# Supplementary material for: Eutherians experienced elevated evolutionary rates in the immediate aftermath of the Cretaceous–Palaeogene mass extinction
Source: Proc Biol Sci. 2016 Jun 29;283(1833):20153026. doi: 10.1098/rspb.2015.3026 (PMC4936024; doi:10.1098/rspb.2015.3026)
Supplement: File S1 - CF [file rspb20153026supp5.txt]

tread 'tree(s) from TNT, for data in C:\Users\Thomas Halliday\Google Drive\Thomas Mammals\Continuous Trees with full constraint\Continuous Full Constraint 177.tnt'
(Peramus (Deltatheridium (Sheikhdzheilia (Avitotherium ((Paranyctoides (Bobolestes ((Lainodon (((Daulestes (Maelestes Batodon ))(Bulaklestes Uchkudukodon ))((Kennalestes (Asioryctes Ukhaatherium ))(Kulbeckia (Zhangolestes (Alymlestes (Zalambdalestes Barunlestes )))))))(Cimolestes (Eoryctes (((((Gypsonictops Leptictis )(Prodiacodon ((((((((((Didymictis ((Uintacyon (Vulpavus Miacis ))(Viverravus Protictis )))((Didelphodus (Parapternodus (Acmeodon Gelastops )))((Prolimnocyon Pyrocyon )(Dipsalidictis Tytthaena ))))(((Thryptacodon (Chriacus Homacodon ))(Claenodon Anacodon ))(Oxyclaenus (Loxolophus (Arctocyon (Eoconodon Goniacodon ))))))(Molinodus ((((((Tubulodon Pentacodon )((Wyolestes (Eomanis Eurotamandua ))(Pararyctes (Palaeoryctes (Palaeanodon Aaptoryctes )))))(Bessoecetor Palaeosinopa ))((Escavadodon Onychodectes )(Centetodon Leptacodon )))(Esthonyx (Alcidedorbignya (Coryphodon (Pantolambda (Titanoides Cyriacotherium ))))))(Aphronorus (Anisonchus (Haploconus (Conacodon (Hemithlaeus (Ectoconus Periptychus )))))))))((((Hapalodectes (Dissacus (Pachyaena Ankalagon )))(Mesonyx Sinonyx ))(Pteropus (Onychonycteris Icaronycteris )))((Lambertocyon Simpsonotus )(Asiostylops Arctostylops ))))(((((Diacodexis (Hyopsodus (Meniscotherium Phenacodus )))(Protolipterna (Bunophorus ((Gobiohyus (Leptomeryx Poebrotherium ))(Elomeryx (Indohyus (Pakicetus Rodhocetus )))))))((Tetraclaenodon (Copecion (Ectocion (Heptodon (Homogalax (Eohippus Hyracotherium ))))))(Lessnessina (Lambdotherium Litolophus ))))(Desmatoclaenus (Mimatuta (Protoselene Todralestes ))))(Hilalia (Orthaspidotherium Pleuraspidotherium ))))((Teilhardimys Macrocranion )(Alsaticopithecus (Apheliscus Haplomylus ))))((Wyonycteris ((Solenodon (Blarina Domnina ))(Oreotalpa (Uropsilus Desmana ))))(Litocherus (Adapisorex Echinosorex ))))((((Ptilocercus Tupaia )(Cynocephalus (Elpidophorus (Worlandia Plagiomene ))))((Bisonalveus (Plesiadapis (Notharctus Adapis )))(Apatemys (Mixodectes (Elphidotarsius (Cantius Saxonella ))))))(Tribosphenomys (Paramys (Rhombomylus Gomphos )))))(((Potamogale ((Rhynchocyon Chambius )(Dilambdogale Widanelfarasia )))(Procavia Eritherium ))((Chaetophractus Utaetus )(Bradypus Tamandua ))))))(Purgatorius Protungulatum ))(Chacopterygus Procerberus ))(Puercolestes Betonnia )))))))(Gallolestes (Alostera (Parazhelestes (Aspanlestes Zhelestes )))))))))*
(Peramus (Deltatheridium (Sheikhdzheilia (Avitotherium ((Paranyctoides (Bobolestes ((Lainodon (((Daulestes (Maelestes Batodon ))(Bulaklestes Uchkudukodon ))((Kennalestes (Asioryctes Ukhaatherium ))(Kulbeckia (Zhangolestes (Barunlestes (Alymlestes Zalambdalestes )))))))(Cimolestes (Eoryctes (((((Gypsonictops Leptictis )(Prodiacodon ((((((((((Didymictis ((Uintacyon (Vulpavus Miacis ))(Viverravus Protictis )))((Didelphodus (Parapternodus (Acmeodon Gelastops )))((Prolimnocyon Pyrocyon )(Dipsalidictis Tytthaena ))))(((Thryptacodon (Chriacus Homacodon ))(Claenodon Anacodon ))(Oxyclaenus (Loxolophus (Arctocyon (Eoconodon Goniacodon ))))))(Molinodus ((((((Tubulodon Pentacodon )((Wyolestes (Eomanis Eurotamandua ))(Pararyctes (Palaeoryctes (Palaeanodon Aaptoryctes )))))(Bessoecetor Palaeosinopa ))((Escavadodon Onychodectes )(Centetodon Leptacodon )))(Esthonyx (Alcidedorbignya (Coryphodon (Pantolambda (Titanoides Cyriacotherium ))))))(Aphronorus (Anisonchus (Haploconus (Conacodon (Hemithlaeus (Ectoconus Periptychus )))))))))((((Hapalodectes (Dissacus (Pachyaena Ankalagon )))(Mesonyx Sinonyx ))(Pteropus (Onychonycteris Icaronycteris )))((Lambertocyon Simpsonotus )(Asiostylops Arctostylops ))))(((((Diacodexis (Hyopsodus (Meniscotherium Phenacodus )))(Protolipterna (Bunophorus ((Gobiohyus (Leptomeryx Poebrotherium ))(Elomeryx (Indohyus (Pakicetus Rodhocetus )))))))((Tetraclaenodon (Copecion (Ectocion (Heptodon (Homogalax (Eohippus Hyracotherium ))))))(Lessnessina (Lambdotherium Litolophus ))))(Desmatoclaenus (Mimatuta (Protoselene Todralestes ))))(Hilalia (Orthaspidotherium Pleuraspidotherium ))))((Teilhardimys Macrocranion )(Alsaticopithecus (Apheliscus Haplomylus ))))((Wyonycteris ((Solenodon (Blarina Domnina ))(Oreotalpa (Uropsilus Desmana ))))(Litocherus (Adapisorex Echinosorex ))))((((Ptilocercus Tupaia )(Cynocephalus (Elpidophorus (Worlandia Plagiomene ))))((Bisonalveus (Plesiadapis (Notharctus Adapis )))(Apatemys (Mixodectes (Elphidotarsius (Cantius Saxonella ))))))(Tribosphenomys (Paramys (Rhombomylus Gomphos )))))(((Potamogale ((Rhynchocyon Chambius )(Dilambdogale Widanelfarasia )))(Procavia Eritherium ))((Chaetophractus Utaetus )(Bradypus Tamandua ))))))(Purgatorius Protungulatum ))(Chacopterygus Procerberus ))(Puercolestes Betonnia )))))))(Gallolestes (Alostera (Parazhelestes (Aspanlestes Zhelestes )))))))));
proc-;
