# Supplementary material for: Eutherians experienced elevated evolutionary rates in the immediate aftermath of the Cretaceous–Palaeogene mass extinction
Source: Proc Biol Sci. 2016 Jun 29;283(1833):20153026. doi: 10.1098/rspb.2015.3026 (PMC4936024; doi:10.1098/rspb.2015.3026)
Supplement: File S2 - CM [file rspb20153026supp6.txt]

tread 'tree(s) from TNT, for data in C:\Users\Thomas Halliday\Google Drive\Thomas Mammals\177 continuous zplus-constrained matrix.tnt'
(Peramus (Deltatheridium (Bobolestes (Paranyctoides ((Avitotherium ((Sheikhdzheilia ((Batodon ((Bulaklestes (Lainodon ((Kennalestes (Asioryctes Ukhaatherium ))(Kulbeckia (Zhangolestes (Alymlestes (Zalambdalestes Barunlestes )))))))(Daulestes Uchkudukodon )))(Maelestes (Cimolestes ((Puercolestes Betonnia )(Chacopterygus Procerberus ))))))(Purgatorius ((Gypsonictops Leptictis )(Protungulatum (((((((((Wyolestes ((Uintacyon (Vulpavus Miacis ))(Didymictis (Viverravus Protictis ))))(Eoconodon Goniacodon ))((Loxolophus ((Chriacus Homacodon )(Thryptacodon Arctocyon )))(Oxyclaenus (Lambertocyon (Claenodon Anacodon )))))((Didelphodus ((Parapternodus (Acmeodon Gelastops ))((Prolimnocyon Pyrocyon )(Dipsalidictis Tytthaena ))))(((Tubulodon Simpsonotus )((Aphronorus (Pararyctes (Palaeoryctes (Palaeanodon Aaptoryctes ))))(Eomanis Eurotamandua )))(Bessoecetor Palaeosinopa ))))((((Hapalodectes (Dissacus (Pachyaena Ankalagon )))(Mesonyx Sinonyx ))(Gobiohyus (Poebrotherium (Leptomeryx (Elomeryx (Pakicetus (Rodhocetus Indohyus )))))))(Pteropus (Onychonycteris Icaronycteris ))))(((((Protolipterna (Diacodexis Bunophorus ))(Hyopsodus (Meniscotherium Phenacodus )))(Lessnessina (Tetraclaenodon (Copecion (Ectocion (Heptodon (Homogalax (Eohippus Hyracotherium ))))))))(Desmatoclaenus (Protoselene Mimatuta )))((Molinodus ((Anisonchus (Conacodon Hemithlaeus ))(Haploconus (Ectoconus Periptychus ))))((Hilalia (Orthaspidotherium Pleuraspidotherium ))(Esthonyx (Alcidedorbignya (Coryphodon ((Pantolambda (Lambdotherium Litolophus ))(Titanoides Cyriacotherium )))))))))(((Macrocranion (((Blarina Domnina )(Wyonycteris (Litocherus ((Adapisorex Echinosorex )(Centetodon Leptacodon )))))(Uropsilus (Desmana Oreotalpa ))))(Alsaticopithecus (Teilhardimys (Apheliscus Haplomylus ))))(Escavadodon (Onychodectes (Solenodon Eoryctes )))))((((Ptilocercus Tupaia )(Cynocephalus (Elpidophorus (Worlandia Plagiomene ))))((Bisonalveus (Plesiadapis (Notharctus Adapis )))(Apatemys (Mixodectes (Elphidotarsius (Cantius Saxonella ))))))(Tribosphenomys (Paramys (Rhombomylus Gomphos )))))(((((Potamogale ((Rhynchocyon Chambius )(Todralestes (Dilambdogale Widanelfarasia ))))(Procavia Eritherium ))(Chaetophractus (Utaetus (Bradypus Tamandua ))))(Asiostylops Arctostylops ))(Prodiacodon Pentacodon ))))))))(Gallolestes (Alostera (Parazhelestes (Aspanlestes Zhelestes )))))))))*
(Peramus (Deltatheridium (Bobolestes (Paranyctoides ((Avitotherium ((Sheikhdzheilia ((Batodon ((Bulaklestes (Lainodon ((Kennalestes (Asioryctes Ukhaatherium ))(Kulbeckia (Zhangolestes (Barunlestes (Alymlestes Zalambdalestes )))))))(Daulestes Uchkudukodon )))(Maelestes (Cimolestes ((Puercolestes Betonnia )(Chacopterygus Procerberus ))))))(Purgatorius ((Gypsonictops Leptictis )(Protungulatum (((((((((Wyolestes ((Uintacyon (Vulpavus Miacis ))(Didymictis (Viverravus Protictis ))))(Eoconodon Goniacodon ))((Loxolophus ((Chriacus Homacodon )(Thryptacodon Arctocyon )))(Oxyclaenus (Lambertocyon (Claenodon Anacodon )))))((Didelphodus ((Parapternodus (Acmeodon Gelastops ))((Prolimnocyon Pyrocyon )(Dipsalidictis Tytthaena ))))(((Tubulodon Simpsonotus )((Aphronorus (Pararyctes (Palaeoryctes (Palaeanodon Aaptoryctes ))))(Eomanis Eurotamandua )))(Bessoecetor Palaeosinopa ))))((((Hapalodectes (Dissacus (Pachyaena Ankalagon )))(Mesonyx Sinonyx ))(Gobiohyus (Poebrotherium (Leptomeryx (Elomeryx (Pakicetus (Rodhocetus Indohyus )))))))(Pteropus (Onychonycteris Icaronycteris ))))(((((Protolipterna (Diacodexis Bunophorus ))(Hyopsodus (Meniscotherium Phenacodus )))(Lessnessina (Tetraclaenodon (Copecion (Ectocion (Heptodon (Homogalax (Eohippus Hyracotherium ))))))))(Desmatoclaenus (Protoselene Mimatuta )))((Molinodus ((Anisonchus (Conacodon Hemithlaeus ))(Haploconus (Ectoconus Periptychus ))))((Hilalia (Orthaspidotherium Pleuraspidotherium ))(Esthonyx (Alcidedorbignya (Coryphodon ((Pantolambda (Lambdotherium Litolophus ))(Titanoides Cyriacotherium )))))))))(((Macrocranion (((Blarina Domnina )(Wyonycteris (Litocherus ((Adapisorex Echinosorex )(Centetodon Leptacodon )))))(Uropsilus (Desmana Oreotalpa ))))(Alsaticopithecus (Teilhardimys (Apheliscus Haplomylus ))))(Escavadodon (Onychodectes (Solenodon Eoryctes )))))((((Ptilocercus Tupaia )(Cynocephalus (Elpidophorus (Worlandia Plagiomene ))))((Bisonalveus (Plesiadapis (Notharctus Adapis )))(Apatemys (Mixodectes (Elphidotarsius (Cantius Saxonella ))))))(Tribosphenomys (Paramys (Rhombomylus Gomphos )))))(((((Potamogale ((Rhynchocyon Chambius )(Todralestes (Dilambdogale Widanelfarasia ))))(Procavia Eritherium ))(Chaetophractus (Utaetus (Bradypus Tamandua ))))(Asiostylops Arctostylops ))(Prodiacodon Pentacodon ))))))))(Gallolestes (Alostera (Parazhelestes (Aspanlestes Zhelestes )))))))))*
(Peramus (Deltatheridium (Bobolestes (Paranyctoides ((Avitotherium ((Sheikhdzheilia ((Batodon ((Bulaklestes (Lainodon ((Kennalestes (Asioryctes Ukhaatherium ))(Kulbeckia (Zhangolestes (Alymlestes (Zalambdalestes Barunlestes )))))))(Daulestes Uchkudukodon )))(Maelestes (Cimolestes ((Puercolestes Betonnia )(Chacopterygus Procerberus ))))))(Purgatorius ((Gypsonictops Leptictis )(Protungulatum (((((((((Wyolestes ((Uintacyon (Vulpavus Miacis ))(Didymictis (Viverravus Protictis ))))(Eoconodon Goniacodon ))((Loxolophus ((Chriacus Homacodon )(Thryptacodon Arctocyon )))(Oxyclaenus (Lambertocyon (Claenodon Anacodon )))))((Didelphodus ((Parapternodus (Acmeodon Gelastops ))((Prolimnocyon Pyrocyon )(Dipsalidictis Tytthaena ))))(((Tubulodon Simpsonotus )((Aphronorus (Pararyctes (Palaeoryctes (Palaeanodon Aaptoryctes ))))(Eomanis Eurotamandua )))(Bessoecetor Palaeosinopa ))))((((Hapalodectes (Dissacus (Pachyaena Ankalagon )))(Mesonyx Sinonyx ))(Gobiohyus (Poebrotherium (Leptomeryx (Elomeryx (Pakicetus (Rodhocetus Indohyus )))))))(Pteropus (Onychonycteris Icaronycteris ))))(((((Protolipterna (Diacodexis Bunophorus ))(Hyopsodus (Meniscotherium Phenacodus )))(Lessnessina (Tetraclaenodon (Copecion (Ectocion (Heptodon (Homogalax (Eohippus Hyracotherium ))))))))(Desmatoclaenus (Protoselene Mimatuta )))((Molinodus ((Anisonchus (Conacodon Hemithlaeus ))(Haploconus (Ectoconus Periptychus ))))((Hilalia (Orthaspidotherium Pleuraspidotherium ))(Esthonyx (Alcidedorbignya (Coryphodon ((Pantolambda (Lambdotherium Litolophus ))(Titanoides Cyriacotherium )))))))))(((Macrocranion (((Blarina Domnina )(Wyonycteris (Litocherus ((Adapisorex Echinosorex )(Centetodon Leptacodon )))))(Desmana (Uropsilus Oreotalpa ))))(Alsaticopithecus (Teilhardimys (Apheliscus Haplomylus ))))(Escavadodon (Onychodectes (Solenodon Eoryctes )))))((((Ptilocercus Tupaia )(Cynocephalus (Elpidophorus (Worlandia Plagiomene ))))((Bisonalveus (Plesiadapis (Notharctus Adapis )))(Apatemys (Mixodectes (Elphidotarsius (Cantius Saxonella ))))))(Tribosphenomys (Paramys (Rhombomylus Gomphos )))))(((((Potamogale ((Rhynchocyon Chambius )(Todralestes (Dilambdogale Widanelfarasia ))))(Procavia Eritherium ))(Chaetophractus (Utaetus (Bradypus Tamandua ))))(Asiostylops Arctostylops ))(Prodiacodon Pentacodon ))))))))(Gallolestes (Alostera (Parazhelestes (Aspanlestes Zhelestes )))))))))*
(Peramus (Deltatheridium (Bobolestes (Paranyctoides ((Avitotherium ((Sheikhdzheilia ((Batodon ((Bulaklestes (Lainodon ((Kennalestes (Asioryctes Ukhaatherium ))(Kulbeckia (Zhangolestes (Barunlestes (Alymlestes Zalambdalestes )))))))(Daulestes Uchkudukodon )))(Maelestes (Cimolestes ((Puercolestes Betonnia )(Chacopterygus Procerberus ))))))(Purgatorius ((Gypsonictops Leptictis )(Protungulatum (((((((((Wyolestes ((Uintacyon (Vulpavus Miacis ))(Didymictis (Viverravus Protictis ))))(Eoconodon Goniacodon ))((Loxolophus ((Chriacus Homacodon )(Thryptacodon Arctocyon )))(Oxyclaenus (Lambertocyon (Claenodon Anacodon )))))((Didelphodus ((Parapternodus (Acmeodon Gelastops ))((Prolimnocyon Pyrocyon )(Dipsalidictis Tytthaena ))))(((Tubulodon Simpsonotus )((Aphronorus (Pararyctes (Palaeoryctes (Palaeanodon Aaptoryctes ))))(Eomanis Eurotamandua )))(Bessoecetor Palaeosinopa ))))((((Hapalodectes (Dissacus (Pachyaena Ankalagon )))(Mesonyx Sinonyx ))(Gobiohyus (Poebrotherium (Leptomeryx (Elomeryx (Pakicetus (Rodhocetus Indohyus )))))))(Pteropus (Onychonycteris Icaronycteris ))))(((((Protolipterna (Diacodexis Bunophorus ))(Hyopsodus (Meniscotherium Phenacodus )))(Lessnessina (Tetraclaenodon (Copecion (Ectocion (Heptodon (Homogalax (Eohippus Hyracotherium ))))))))(Desmatoclaenus (Protoselene Mimatuta )))((Molinodus ((Anisonchus (Conacodon Hemithlaeus ))(Haploconus (Ectoconus Periptychus ))))((Hilalia (Orthaspidotherium Pleuraspidotherium ))(Esthonyx (Alcidedorbignya (Coryphodon ((Pantolambda (Lambdotherium Litolophus ))(Titanoides Cyriacotherium )))))))))(((Macrocranion (((Blarina Domnina )(Wyonycteris (Litocherus ((Adapisorex Echinosorex )(Centetodon Leptacodon )))))(Desmana (Uropsilus Oreotalpa ))))(Alsaticopithecus (Teilhardimys (Apheliscus Haplomylus ))))(Escavadodon (Onychodectes (Solenodon Eoryctes )))))((((Ptilocercus Tupaia )(Cynocephalus (Elpidophorus (Worlandia Plagiomene ))))((Bisonalveus (Plesiadapis (Notharctus Adapis )))(Apatemys (Mixodectes (Elphidotarsius (Cantius Saxonella ))))))(Tribosphenomys (Paramys (Rhombomylus Gomphos )))))(((((Potamogale ((Rhynchocyon Chambius )(Todralestes (Dilambdogale Widanelfarasia ))))(Procavia Eritherium ))(Chaetophractus (Utaetus (Bradypus Tamandua ))))(Asiostylops Arctostylops ))(Prodiacodon Pentacodon ))))))))(Gallolestes (Alostera (Parazhelestes (Aspanlestes Zhelestes )))))))));
proc-;
