# Supplementary material for: Eutherians experienced elevated evolutionary rates in the immediate aftermath of the Cretaceous–Palaeogene mass extinction
Source: Proc Biol Sci. 2016 Jun 29;283(1833):20153026. doi: 10.1098/rspb.2015.3026 (PMC4936024; doi:10.1098/rspb.2015.3026)
Supplement: File S3 - CP [file rspb20153026supp7.txt]

tread 'tree(s) from TNT, for data in C:\Users\Thomas Halliday\Google Drive\Thomas Mammals\177 continuous full and purgatorius constrained matrix.tnt'
(Peramus (Deltatheridium (Bobolestes ((Sheikhdzheilia (Paranyctoides (Avitotherium (Gallolestes (Alostera (Parazhelestes (Aspanlestes Zhelestes )))))))((Lainodon ((Bulaklestes ((Maelestes Batodon )(Daulestes Uchkudukodon )))((Kennalestes (Asioryctes Ukhaatherium ))(Kulbeckia (Zhangolestes (Alymlestes (Zalambdalestes Barunlestes )))))))(Cimolestes ((((Gypsonictops Leptictis )(Protungulatum (Prodiacodon ((((((Bisonalveus (Purgatorius (Plesiadapis (Notharctus Adapis ))))(Apatemys (Mixodectes (Elphidotarsius (Cantius Saxonella )))))((Ptilocercus Tupaia )(Cynocephalus (Elpidophorus (Worlandia Plagiomene )))))(Tribosphenomys (Paramys (Rhombomylus Gomphos ))))((((((Didymictis ((Uintacyon (Vulpavus Miacis ))(Viverravus Protictis )))(Eoconodon Goniacodon ))(((((((Loxolophus (Thryptacodon (Chriacus Homacodon )))(Claenodon Anacodon ))(Lambertocyon Simpsonotus ))((Wyolestes (((Didelphodus Parapternodus )(Acmeodon Gelastops ))((Prolimnocyon Pyrocyon )(Dipsalidictis Tytthaena ))))(Pararyctes (Palaeoryctes Aaptoryctes ))))(Palaeosinopa (Bessoecetor (Eurotamandua (Palaeanodon Eomanis )))))((Esthonyx Alcidedorbignya )(Coryphodon (Pantolambda (Titanoides Cyriacotherium )))))(Aphronorus (Hemithlaeus (Anisonchus ((Haploconus (Molinodus (Arctocyon Protolipterna )))(Periptychus (Conacodon Ectoconus ))))))))(Oxyclaenus ((((Hapalodectes (Dissacus (Pachyaena Ankalagon )))(Mesonyx Sinonyx ))(Gobiohyus (Poebrotherium (Leptomeryx ((Hilalia Elomeryx )(Indohyus (Pakicetus Rodhocetus )))))))(Pteropus (Onychonycteris Icaronycteris )))))((((Protoselene ((Diacodexis Bunophorus )(Hyopsodus (Meniscotherium Phenacodus ))))(Lessnessina (Tetraclaenodon (Copecion (Ectocion (Lambdotherium ((Eohippus Hyracotherium )(Homogalax (Heptodon Litolophus )))))))))(Mimatuta Desmatoclaenus ))(Pentacodon ((Orthaspidotherium Pleuraspidotherium )(Asiostylops Arctostylops )))))(((Macrocranion (((Blarina Domnina )(Wyonycteris (Litocherus ((Adapisorex Echinosorex )(Centetodon Leptacodon )))))(Desmana (Uropsilus Oreotalpa ))))(Alsaticopithecus (Teilhardimys (Apheliscus Haplomylus ))))(Escavadodon (Onychodectes (Solenodon Eoryctes ))))))(((Potamogale ((Rhynchocyon Chambius )(Todralestes (Dilambdogale Widanelfarasia ))))(Procavia Eritherium ))(Tubulodon ((Chaetophractus Utaetus )(Bradypus Tamandua ))))))))(Chacopterygus Procerberus ))(Puercolestes Betonnia ))))))))*
(Peramus (Deltatheridium (Bobolestes ((Sheikhdzheilia (Paranyctoides (Avitotherium (Gallolestes (Alostera (Parazhelestes (Aspanlestes Zhelestes )))))))((Lainodon ((Bulaklestes ((Maelestes Batodon )(Daulestes Uchkudukodon )))((Kennalestes (Asioryctes Ukhaatherium ))(Kulbeckia (Zhangolestes (Alymlestes (Zalambdalestes Barunlestes )))))))(Cimolestes ((((Gypsonictops Leptictis )(Protungulatum (Prodiacodon ((((((Bisonalveus (Purgatorius (Plesiadapis (Notharctus Adapis ))))(Apatemys (Mixodectes (Elphidotarsius (Cantius Saxonella )))))((Ptilocercus Tupaia )(Cynocephalus (Elpidophorus (Worlandia Plagiomene )))))(Tribosphenomys (Paramys (Rhombomylus Gomphos ))))((((((Didymictis ((Uintacyon (Vulpavus Miacis ))(Viverravus Protictis )))(Eoconodon Goniacodon ))(((((((Loxolophus (Thryptacodon (Chriacus Homacodon )))(Claenodon Anacodon ))(Lambertocyon Simpsonotus ))((Wyolestes (((Didelphodus Parapternodus )(Acmeodon Gelastops ))((Prolimnocyon Pyrocyon )(Dipsalidictis Tytthaena ))))(Pararyctes (Palaeoryctes Aaptoryctes ))))((Eurotamandua (Palaeanodon Eomanis ))(Bessoecetor Palaeosinopa )))((Esthonyx Alcidedorbignya )(Coryphodon (Pantolambda (Titanoides Cyriacotherium )))))(Aphronorus (Hemithlaeus (Anisonchus ((Haploconus (Molinodus (Arctocyon Protolipterna )))(Periptychus (Conacodon Ectoconus ))))))))(Oxyclaenus ((((Hapalodectes (Dissacus (Pachyaena Ankalagon )))(Mesonyx Sinonyx ))(Gobiohyus (Poebrotherium (Leptomeryx ((Hilalia Elomeryx )(Indohyus (Pakicetus Rodhocetus )))))))(Pteropus (Onychonycteris Icaronycteris )))))((((Protoselene ((Diacodexis Bunophorus )(Hyopsodus (Meniscotherium Phenacodus ))))(Lessnessina (Tetraclaenodon (Copecion (Ectocion (Lambdotherium ((Eohippus Hyracotherium )(Homogalax (Heptodon Litolophus )))))))))(Mimatuta Desmatoclaenus ))(Pentacodon ((Orthaspidotherium Pleuraspidotherium )(Asiostylops Arctostylops )))))(((Macrocranion (((Blarina Domnina )(Wyonycteris (Litocherus ((Adapisorex Echinosorex )(Centetodon Leptacodon )))))(Desmana (Uropsilus Oreotalpa ))))(Alsaticopithecus (Teilhardimys (Apheliscus Haplomylus ))))(Escavadodon (Onychodectes (Solenodon Eoryctes ))))))(((Potamogale ((Rhynchocyon Chambius )(Todralestes (Dilambdogale Widanelfarasia ))))(Procavia Eritherium ))(Tubulodon ((Chaetophractus Utaetus )(Bradypus Tamandua ))))))))(Chacopterygus Procerberus ))(Puercolestes Betonnia ))))))))*
(Peramus (Deltatheridium (Bobolestes ((Sheikhdzheilia (Paranyctoides (Avitotherium (Gallolestes (Alostera (Parazhelestes (Aspanlestes Zhelestes )))))))((Lainodon ((Bulaklestes ((Maelestes Batodon )(Daulestes Uchkudukodon )))((Kennalestes (Asioryctes Ukhaatherium ))(Kulbeckia (Zhangolestes (Barunlestes (Alymlestes Zalambdalestes )))))))(Cimolestes ((((Gypsonictops Leptictis )(Protungulatum (Prodiacodon ((((((Bisonalveus (Purgatorius (Plesiadapis (Notharctus Adapis ))))(Apatemys (Mixodectes (Elphidotarsius (Cantius Saxonella )))))((Ptilocercus Tupaia )(Cynocephalus (Elpidophorus (Worlandia Plagiomene )))))(Tribosphenomys (Paramys (Rhombomylus Gomphos ))))((((((Didymictis ((Uintacyon (Vulpavus Miacis ))(Viverravus Protictis )))(Eoconodon Goniacodon ))(((((((Loxolophus (Thryptacodon (Chriacus Homacodon )))(Claenodon Anacodon ))(Lambertocyon Simpsonotus ))((Wyolestes (((Didelphodus Parapternodus )(Acmeodon Gelastops ))((Prolimnocyon Pyrocyon )(Dipsalidictis Tytthaena ))))(Pararyctes (Palaeoryctes Aaptoryctes ))))(Palaeosinopa (Bessoecetor (Eurotamandua (Palaeanodon Eomanis )))))((Esthonyx Alcidedorbignya )(Coryphodon (Pantolambda (Titanoides Cyriacotherium )))))(Aphronorus (Hemithlaeus (Anisonchus ((Haploconus (Molinodus (Arctocyon Protolipterna )))(Periptychus (Conacodon Ectoconus ))))))))(Oxyclaenus ((((Hapalodectes (Dissacus (Pachyaena Ankalagon )))(Mesonyx Sinonyx ))(Gobiohyus (Poebrotherium (Leptomeryx ((Hilalia Elomeryx )(Indohyus (Pakicetus Rodhocetus )))))))(Pteropus (Onychonycteris Icaronycteris )))))((((Protoselene ((Diacodexis Bunophorus )(Hyopsodus (Meniscotherium Phenacodus ))))(Lessnessina (Tetraclaenodon (Copecion (Ectocion (Lambdotherium ((Eohippus Hyracotherium )(Homogalax (Heptodon Litolophus )))))))))(Mimatuta Desmatoclaenus ))(Pentacodon ((Orthaspidotherium Pleuraspidotherium )(Asiostylops Arctostylops )))))(((Macrocranion (((Blarina Domnina )(Wyonycteris (Litocherus ((Adapisorex Echinosorex )(Centetodon Leptacodon )))))(Desmana (Uropsilus Oreotalpa ))))(Alsaticopithecus (Teilhardimys (Apheliscus Haplomylus ))))(Escavadodon (Onychodectes (Solenodon Eoryctes ))))))(((Potamogale ((Rhynchocyon Chambius )(Todralestes (Dilambdogale Widanelfarasia ))))(Procavia Eritherium ))(Tubulodon ((Chaetophractus Utaetus )(Bradypus Tamandua ))))))))(Chacopterygus Procerberus ))(Puercolestes Betonnia ))))))))*
(Peramus (Deltatheridium (Bobolestes ((Sheikhdzheilia (Paranyctoides (Avitotherium (Gallolestes (Alostera (Parazhelestes (Aspanlestes Zhelestes )))))))((Lainodon ((Bulaklestes ((Maelestes Batodon )(Daulestes Uchkudukodon )))((Kennalestes (Asioryctes Ukhaatherium ))(Kulbeckia (Zhangolestes (Alymlestes (Zalambdalestes Barunlestes )))))))(Cimolestes ((((Gypsonictops Leptictis )(Protungulatum (Prodiacodon ((((((Bisonalveus (Purgatorius (Plesiadapis (Notharctus Adapis ))))(Apatemys (Mixodectes (Elphidotarsius (Cantius Saxonella )))))((Ptilocercus Tupaia )(Cynocephalus (Elpidophorus (Worlandia Plagiomene )))))(Tribosphenomys (Paramys (Rhombomylus Gomphos ))))((((((Didymictis ((Uintacyon (Vulpavus Miacis ))(Viverravus Protictis )))(Eoconodon Goniacodon ))(((((((Loxolophus (Thryptacodon (Chriacus Homacodon )))(Claenodon Anacodon ))(Lambertocyon Simpsonotus ))((Wyolestes (((Didelphodus Parapternodus )(Acmeodon Gelastops ))((Prolimnocyon Pyrocyon )(Dipsalidictis Tytthaena ))))(Pararyctes (Palaeoryctes Aaptoryctes ))))(Palaeosinopa (Bessoecetor (Eurotamandua (Palaeanodon Eomanis )))))((Esthonyx Alcidedorbignya )(Coryphodon (Pantolambda (Titanoides Cyriacotherium )))))(Aphronorus (Hemithlaeus (Anisonchus ((Haploconus (Molinodus (Arctocyon Protolipterna )))(Periptychus (Conacodon Ectoconus ))))))))(Oxyclaenus ((((Hapalodectes (Dissacus (Pachyaena Ankalagon )))(Mesonyx Sinonyx ))(Gobiohyus (Poebrotherium (Leptomeryx ((Hilalia Elomeryx )(Indohyus (Pakicetus Rodhocetus )))))))(Pteropus (Onychonycteris Icaronycteris )))))((((Protoselene ((Diacodexis Bunophorus )(Hyopsodus (Meniscotherium Phenacodus ))))(Lessnessina (Tetraclaenodon (Copecion (Ectocion (Lambdotherium ((Eohippus Hyracotherium )(Homogalax (Heptodon Litolophus )))))))))(Mimatuta Desmatoclaenus ))(Pentacodon ((Orthaspidotherium Pleuraspidotherium )(Asiostylops Arctostylops )))))(((Macrocranion (((Blarina Domnina )(Wyonycteris (Litocherus ((Adapisorex Echinosorex )(Centetodon Leptacodon )))))(Uropsilus (Desmana Oreotalpa ))))(Alsaticopithecus (Teilhardimys (Apheliscus Haplomylus ))))(Escavadodon (Onychodectes (Solenodon Eoryctes ))))))(((Potamogale ((Rhynchocyon Chambius )(Todralestes (Dilambdogale Widanelfarasia ))))(Procavia Eritherium ))(Tubulodon ((Chaetophractus Utaetus )(Bradypus Tamandua ))))))))(Chacopterygus Procerberus ))(Puercolestes Betonnia ))))))))*
(Peramus (Deltatheridium (Bobolestes ((Sheikhdzheilia (Paranyctoides (Avitotherium (Gallolestes (Alostera (Parazhelestes (Aspanlestes Zhelestes )))))))((Lainodon ((Bulaklestes ((Maelestes Batodon )(Daulestes Uchkudukodon )))((Kennalestes (Asioryctes Ukhaatherium ))(Kulbeckia (Zhangolestes (Barunlestes (Alymlestes Zalambdalestes )))))))(Cimolestes ((((Gypsonictops Leptictis )(Protungulatum (Prodiacodon ((((((Bisonalveus (Purgatorius (Plesiadapis (Notharctus Adapis ))))(Apatemys (Mixodectes (Elphidotarsius (Cantius Saxonella )))))((Ptilocercus Tupaia )(Cynocephalus (Elpidophorus (Worlandia Plagiomene )))))(Tribosphenomys (Paramys (Rhombomylus Gomphos ))))((((((Didymictis ((Uintacyon (Vulpavus Miacis ))(Viverravus Protictis )))(Eoconodon Goniacodon ))(((((((Loxolophus (Thryptacodon (Chriacus Homacodon )))(Claenodon Anacodon ))(Lambertocyon Simpsonotus ))((Wyolestes (((Didelphodus Parapternodus )(Acmeodon Gelastops ))((Prolimnocyon Pyrocyon )(Dipsalidictis Tytthaena ))))(Pararyctes (Palaeoryctes Aaptoryctes ))))((Eurotamandua (Palaeanodon Eomanis ))(Bessoecetor Palaeosinopa )))((Esthonyx Alcidedorbignya )(Coryphodon (Pantolambda (Titanoides Cyriacotherium )))))(Aphronorus (Hemithlaeus (Anisonchus ((Haploconus (Molinodus (Arctocyon Protolipterna )))(Periptychus (Conacodon Ectoconus ))))))))(Oxyclaenus ((((Hapalodectes (Dissacus (Pachyaena Ankalagon )))(Mesonyx Sinonyx ))(Gobiohyus (Poebrotherium (Leptomeryx ((Hilalia Elomeryx )(Indohyus (Pakicetus Rodhocetus )))))))(Pteropus (Onychonycteris Icaronycteris )))))((((Protoselene ((Diacodexis Bunophorus )(Hyopsodus (Meniscotherium Phenacodus ))))(Lessnessina (Tetraclaenodon (Copecion (Ectocion (Lambdotherium ((Eohippus Hyracotherium )(Homogalax (Heptodon Litolophus )))))))))(Mimatuta Desmatoclaenus ))(Pentacodon ((Orthaspidotherium Pleuraspidotherium )(Asiostylops Arctostylops )))))(((Macrocranion (((Blarina Domnina )(Wyonycteris (Litocherus ((Adapisorex Echinosorex )(Centetodon Leptacodon )))))(Desmana (Uropsilus Oreotalpa ))))(Alsaticopithecus (Teilhardimys (Apheliscus Haplomylus ))))(Escavadodon (Onychodectes (Solenodon Eoryctes ))))))(((Potamogale ((Rhynchocyon Chambius )(Todralestes (Dilambdogale Widanelfarasia ))))(Procavia Eritherium ))(Tubulodon ((Chaetophractus Utaetus )(Bradypus Tamandua ))))))))(Chacopterygus Procerberus ))(Puercolestes Betonnia ))))))))*
(Peramus (Deltatheridium (Bobolestes ((Sheikhdzheilia (Paranyctoides (Avitotherium (Gallolestes (Alostera (Parazhelestes (Aspanlestes Zhelestes )))))))((Lainodon ((Bulaklestes ((Maelestes Batodon )(Daulestes Uchkudukodon )))((Kennalestes (Asioryctes Ukhaatherium ))(Kulbeckia (Zhangolestes (Alymlestes (Zalambdalestes Barunlestes )))))))(Cimolestes ((((Gypsonictops Leptictis )(Protungulatum (Prodiacodon ((((((Bisonalveus (Purgatorius (Plesiadapis (Notharctus Adapis ))))(Apatemys (Mixodectes (Elphidotarsius (Cantius Saxonella )))))((Ptilocercus Tupaia )(Cynocephalus (Elpidophorus (Worlandia Plagiomene )))))(Tribosphenomys (Paramys (Rhombomylus Gomphos ))))((((((Didymictis ((Uintacyon (Vulpavus Miacis ))(Viverravus Protictis )))(Eoconodon Goniacodon ))(((((((Loxolophus (Thryptacodon (Chriacus Homacodon )))(Claenodon Anacodon ))(Lambertocyon Simpsonotus ))((Wyolestes (((Didelphodus Parapternodus )(Acmeodon Gelastops ))((Prolimnocyon Pyrocyon )(Dipsalidictis Tytthaena ))))(Pararyctes (Palaeoryctes Aaptoryctes ))))((Eurotamandua (Palaeanodon Eomanis ))(Bessoecetor Palaeosinopa )))((Esthonyx Alcidedorbignya )(Coryphodon (Pantolambda (Titanoides Cyriacotherium )))))(Aphronorus (Hemithlaeus (Anisonchus ((Haploconus (Molinodus (Arctocyon Protolipterna )))(Periptychus (Conacodon Ectoconus ))))))))(Oxyclaenus ((((Hapalodectes (Dissacus (Pachyaena Ankalagon )))(Mesonyx Sinonyx ))(Gobiohyus (Poebrotherium (Leptomeryx ((Hilalia Elomeryx )(Indohyus (Pakicetus Rodhocetus )))))))(Pteropus (Onychonycteris Icaronycteris )))))((((Protoselene ((Diacodexis Bunophorus )(Hyopsodus (Meniscotherium Phenacodus ))))(Lessnessina (Tetraclaenodon (Copecion (Ectocion (Lambdotherium ((Eohippus Hyracotherium )(Homogalax (Heptodon Litolophus )))))))))(Mimatuta Desmatoclaenus ))(Pentacodon ((Orthaspidotherium Pleuraspidotherium )(Asiostylops Arctostylops )))))(((Macrocranion (((Blarina Domnina )(Wyonycteris (Litocherus ((Adapisorex Echinosorex )(Centetodon Leptacodon )))))(Uropsilus (Desmana Oreotalpa ))))(Alsaticopithecus (Teilhardimys (Apheliscus Haplomylus ))))(Escavadodon (Onychodectes (Solenodon Eoryctes ))))))(((Potamogale ((Rhynchocyon Chambius )(Todralestes (Dilambdogale Widanelfarasia ))))(Procavia Eritherium ))(Tubulodon ((Chaetophractus Utaetus )(Bradypus Tamandua ))))))))(Chacopterygus Procerberus ))(Puercolestes Betonnia ))))))))*
(Peramus (Deltatheridium (Bobolestes ((Sheikhdzheilia (Paranyctoides (Avitotherium (Gallolestes (Alostera (Parazhelestes (Aspanlestes Zhelestes )))))))((Lainodon ((Bulaklestes ((Maelestes Batodon )(Daulestes Uchkudukodon )))((Kennalestes (Asioryctes Ukhaatherium ))(Kulbeckia (Zhangolestes (Barunlestes (Alymlestes Zalambdalestes )))))))(Cimolestes ((((Gypsonictops Leptictis )(Protungulatum (Prodiacodon ((((((Bisonalveus (Purgatorius (Plesiadapis (Notharctus Adapis ))))(Apatemys (Mixodectes (Elphidotarsius (Cantius Saxonella )))))((Ptilocercus Tupaia )(Cynocephalus (Elpidophorus (Worlandia Plagiomene )))))(Tribosphenomys (Paramys (Rhombomylus Gomphos ))))((((((Didymictis ((Uintacyon (Vulpavus Miacis ))(Viverravus Protictis )))(Eoconodon Goniacodon ))(((((((Loxolophus (Thryptacodon (Chriacus Homacodon )))(Claenodon Anacodon ))(Lambertocyon Simpsonotus ))((Wyolestes (((Didelphodus Parapternodus )(Acmeodon Gelastops ))((Prolimnocyon Pyrocyon )(Dipsalidictis Tytthaena ))))(Pararyctes (Palaeoryctes Aaptoryctes ))))(Palaeosinopa (Bessoecetor (Eurotamandua (Palaeanodon Eomanis )))))((Esthonyx Alcidedorbignya )(Coryphodon (Pantolambda (Titanoides Cyriacotherium )))))(Aphronorus (Hemithlaeus (Anisonchus ((Haploconus (Molinodus (Arctocyon Protolipterna )))(Periptychus (Conacodon Ectoconus ))))))))(Oxyclaenus ((((Hapalodectes (Dissacus (Pachyaena Ankalagon )))(Mesonyx Sinonyx ))(Gobiohyus (Poebrotherium (Leptomeryx ((Hilalia Elomeryx )(Indohyus (Pakicetus Rodhocetus )))))))(Pteropus (Onychonycteris Icaronycteris )))))((((Protoselene ((Diacodexis Bunophorus )(Hyopsodus (Meniscotherium Phenacodus ))))(Lessnessina (Tetraclaenodon (Copecion (Ectocion (Lambdotherium ((Eohippus Hyracotherium )(Homogalax (Heptodon Litolophus )))))))))(Mimatuta Desmatoclaenus ))(Pentacodon ((Orthaspidotherium Pleuraspidotherium )(Asiostylops Arctostylops )))))(((Macrocranion (((Blarina Domnina )(Wyonycteris (Litocherus ((Adapisorex Echinosorex )(Centetodon Leptacodon )))))(Uropsilus (Desmana Oreotalpa ))))(Alsaticopithecus (Teilhardimys (Apheliscus Haplomylus ))))(Escavadodon (Onychodectes (Solenodon Eoryctes ))))))(((Potamogale ((Rhynchocyon Chambius )(Todralestes (Dilambdogale Widanelfarasia ))))(Procavia Eritherium ))(Tubulodon ((Chaetophractus Utaetus )(Bradypus Tamandua ))))))))(Chacopterygus Procerberus ))(Puercolestes Betonnia ))))))))*
(Peramus (Deltatheridium (Bobolestes ((Sheikhdzheilia (Paranyctoides (Avitotherium (Gallolestes (Alostera (Parazhelestes (Aspanlestes Zhelestes )))))))((Lainodon ((Bulaklestes ((Maelestes Batodon )(Daulestes Uchkudukodon )))((Kennalestes (Asioryctes Ukhaatherium ))(Kulbeckia (Zhangolestes (Barunlestes (Alymlestes Zalambdalestes )))))))(Cimolestes ((((Gypsonictops Leptictis )(Protungulatum (Prodiacodon ((((((Bisonalveus (Purgatorius (Plesiadapis (Notharctus Adapis ))))(Apatemys (Mixodectes (Elphidotarsius (Cantius Saxonella )))))((Ptilocercus Tupaia )(Cynocephalus (Elpidophorus (Worlandia Plagiomene )))))(Tribosphenomys (Paramys (Rhombomylus Gomphos ))))((((((Didymictis ((Uintacyon (Vulpavus Miacis ))(Viverravus Protictis )))(Eoconodon Goniacodon ))(((((((Loxolophus (Thryptacodon (Chriacus Homacodon )))(Claenodon Anacodon ))(Lambertocyon Simpsonotus ))((Wyolestes (((Didelphodus Parapternodus )(Acmeodon Gelastops ))((Prolimnocyon Pyrocyon )(Dipsalidictis Tytthaena ))))(Pararyctes (Palaeoryctes Aaptoryctes ))))((Eurotamandua (Palaeanodon Eomanis ))(Bessoecetor Palaeosinopa )))((Esthonyx Alcidedorbignya )(Coryphodon (Pantolambda (Titanoides Cyriacotherium )))))(Aphronorus (Hemithlaeus (Anisonchus ((Haploconus (Molinodus (Arctocyon Protolipterna )))(Periptychus (Conacodon Ectoconus ))))))))(Oxyclaenus ((((Hapalodectes (Dissacus (Pachyaena Ankalagon )))(Mesonyx Sinonyx ))(Gobiohyus (Poebrotherium (Leptomeryx ((Hilalia Elomeryx )(Indohyus (Pakicetus Rodhocetus )))))))(Pteropus (Onychonycteris Icaronycteris )))))((((Protoselene ((Diacodexis Bunophorus )(Hyopsodus (Meniscotherium Phenacodus ))))(Lessnessina (Tetraclaenodon (Copecion (Ectocion (Lambdotherium ((Eohippus Hyracotherium )(Homogalax (Heptodon Litolophus )))))))))(Mimatuta Desmatoclaenus ))(Pentacodon ((Orthaspidotherium Pleuraspidotherium )(Asiostylops Arctostylops )))))(((Macrocranion (((Blarina Domnina )(Wyonycteris (Litocherus ((Adapisorex Echinosorex )(Centetodon Leptacodon )))))(Uropsilus (Desmana Oreotalpa ))))(Alsaticopithecus (Teilhardimys (Apheliscus Haplomylus ))))(Escavadodon (Onychodectes (Solenodon Eoryctes ))))))(((Potamogale ((Rhynchocyon Chambius )(Todralestes (Dilambdogale Widanelfarasia ))))(Procavia Eritherium ))(Tubulodon ((Chaetophractus Utaetus )(Bradypus Tamandua ))))))))(Chacopterygus Procerberus ))(Puercolestes Betonnia ))))))));

tread 'tree(s) from TNT, for data in C:\Users\Thomas Halliday\Google Drive\Thomas Mammals\177 continuous full and purgatorius constrained matrix.tnt'
