# Supplementary material for: Eutherians experienced elevated evolutionary rates in the immediate aftermath of the Cretaceous–Palaeogene mass extinction
Source: Proc Biol Sci. 2016 Jun 29;283(1833):20153026. doi: 10.1098/rspb.2015.3026 (PMC4936024; doi:10.1098/rspb.2015.3026)
Supplement: File S4 - DF [file rspb20153026supp8.txt]

tread 'tree(s) from TNT, for data in C:\Users\Thomas Halliday\Google Drive\Thomas Mammals\177 discrete full-constrained matrix.tnt'
(Peramus (Deltatheridium (Sheikhdzheilia (Avitotherium ((Paranyctoides (Batodon ((Maelestes (Bobolestes (((Kulbeckia (Zhangolestes (Lainodon (Barunlestes (Alymlestes Zalambdalestes )))))(Kennalestes (Asioryctes Ukhaatherium )))(Daulestes (Bulaklestes Uchkudukodon )))))(Cimolestes (Eoryctes (((((Gypsonictops Leptictis )(Prodiacodon ((((((((((Didymictis ((Uintacyon (Vulpavus Miacis ))(Viverravus Protictis )))(Hapalodectes (Ankalagon (Dissacus (Sinonyx (Pachyaena Mesonyx ))))))(Eoconodon Goniacodon ))((((Oxyclaenus ((Chriacus Thryptacodon )(Claenodon Anacodon )))(Didelphodus (((Acmeodon Gelastops )((Prolimnocyon Pyrocyon )(Dipsalidictis Tytthaena )))(Aaptoryctes (Palaeoryctes Pararyctes )))))((Palaeosinopa (((Lambertocyon Palaeanodon )(Eomanis Eurotamandua ))(Tubulodon Simpsonotus )))((Escavadodon Onychodectes )(Wyolestes Leptacodon ))))((Loxolophus Arctocyon )(((Molinodus (Conacodon (Anisonchus (Haploconus (Periptychus (Ectoconus Hemithlaeus ))))))(Aphronorus Pentacodon ))(Bisonalveus ((Alcidedorbignya (Esthonyx Cyriacotherium ))(Coryphodon (Pantolambda Titanoides ))))))))(Pteropus (Onychonycteris Icaronycteris )))((((((Diacodexis Bunophorus )(Protolipterna (Homacodon ((Poebrotherium (Gobiohyus Leptomeryx ))(Elomeryx (Indohyus (Pakicetus Rodhocetus )))))))(Hyopsodus (Meniscotherium Phenacodus )))(Lessnessina (Tetraclaenodon (Copecion (Ectocion (Lambdotherium (Homogalax ((Eohippus Hyracotherium )(Heptodon Litolophus )))))))))(Desmatoclaenus (Mimatuta (Protoselene Todralestes ))))(Hilalia (Orthaspidotherium Pleuraspidotherium ))))(Macrocranion (Alsaticopithecus (Teilhardimys (Apheliscus Haplomylus )))))(((Blarina Domnina )((Wyonycteris (Litocherus (Adapisorex Echinosorex )))(Uropsilus (Desmana Oreotalpa ))))(Centetodon (Solenodon Parapternodus ))))((((Ptilocercus Tupaia )(Cynocephalus (Elpidophorus (Worlandia Plagiomene ))))((Plesiadapis (Notharctus Adapis ))((Elphidotarsius (Cantius Saxonella ))(Bessoecetor (Apatemys Mixodectes )))))((Tribosphenomys (Paramys (Rhombomylus Gomphos )))(Asiostylops Arctostylops ))))(((Potamogale ((Rhynchocyon Chambius )(Dilambdogale Widanelfarasia )))(Procavia Eritherium ))((Chaetophractus Utaetus )(Bradypus Tamandua ))))))(Purgatorius Protungulatum ))(Chacopterygus Procerberus ))(Puercolestes Betonnia )))))))(Gallolestes (Alostera (Parazhelestes (Aspanlestes Zhelestes )))))))))*
(Peramus (Deltatheridium (Sheikhdzheilia (Avitotherium ((Paranyctoides (Batodon ((Maelestes (Bobolestes (((Kulbeckia (Lainodon (Zhangolestes (Barunlestes (Alymlestes Zalambdalestes )))))(Kennalestes (Asioryctes Ukhaatherium )))(Daulestes (Bulaklestes Uchkudukodon )))))(Cimolestes (Eoryctes (((((Gypsonictops Leptictis )(Prodiacodon ((((((((((Didymictis ((Uintacyon (Vulpavus Miacis ))(Viverravus Protictis )))(Hapalodectes (Ankalagon (Dissacus (Sinonyx (Pachyaena Mesonyx ))))))(Eoconodon Goniacodon ))((((Oxyclaenus ((Chriacus Thryptacodon )(Claenodon Anacodon )))(Didelphodus ((Acmeodon (Gelastops ((Prolimnocyon Pyrocyon )(Dipsalidictis Tytthaena ))))(Aaptoryctes (Palaeoryctes Pararyctes )))))((Palaeosinopa (((Lambertocyon Palaeanodon )(Eomanis Eurotamandua ))(Tubulodon Simpsonotus )))((Escavadodon Onychodectes )(Wyolestes Leptacodon ))))((Loxolophus Arctocyon )(((Molinodus (Conacodon (Anisonchus (Haploconus (Periptychus (Ectoconus Hemithlaeus ))))))(Aphronorus Pentacodon ))(Bisonalveus ((Alcidedorbignya (Esthonyx Cyriacotherium ))(Coryphodon (Pantolambda Titanoides ))))))))(Pteropus (Onychonycteris Icaronycteris )))((((((Diacodexis Bunophorus )(Protolipterna (Homacodon ((Poebrotherium (Gobiohyus Leptomeryx ))(Elomeryx (Indohyus (Pakicetus Rodhocetus )))))))(Hyopsodus (Meniscotherium Phenacodus )))(Lessnessina (Tetraclaenodon (Copecion (Ectocion (Lambdotherium (Homogalax ((Eohippus Hyracotherium )(Heptodon Litolophus )))))))))(Desmatoclaenus (Mimatuta (Protoselene Todralestes ))))(Hilalia (Orthaspidotherium Pleuraspidotherium ))))(Macrocranion (Alsaticopithecus (Teilhardimys (Apheliscus Haplomylus )))))(((Blarina Domnina )((Wyonycteris (Litocherus (Adapisorex Echinosorex )))(Uropsilus (Desmana Oreotalpa ))))(Centetodon (Solenodon Parapternodus ))))((((Ptilocercus Tupaia )(Cynocephalus (Elpidophorus (Worlandia Plagiomene ))))((Plesiadapis (Notharctus Adapis ))((Elphidotarsius (Cantius Saxonella ))(Bessoecetor (Apatemys Mixodectes )))))((Tribosphenomys (Paramys (Rhombomylus Gomphos )))(Asiostylops Arctostylops ))))(((Potamogale ((Rhynchocyon Chambius )(Dilambdogale Widanelfarasia )))(Procavia Eritherium ))((Chaetophractus Utaetus )(Bradypus Tamandua ))))))(Purgatorius Protungulatum ))(Chacopterygus Procerberus ))(Puercolestes Betonnia )))))))(Gallolestes (Alostera (Parazhelestes (Aspanlestes Zhelestes )))))))))*
(Peramus (Deltatheridium (Sheikhdzheilia (Avitotherium ((Paranyctoides (Batodon ((Maelestes (Bobolestes (((Kulbeckia (Zhangolestes (Lainodon (Barunlestes (Alymlestes Zalambdalestes )))))(Kennalestes (Asioryctes Ukhaatherium )))(Daulestes (Bulaklestes Uchkudukodon )))))(Cimolestes (Eoryctes (((((Gypsonictops Leptictis )(Prodiacodon ((((((((((Didymictis ((Uintacyon (Vulpavus Miacis ))(Viverravus Protictis )))(Hapalodectes (Ankalagon (Dissacus (Sinonyx (Pachyaena Mesonyx ))))))(Eoconodon Goniacodon ))((((Oxyclaenus ((Chriacus Thryptacodon )(Claenodon Anacodon )))(Didelphodus (((Acmeodon Gelastops )((Prolimnocyon Pyrocyon )(Dipsalidictis Tytthaena )))(Aaptoryctes (Palaeoryctes Pararyctes )))))((Palaeosinopa (((Lambertocyon Palaeanodon )(Eomanis Eurotamandua ))(Tubulodon Simpsonotus )))((Escavadodon Onychodectes )(Wyolestes Leptacodon ))))((Loxolophus Arctocyon )(((Molinodus (Conacodon (Anisonchus (Haploconus (Periptychus (Ectoconus Hemithlaeus ))))))(Aphronorus Pentacodon ))(Bisonalveus ((Alcidedorbignya (Esthonyx Cyriacotherium ))(Coryphodon (Pantolambda Titanoides ))))))))(Pteropus (Onychonycteris Icaronycteris )))((((((Diacodexis Bunophorus )(Protolipterna (Homacodon ((Gobiohyus (Leptomeryx Poebrotherium ))(Elomeryx (Indohyus (Pakicetus Rodhocetus )))))))(Hyopsodus (Meniscotherium Phenacodus )))(Lessnessina (Tetraclaenodon (Copecion (Ectocion (Lambdotherium ((Eohippus Hyracotherium )(Homogalax (Heptodon Litolophus )))))))))(Desmatoclaenus (Mimatuta (Protoselene Todralestes ))))(Hilalia (Orthaspidotherium Pleuraspidotherium ))))(Macrocranion (Alsaticopithecus (Teilhardimys (Apheliscus Haplomylus )))))(((Blarina Domnina )((Wyonycteris (Litocherus (Adapisorex Echinosorex )))(Uropsilus (Desmana Oreotalpa ))))(Centetodon (Solenodon Parapternodus ))))((((Ptilocercus Tupaia )(Cynocephalus (Elpidophorus (Worlandia Plagiomene ))))((Plesiadapis (Notharctus Adapis ))((Elphidotarsius (Cantius Saxonella ))(Bessoecetor (Apatemys Mixodectes )))))((Tribosphenomys (Paramys (Rhombomylus Gomphos )))(Asiostylops Arctostylops ))))(((Potamogale ((Rhynchocyon Chambius )(Dilambdogale Widanelfarasia )))(Procavia Eritherium ))((Chaetophractus Utaetus )(Bradypus Tamandua ))))))(Purgatorius Protungulatum ))(Chacopterygus Procerberus ))(Puercolestes Betonnia )))))))(Gallolestes (Alostera (Parazhelestes (Aspanlestes Zhelestes )))))))))*
(Peramus (Deltatheridium (Sheikhdzheilia (Avitotherium ((Paranyctoides (Batodon ((Maelestes (Bobolestes (((Kulbeckia (Lainodon (Zhangolestes (Barunlestes (Alymlestes Zalambdalestes )))))(Kennalestes (Asioryctes Ukhaatherium )))(Daulestes (Bulaklestes Uchkudukodon )))))(Cimolestes (Eoryctes (((((Gypsonictops Leptictis )(Prodiacodon ((((((((((Didymictis ((Uintacyon (Vulpavus Miacis ))(Viverravus Protictis )))(Hapalodectes (Ankalagon (Dissacus (Sinonyx (Pachyaena Mesonyx ))))))(Eoconodon Goniacodon ))((((Oxyclaenus ((Chriacus Thryptacodon )(Claenodon Anacodon )))(Didelphodus (((Acmeodon Gelastops )((Prolimnocyon Pyrocyon )(Dipsalidictis Tytthaena )))(Aaptoryctes (Palaeoryctes Pararyctes )))))((Palaeosinopa (((Lambertocyon Palaeanodon )(Eomanis Eurotamandua ))(Tubulodon Simpsonotus )))((Escavadodon Onychodectes )(Wyolestes Leptacodon ))))((Loxolophus Arctocyon )(((Molinodus (Conacodon (Anisonchus (Haploconus (Periptychus (Ectoconus Hemithlaeus ))))))(Aphronorus Pentacodon ))(Bisonalveus ((Alcidedorbignya (Esthonyx Cyriacotherium ))(Coryphodon (Pantolambda Titanoides ))))))))(Pteropus (Onychonycteris Icaronycteris )))((((((Diacodexis Bunophorus )(Protolipterna (Homacodon ((Poebrotherium (Gobiohyus Leptomeryx ))(Elomeryx (Indohyus (Pakicetus Rodhocetus )))))))(Hyopsodus (Meniscotherium Phenacodus )))(Lessnessina (Tetraclaenodon (Copecion (Ectocion (Lambdotherium (Homogalax ((Eohippus Hyracotherium )(Heptodon Litolophus )))))))))(Desmatoclaenus (Mimatuta (Protoselene Todralestes ))))(Hilalia (Orthaspidotherium Pleuraspidotherium ))))(Macrocranion (Alsaticopithecus (Teilhardimys (Apheliscus Haplomylus )))))(((Blarina Domnina )((Wyonycteris (Litocherus (Adapisorex Echinosorex )))(Uropsilus (Desmana Oreotalpa ))))(Centetodon (Solenodon Parapternodus ))))((((Ptilocercus Tupaia )(Cynocephalus (Elpidophorus (Worlandia Plagiomene ))))((Plesiadapis (Notharctus Adapis ))((Elphidotarsius (Cantius Saxonella ))(Bessoecetor (Apatemys Mixodectes )))))((Tribosphenomys (Paramys (Rhombomylus Gomphos )))(Asiostylops Arctostylops ))))(((Potamogale ((Rhynchocyon Chambius )(Dilambdogale Widanelfarasia )))(Procavia Eritherium ))((Chaetophractus Utaetus )(Bradypus Tamandua ))))))(Purgatorius Protungulatum ))(Chacopterygus Procerberus ))(Puercolestes Betonnia )))))))(Gallolestes (Alostera (Parazhelestes (Aspanlestes Zhelestes )))))))))*
(Peramus (Deltatheridium (Sheikhdzheilia (Avitotherium ((Paranyctoides (Batodon ((Maelestes (Bobolestes (((Kulbeckia (Lainodon ((Zhangolestes Barunlestes )(Alymlestes Zalambdalestes ))))(Kennalestes (Asioryctes Ukhaatherium )))(Daulestes (Bulaklestes Uchkudukodon )))))(Cimolestes (Eoryctes (((((Gypsonictops Leptictis )(Prodiacodon ((((((((((Didymictis ((Uintacyon (Vulpavus Miacis ))(Viverravus Protictis )))(Hapalodectes (Ankalagon (Dissacus (Sinonyx (Pachyaena Mesonyx ))))))(Eoconodon Goniacodon ))((((Oxyclaenus ((Chriacus Thryptacodon )(Claenodon Anacodon )))(Didelphodus (((Acmeodon Gelastops )((Prolimnocyon Pyrocyon )(Dipsalidictis Tytthaena )))(Aaptoryctes (Palaeoryctes Pararyctes )))))((Palaeosinopa (((Lambertocyon Palaeanodon )(Eomanis Eurotamandua ))(Tubulodon Simpsonotus )))((Escavadodon Onychodectes )(Wyolestes Leptacodon ))))((Loxolophus Arctocyon )(((Molinodus (Conacodon (Anisonchus (Haploconus (Periptychus (Ectoconus Hemithlaeus ))))))(Aphronorus Pentacodon ))(Bisonalveus ((Alcidedorbignya (Esthonyx Cyriacotherium ))(Coryphodon (Pantolambda Titanoides ))))))))(Pteropus (Onychonycteris Icaronycteris )))((((((Diacodexis Bunophorus )(Protolipterna (Homacodon ((Poebrotherium (Gobiohyus Leptomeryx ))(Elomeryx (Indohyus (Pakicetus Rodhocetus )))))))(Hyopsodus (Meniscotherium Phenacodus )))(Lessnessina (Tetraclaenodon (Copecion (Ectocion (Lambdotherium (Homogalax ((Eohippus Hyracotherium )(Heptodon Litolophus )))))))))(Desmatoclaenus (Mimatuta (Protoselene Todralestes ))))(Hilalia (Orthaspidotherium Pleuraspidotherium ))))(Macrocranion (Alsaticopithecus (Teilhardimys (Apheliscus Haplomylus )))))(((Blarina Domnina )((Wyonycteris (Litocherus (Adapisorex Echinosorex )))(Uropsilus (Desmana Oreotalpa ))))(Centetodon (Solenodon Parapternodus ))))((((Ptilocercus Tupaia )(Cynocephalus (Elpidophorus (Worlandia Plagiomene ))))((Plesiadapis (Notharctus Adapis ))((Elphidotarsius (Cantius Saxonella ))(Bessoecetor (Apatemys Mixodectes )))))((Tribosphenomys (Paramys (Rhombomylus Gomphos )))(Asiostylops Arctostylops ))))(((Potamogale ((Rhynchocyon Chambius )(Dilambdogale Widanelfarasia )))(Procavia Eritherium ))((Chaetophractus Utaetus )(Bradypus Tamandua ))))))(Purgatorius Protungulatum ))(Chacopterygus Procerberus ))(Puercolestes Betonnia )))))))(Gallolestes (Alostera (Parazhelestes (Aspanlestes Zhelestes )))))))))*
(Peramus (Deltatheridium (Sheikhdzheilia (Avitotherium ((Paranyctoides (Batodon ((Maelestes (Bobolestes (((Kulbeckia (Zhangolestes (Lainodon (Barunlestes (Alymlestes Zalambdalestes )))))(Kennalestes (Asioryctes Ukhaatherium )))(Daulestes (Bulaklestes Uchkudukodon )))))(Cimolestes ((Eoryctes ((((Gypsonictops Leptictis )(Prodiacodon ((((((((((Didymictis ((Uintacyon (Vulpavus Miacis ))(Viverravus Protictis )))(Hapalodectes (Ankalagon (Dissacus (Sinonyx (Pachyaena Mesonyx ))))))(Eoconodon Goniacodon ))((((Oxyclaenus ((Chriacus Thryptacodon )(Claenodon Anacodon )))(Didelphodus (((Acmeodon Gelastops )((Prolimnocyon Pyrocyon )(Dipsalidictis Tytthaena )))(Aaptoryctes (Palaeoryctes Pararyctes )))))((Palaeosinopa (((Lambertocyon Palaeanodon )(Eomanis Eurotamandua ))(Tubulodon Simpsonotus )))((Escavadodon Onychodectes )(Wyolestes Leptacodon ))))((Loxolophus Arctocyon )(((Molinodus (Conacodon (Anisonchus (Haploconus (Periptychus (Ectoconus Hemithlaeus ))))))(Aphronorus Pentacodon ))(Bisonalveus ((Alcidedorbignya (Esthonyx Cyriacotherium ))(Coryphodon (Pantolambda Titanoides ))))))))(Pteropus (Onychonycteris Icaronycteris )))((((((Diacodexis Bunophorus )(Protolipterna (Homacodon ((Poebrotherium (Gobiohyus Leptomeryx ))(Elomeryx (Indohyus (Pakicetus Rodhocetus )))))))(Hyopsodus (Meniscotherium Phenacodus )))(Lessnessina (Tetraclaenodon (Copecion (Ectocion (Lambdotherium (Homogalax ((Eohippus Hyracotherium )(Heptodon Litolophus )))))))))(Desmatoclaenus (Mimatuta (Protoselene Todralestes ))))(Hilalia (Orthaspidotherium Pleuraspidotherium ))))(Macrocranion (Alsaticopithecus (Teilhardimys (Apheliscus Haplomylus )))))(((Blarina Domnina )((Wyonycteris (Litocherus (Adapisorex Echinosorex )))(Uropsilus (Desmana Oreotalpa ))))(Centetodon (Solenodon Parapternodus ))))((((Ptilocercus Tupaia )(Cynocephalus (Elpidophorus (Worlandia Plagiomene ))))((Plesiadapis (Notharctus Adapis ))((Elphidotarsius (Cantius Saxonella ))(Bessoecetor (Apatemys Mixodectes )))))((Tribosphenomys (Paramys (Rhombomylus Gomphos )))(Asiostylops Arctostylops ))))(((Potamogale ((Rhynchocyon Chambius )(Dilambdogale Widanelfarasia )))(Procavia Eritherium ))((Chaetophractus Utaetus )(Bradypus Tamandua ))))))(Purgatorius Protungulatum ))(Chacopterygus Procerberus )))(Puercolestes Betonnia ))))))(Gallolestes (Alostera (Parazhelestes (Aspanlestes Zhelestes )))))))))*
(Peramus (Deltatheridium (Sheikhdzheilia (Avitotherium ((Paranyctoides (Batodon ((Maelestes (Bobolestes (((Kulbeckia (Zhangolestes (Lainodon (Barunlestes (Alymlestes Zalambdalestes )))))(Kennalestes (Asioryctes Ukhaatherium )))(Daulestes (Bulaklestes Uchkudukodon )))))(Cimolestes (Eoryctes (((((Gypsonictops Leptictis )(Prodiacodon ((((((((((Didymictis ((Uintacyon (Vulpavus Miacis ))(Viverravus Protictis )))(Hapalodectes (Ankalagon (Dissacus (Sinonyx (Pachyaena Mesonyx ))))))(Eoconodon Goniacodon ))((((Oxyclaenus ((Chriacus Thryptacodon )(Claenodon Anacodon )))(Didelphodus ((Acmeodon (Gelastops ((Prolimnocyon Pyrocyon )(Dipsalidictis Tytthaena ))))(Aaptoryctes (Palaeoryctes Pararyctes )))))((Palaeosinopa (((Lambertocyon Palaeanodon )(Eomanis Eurotamandua ))(Tubulodon Simpsonotus )))((Escavadodon Onychodectes )(Wyolestes Leptacodon ))))((Loxolophus Arctocyon )(((Molinodus (Conacodon (Anisonchus (Haploconus (Periptychus (Ectoconus Hemithlaeus ))))))(Aphronorus Pentacodon ))(Bisonalveus ((Alcidedorbignya (Esthonyx Cyriacotherium ))(Coryphodon (Pantolambda Titanoides ))))))))(Pteropus (Onychonycteris Icaronycteris )))((((((Diacodexis Bunophorus )(Protolipterna (Homacodon ((Poebrotherium (Gobiohyus Leptomeryx ))(Elomeryx (Indohyus (Pakicetus Rodhocetus )))))))(Hyopsodus (Meniscotherium Phenacodus )))(Lessnessina (Tetraclaenodon (Copecion (Ectocion (Lambdotherium (Homogalax ((Eohippus Hyracotherium )(Heptodon Litolophus )))))))))(Desmatoclaenus (Mimatuta (Protoselene Todralestes ))))(Hilalia (Orthaspidotherium Pleuraspidotherium ))))(Macrocranion (Alsaticopithecus (Teilhardimys (Apheliscus Haplomylus )))))(((Blarina Domnina )((Wyonycteris (Litocherus (Adapisorex Echinosorex )))(Uropsilus (Desmana Oreotalpa ))))(Centetodon (Solenodon Parapternodus ))))((((Ptilocercus Tupaia )(Cynocephalus (Elpidophorus (Worlandia Plagiomene ))))((Plesiadapis (Notharctus Adapis ))((Elphidotarsius (Cantius Saxonella ))(Bessoecetor (Apatemys Mixodectes )))))((Tribosphenomys (Paramys (Rhombomylus Gomphos )))(Asiostylops Arctostylops ))))(((Potamogale ((Rhynchocyon Chambius )(Dilambdogale Widanelfarasia )))(Procavia Eritherium ))((Chaetophractus Utaetus )(Bradypus Tamandua ))))))(Purgatorius Protungulatum ))(Chacopterygus Procerberus ))(Puercolestes Betonnia )))))))(Gallolestes (Alostera (Parazhelestes (Aspanlestes Zhelestes )))))))))*
(Peramus (Deltatheridium (Sheikhdzheilia (Avitotherium ((Paranyctoides (Batodon ((Maelestes (Bobolestes (((Kulbeckia (Zhangolestes (Lainodon (Barunlestes (Alymlestes Zalambdalestes )))))(Kennalestes (Asioryctes Ukhaatherium )))(Daulestes (Bulaklestes Uchkudukodon )))))(Cimolestes (Eoryctes (((((Gypsonictops Leptictis )(Prodiacodon ((((((((((Didymictis ((Uintacyon (Vulpavus Miacis ))(Viverravus Protictis )))(Hapalodectes (Ankalagon (Dissacus (Sinonyx (Pachyaena Mesonyx ))))))(Eoconodon Goniacodon ))((((Oxyclaenus ((Chriacus Thryptacodon )(Claenodon Anacodon )))(Didelphodus ((Gelastops (Acmeodon ((Prolimnocyon Pyrocyon )(Dipsalidictis Tytthaena ))))(Aaptoryctes (Palaeoryctes Pararyctes )))))((Palaeosinopa (((Lambertocyon Palaeanodon )(Eomanis Eurotamandua ))(Tubulodon Simpsonotus )))((Escavadodon Onychodectes )(Wyolestes Leptacodon ))))((Loxolophus Arctocyon )(((Molinodus (Conacodon (Anisonchus (Haploconus (Periptychus (Ectoconus Hemithlaeus ))))))(Aphronorus Pentacodon ))(Bisonalveus ((Alcidedorbignya (Esthonyx Cyriacotherium ))(Coryphodon (Pantolambda Titanoides ))))))))(Pteropus (Onychonycteris Icaronycteris )))((((((Diacodexis Bunophorus )(Protolipterna (Homacodon ((Poebrotherium (Gobiohyus Leptomeryx ))(Elomeryx (Indohyus (Pakicetus Rodhocetus )))))))(Hyopsodus (Meniscotherium Phenacodus )))(Lessnessina (Tetraclaenodon (Copecion (Ectocion (Lambdotherium (Homogalax ((Eohippus Hyracotherium )(Heptodon Litolophus )))))))))(Desmatoclaenus (Mimatuta (Protoselene Todralestes ))))(Hilalia (Orthaspidotherium Pleuraspidotherium ))))(Macrocranion (Alsaticopithecus (Teilhardimys (Apheliscus Haplomylus )))))(((Blarina Domnina )((Wyonycteris (Litocherus (Adapisorex Echinosorex )))(Uropsilus (Desmana Oreotalpa ))))(Centetodon (Solenodon Parapternodus ))))((((Ptilocercus Tupaia )(Cynocephalus (Elpidophorus (Worlandia Plagiomene ))))((Plesiadapis (Notharctus Adapis ))((Elphidotarsius (Cantius Saxonella ))(Bessoecetor (Apatemys Mixodectes )))))((Tribosphenomys (Paramys (Rhombomylus Gomphos )))(Asiostylops Arctostylops ))))(((Potamogale ((Rhynchocyon Chambius )(Dilambdogale Widanelfarasia )))(Procavia Eritherium ))((Chaetophractus Utaetus )(Bradypus Tamandua ))))))(Purgatorius Protungulatum ))(Chacopterygus Procerberus ))(Puercolestes Betonnia )))))))(Gallolestes (Alostera (Parazhelestes (Aspanlestes Zhelestes )))))))))*
(Peramus (Deltatheridium (Sheikhdzheilia (Avitotherium ((Paranyctoides (Batodon ((Maelestes (Bobolestes (((Kulbeckia (Zhangolestes (Lainodon (Barunlestes (Alymlestes Zalambdalestes )))))(Kennalestes (Asioryctes Ukhaatherium )))(Daulestes (Bulaklestes Uchkudukodon )))))(Cimolestes (Eoryctes (((((Gypsonictops Leptictis )(Prodiacodon ((((((((((Didymictis ((Uintacyon (Vulpavus Miacis ))(Viverravus Protictis )))(Hapalodectes (Ankalagon (Dissacus (Sinonyx (Pachyaena Mesonyx ))))))(Eoconodon Goniacodon ))((((Oxyclaenus ((Chriacus Thryptacodon )(Claenodon Anacodon )))(Didelphodus (((Acmeodon Gelastops )((Prolimnocyon Pyrocyon )(Dipsalidictis Tytthaena )))(Aaptoryctes (Palaeoryctes Pararyctes )))))((Palaeosinopa (((Lambertocyon Palaeanodon )(Eomanis Eurotamandua ))(Tubulodon Simpsonotus )))((Escavadodon Onychodectes )(Wyolestes Leptacodon ))))((Loxolophus Arctocyon )(((Aphronorus Pentacodon )(Conacodon (Anisonchus (Haploconus (Periptychus (Ectoconus Hemithlaeus ))))))(Bisonalveus ((Alcidedorbignya (Esthonyx Cyriacotherium ))(Coryphodon (Pantolambda Titanoides ))))))))(Pteropus (Onychonycteris Icaronycteris )))((((((Diacodexis Bunophorus )(Protolipterna (Homacodon ((Poebrotherium (Gobiohyus Leptomeryx ))(Elomeryx (Indohyus (Pakicetus Rodhocetus )))))))(Hyopsodus (Meniscotherium Phenacodus )))(Lessnessina (Tetraclaenodon (Copecion (Ectocion (Lambdotherium (Homogalax ((Eohippus Hyracotherium )(Heptodon Litolophus )))))))))(Desmatoclaenus (Mimatuta (Protoselene Todralestes ))))(Molinodus (Hilalia (Orthaspidotherium Pleuraspidotherium )))))(Macrocranion (Alsaticopithecus (Teilhardimys (Apheliscus Haplomylus )))))(((Blarina Domnina )((Wyonycteris (Litocherus (Adapisorex Echinosorex )))(Uropsilus (Desmana Oreotalpa ))))(Centetodon (Solenodon Parapternodus ))))((((Ptilocercus Tupaia )(Cynocephalus (Elpidophorus (Worlandia Plagiomene ))))((Plesiadapis (Notharctus Adapis ))((Elphidotarsius (Cantius Saxonella ))(Bessoecetor (Apatemys Mixodectes )))))((Tribosphenomys (Paramys (Rhombomylus Gomphos )))(Asiostylops Arctostylops ))))(((Potamogale ((Rhynchocyon Chambius )(Dilambdogale Widanelfarasia )))(Procavia Eritherium ))((Chaetophractus Utaetus )(Bradypus Tamandua ))))))(Purgatorius Protungulatum ))(Chacopterygus Procerberus ))(Puercolestes Betonnia )))))))(Gallolestes (Alostera (Parazhelestes (Aspanlestes Zhelestes )))))))))*
(Peramus (Deltatheridium (Sheikhdzheilia (Avitotherium ((Paranyctoides (Batodon ((Maelestes (Bobolestes (((Kulbeckia (Zhangolestes (Lainodon (Barunlestes (Alymlestes Zalambdalestes )))))(Kennalestes (Asioryctes Ukhaatherium )))(Daulestes (Bulaklestes Uchkudukodon )))))(Cimolestes (Eoryctes (((((Gypsonictops Leptictis )(Prodiacodon ((((((((((Didymictis ((Uintacyon (Vulpavus Miacis ))(Viverravus Protictis )))(Hapalodectes (Ankalagon (Dissacus (Sinonyx (Pachyaena Mesonyx ))))))(Eoconodon Goniacodon ))((((Oxyclaenus ((Chriacus Thryptacodon )(Claenodon Anacodon )))(Didelphodus (((Acmeodon Gelastops )((Prolimnocyon Pyrocyon )(Dipsalidictis Tytthaena )))(Aaptoryctes (Palaeoryctes Pararyctes )))))((Palaeosinopa (((Lambertocyon Palaeanodon )(Eomanis Eurotamandua ))(Tubulodon Simpsonotus )))((Escavadodon Onychodectes )(Wyolestes Leptacodon ))))((Loxolophus Arctocyon )(((Molinodus (Conacodon (Anisonchus (Haploconus (Periptychus (Ectoconus Hemithlaeus ))))))(Aphronorus Pentacodon ))(Bisonalveus ((Alcidedorbignya (Esthonyx Cyriacotherium ))(Coryphodon (Pantolambda Titanoides ))))))))(Pteropus (Onychonycteris Icaronycteris )))((((((Diacodexis Bunophorus )(Protolipterna (Homacodon ((Poebrotherium (Gobiohyus Leptomeryx ))(Elomeryx (Indohyus (Pakicetus Rodhocetus )))))))(Hyopsodus (Meniscotherium Phenacodus )))(Lessnessina (Tetraclaenodon (Copecion (Ectocion (Lambdotherium ((Eohippus Hyracotherium )(Homogalax (Heptodon Litolophus )))))))))(Desmatoclaenus (Mimatuta (Protoselene Todralestes ))))(Hilalia (Orthaspidotherium Pleuraspidotherium ))))(Macrocranion (Alsaticopithecus (Teilhardimys (Apheliscus Haplomylus )))))(((Blarina Domnina )((Wyonycteris (Litocherus (Adapisorex Echinosorex )))(Uropsilus (Desmana Oreotalpa ))))(Centetodon (Solenodon Parapternodus ))))((((Ptilocercus Tupaia )(Cynocephalus (Elpidophorus (Worlandia Plagiomene ))))((Plesiadapis (Notharctus Adapis ))((Elphidotarsius (Cantius Saxonella ))(Bessoecetor (Apatemys Mixodectes )))))((Tribosphenomys (Paramys (Rhombomylus Gomphos )))(Asiostylops Arctostylops ))))(((Potamogale ((Rhynchocyon Chambius )(Dilambdogale Widanelfarasia )))(Procavia Eritherium ))((Chaetophractus Utaetus )(Bradypus Tamandua ))))))(Purgatorius Protungulatum ))(Chacopterygus Procerberus ))(Puercolestes Betonnia )))))))(Gallolestes (Alostera (Parazhelestes (Aspanlestes Zhelestes )))))))))*
(Peramus (Deltatheridium (Sheikhdzheilia (Avitotherium ((Paranyctoides (Batodon ((Maelestes (Bobolestes (((Kulbeckia (Zhangolestes (Lainodon (Barunlestes (Alymlestes Zalambdalestes )))))(Kennalestes (Asioryctes Ukhaatherium )))(Daulestes (Bulaklestes Uchkudukodon )))))(Cimolestes (Eoryctes (((((Gypsonictops Leptictis )(Prodiacodon ((((((((((Didymictis ((Uintacyon (Vulpavus Miacis ))(Viverravus Protictis )))(Hapalodectes (Ankalagon (Dissacus (Sinonyx (Pachyaena Mesonyx ))))))(Eoconodon Goniacodon ))((((Oxyclaenus ((Chriacus Thryptacodon )(Claenodon Anacodon )))(Didelphodus (((Acmeodon Gelastops )((Prolimnocyon Pyrocyon )(Dipsalidictis Tytthaena )))(Aaptoryctes (Palaeoryctes Pararyctes )))))((Palaeosinopa (((Lambertocyon Palaeanodon )(Eomanis Eurotamandua ))(Tubulodon Simpsonotus )))((Escavadodon Onychodectes )(Wyolestes Leptacodon ))))((Loxolophus Arctocyon )(((Molinodus (Conacodon (Anisonchus (Haploconus (Periptychus (Ectoconus Hemithlaeus ))))))(Aphronorus Pentacodon ))(Bisonalveus ((Alcidedorbignya (Esthonyx Cyriacotherium ))(Coryphodon (Pantolambda Titanoides ))))))))(Pteropus (Onychonycteris Icaronycteris )))((((((Diacodexis Bunophorus )(Protolipterna (Homacodon ((Poebrotherium (Gobiohyus Leptomeryx ))(Elomeryx (Indohyus (Pakicetus Rodhocetus )))))))(Hyopsodus (Meniscotherium Phenacodus )))(Lessnessina (Tetraclaenodon (Copecion (Ectocion (Lambdotherium ((Homogalax (Eohippus Hyracotherium ))(Heptodon Litolophus ))))))))(Desmatoclaenus (Mimatuta (Protoselene Todralestes ))))(Hilalia (Orthaspidotherium Pleuraspidotherium ))))(Macrocranion (Alsaticopithecus (Teilhardimys (Apheliscus Haplomylus )))))(((Blarina Domnina )((Wyonycteris (Litocherus (Adapisorex Echinosorex )))(Uropsilus (Desmana Oreotalpa ))))(Centetodon (Solenodon Parapternodus ))))((((Ptilocercus Tupaia )(Cynocephalus (Elpidophorus (Worlandia Plagiomene ))))((Plesiadapis (Notharctus Adapis ))((Elphidotarsius (Cantius Saxonella ))(Bessoecetor (Apatemys Mixodectes )))))((Tribosphenomys (Paramys (Rhombomylus Gomphos )))(Asiostylops Arctostylops ))))(((Potamogale ((Rhynchocyon Chambius )(Dilambdogale Widanelfarasia )))(Procavia Eritherium ))((Chaetophractus Utaetus )(Bradypus Tamandua ))))))(Purgatorius Protungulatum ))(Chacopterygus Procerberus ))(Puercolestes Betonnia )))))))(Gallolestes (Alostera (Parazhelestes (Aspanlestes Zhelestes )))))))))*
(Peramus (Deltatheridium (Sheikhdzheilia (Avitotherium ((Paranyctoides (Batodon ((Maelestes (Bobolestes (((Kulbeckia (Zhangolestes (Lainodon (Barunlestes (Alymlestes Zalambdalestes )))))(Kennalestes (Asioryctes Ukhaatherium )))(Daulestes (Bulaklestes Uchkudukodon )))))(Cimolestes (Eoryctes (((((Gypsonictops Leptictis )(Prodiacodon ((((((((((Didymictis ((Uintacyon (Vulpavus Miacis ))(Viverravus Protictis )))(Hapalodectes (Ankalagon (Dissacus (Sinonyx (Pachyaena Mesonyx ))))))(Eoconodon Goniacodon ))((((Oxyclaenus ((Chriacus Thryptacodon )(Claenodon Anacodon )))(Didelphodus (((Acmeodon Gelastops )((Prolimnocyon Pyrocyon )(Dipsalidictis Tytthaena )))(Aaptoryctes (Palaeoryctes Pararyctes )))))((Palaeosinopa (((Lambertocyon Palaeanodon )(Eomanis Eurotamandua ))(Tubulodon Simpsonotus )))((Escavadodon Onychodectes )(Wyolestes Leptacodon ))))((Loxolophus Arctocyon )(((Molinodus (Conacodon (Anisonchus (Haploconus (Periptychus (Ectoconus Hemithlaeus ))))))(Aphronorus Pentacodon ))(Bisonalveus ((Alcidedorbignya (Esthonyx Cyriacotherium ))(Coryphodon (Pantolambda Titanoides ))))))))(Pteropus (Onychonycteris Icaronycteris )))((((((Diacodexis Bunophorus )(Protolipterna (Homacodon ((Gobiohyus (Leptomeryx Poebrotherium ))(Elomeryx (Indohyus (Pakicetus Rodhocetus )))))))(Hyopsodus (Meniscotherium Phenacodus )))(Lessnessina (Tetraclaenodon (Copecion (Ectocion (Lambdotherium (Homogalax ((Eohippus Hyracotherium )(Heptodon Litolophus )))))))))(Desmatoclaenus (Mimatuta (Protoselene Todralestes ))))(Hilalia (Orthaspidotherium Pleuraspidotherium ))))(Macrocranion (Alsaticopithecus (Teilhardimys (Apheliscus Haplomylus )))))(((Blarina Domnina )((Wyonycteris (Litocherus (Adapisorex Echinosorex )))(Uropsilus (Desmana Oreotalpa ))))(Centetodon (Solenodon Parapternodus ))))((((Ptilocercus Tupaia )(Cynocephalus (Elpidophorus (Worlandia Plagiomene ))))((Plesiadapis (Notharctus Adapis ))((Elphidotarsius (Cantius Saxonella ))(Bessoecetor (Apatemys Mixodectes )))))((Tribosphenomys (Paramys (Rhombomylus Gomphos )))(Asiostylops Arctostylops ))))(((Potamogale ((Rhynchocyon Chambius )(Dilambdogale Widanelfarasia )))(Procavia Eritherium ))((Chaetophractus Utaetus )(Bradypus Tamandua ))))))(Purgatorius Protungulatum ))(Chacopterygus Procerberus ))(Puercolestes Betonnia )))))))(Gallolestes (Alostera (Parazhelestes (Aspanlestes Zhelestes )))))))))*
(Peramus (Deltatheridium (Sheikhdzheilia (Avitotherium ((Paranyctoides (Batodon ((Maelestes (Bobolestes (((Kulbeckia (Zhangolestes (Lainodon (Barunlestes (Alymlestes Zalambdalestes )))))(Kennalestes (Asioryctes Ukhaatherium )))(Daulestes (Bulaklestes Uchkudukodon )))))(Cimolestes (Eoryctes (((((Gypsonictops Leptictis )(Prodiacodon ((((((((((Didymictis ((Uintacyon (Vulpavus Miacis ))(Viverravus Protictis )))(Hapalodectes (Ankalagon (Dissacus (Sinonyx (Pachyaena Mesonyx ))))))(Eoconodon Goniacodon ))((((Oxyclaenus ((Chriacus Thryptacodon )(Claenodon Anacodon )))(Didelphodus ((Acmeodon Gelastops )(((Prolimnocyon Pyrocyon )(Dipsalidictis Tytthaena ))(Aaptoryctes (Palaeoryctes Pararyctes ))))))((Palaeosinopa (((Lambertocyon Palaeanodon )(Eomanis Eurotamandua ))(Tubulodon Simpsonotus )))((Escavadodon Onychodectes )(Wyolestes Leptacodon ))))((Loxolophus Arctocyon )(((Molinodus (Conacodon (Anisonchus (Haploconus (Periptychus (Ectoconus Hemithlaeus ))))))(Aphronorus Pentacodon ))(Bisonalveus ((Alcidedorbignya (Esthonyx Cyriacotherium ))(Coryphodon (Pantolambda Titanoides ))))))))(Pteropus (Onychonycteris Icaronycteris )))((((((Diacodexis Bunophorus )(Protolipterna (Homacodon ((Poebrotherium (Gobiohyus Leptomeryx ))(Elomeryx (Indohyus (Pakicetus Rodhocetus )))))))(Hyopsodus (Meniscotherium Phenacodus )))(Lessnessina (Tetraclaenodon (Copecion (Ectocion (Lambdotherium (Homogalax ((Eohippus Hyracotherium )(Heptodon Litolophus )))))))))(Desmatoclaenus (Mimatuta (Protoselene Todralestes ))))(Hilalia (Orthaspidotherium Pleuraspidotherium ))))(Macrocranion (Alsaticopithecus (Teilhardimys (Apheliscus Haplomylus )))))(((Blarina Domnina )((Wyonycteris (Litocherus (Adapisorex Echinosorex )))(Uropsilus (Desmana Oreotalpa ))))(Centetodon (Solenodon Parapternodus ))))((((Ptilocercus Tupaia )(Cynocephalus (Elpidophorus (Worlandia Plagiomene ))))((Plesiadapis (Notharctus Adapis ))((Elphidotarsius (Cantius Saxonella ))(Bessoecetor (Apatemys Mixodectes )))))((Tribosphenomys (Paramys (Rhombomylus Gomphos )))(Asiostylops Arctostylops ))))(((Potamogale ((Rhynchocyon Chambius )(Dilambdogale Widanelfarasia )))(Procavia Eritherium ))((Chaetophractus Utaetus )(Bradypus Tamandua ))))))(Purgatorius Protungulatum ))(Chacopterygus Procerberus ))(Puercolestes Betonnia )))))))(Gallolestes (Alostera (Parazhelestes (Aspanlestes Zhelestes )))))))))*
(Peramus (Deltatheridium (Sheikhdzheilia (Avitotherium ((Paranyctoides (Batodon ((Maelestes (Bobolestes (((Kulbeckia (Lainodon (Zhangolestes (Barunlestes (Alymlestes Zalambdalestes )))))(Kennalestes (Asioryctes Ukhaatherium )))(Bulaklestes (Daulestes Uchkudukodon )))))(Cimolestes (Eoryctes (((((Gypsonictops Leptictis )(Prodiacodon ((((((((((Didymictis ((Uintacyon (Vulpavus Miacis ))(Viverravus Protictis )))(Hapalodectes (Ankalagon (Dissacus (Sinonyx (Pachyaena Mesonyx ))))))(Eoconodon Goniacodon ))((((Oxyclaenus ((Chriacus Thryptacodon )(Claenodon Anacodon )))(Didelphodus ((Acmeodon (Gelastops ((Prolimnocyon Pyrocyon )(Dipsalidictis Tytthaena ))))(Aaptoryctes (Palaeoryctes Pararyctes )))))((Palaeosinopa (((Lambertocyon Palaeanodon )(Eomanis Eurotamandua ))(Tubulodon Simpsonotus )))((Escavadodon Onychodectes )(Wyolestes Leptacodon ))))((Loxolophus Arctocyon )(((Molinodus (Conacodon (Anisonchus (Haploconus (Periptychus (Ectoconus Hemithlaeus ))))))(Aphronorus Pentacodon ))(Bisonalveus ((Alcidedorbignya (Esthonyx Cyriacotherium ))(Coryphodon (Pantolambda Titanoides ))))))))(Pteropus (Onychonycteris Icaronycteris )))((((((Diacodexis Bunophorus )(Protolipterna (Homacodon ((Poebrotherium (Gobiohyus Leptomeryx ))(Elomeryx (Indohyus (Pakicetus Rodhocetus )))))))(Hyopsodus (Meniscotherium Phenacodus )))(Lessnessina (Tetraclaenodon (Copecion (Ectocion (Lambdotherium (Homogalax ((Eohippus Hyracotherium )(Heptodon Litolophus )))))))))(Desmatoclaenus (Mimatuta (Protoselene Todralestes ))))(Hilalia (Orthaspidotherium Pleuraspidotherium ))))(Macrocranion (Alsaticopithecus (Teilhardimys (Apheliscus Haplomylus )))))(((Blarina Domnina )((Wyonycteris (Litocherus (Adapisorex Echinosorex )))(Uropsilus (Desmana Oreotalpa ))))(Centetodon (Solenodon Parapternodus ))))((((Ptilocercus Tupaia )(Cynocephalus (Elpidophorus (Worlandia Plagiomene ))))((Plesiadapis (Notharctus Adapis ))((Elphidotarsius (Cantius Saxonella ))(Bessoecetor (Apatemys Mixodectes )))))((Tribosphenomys (Paramys (Rhombomylus Gomphos )))(Asiostylops Arctostylops ))))(((Potamogale ((Rhynchocyon Chambius )(Dilambdogale Widanelfarasia )))(Procavia Eritherium ))((Chaetophractus Utaetus )(Bradypus Tamandua ))))))(Purgatorius Protungulatum ))(Chacopterygus Procerberus ))(Puercolestes Betonnia )))))))(Gallolestes (Alostera (Parazhelestes (Aspanlestes Zhelestes )))))))))*
(Peramus (Deltatheridium (Sheikhdzheilia (Avitotherium ((Paranyctoides (Batodon ((Maelestes (Bobolestes (((Kulbeckia (Lainodon ((Zhangolestes Barunlestes )(Alymlestes Zalambdalestes ))))(Kennalestes (Asioryctes Ukhaatherium )))(Daulestes (Bulaklestes Uchkudukodon )))))(Cimolestes (Eoryctes (((((Gypsonictops Leptictis )(Prodiacodon ((((((((((Didymictis ((Uintacyon (Vulpavus Miacis ))(Viverravus Protictis )))(Hapalodectes (Ankalagon (Dissacus (Sinonyx (Pachyaena Mesonyx ))))))(Eoconodon Goniacodon ))((((Oxyclaenus ((Chriacus Thryptacodon )(Claenodon Anacodon )))(Didelphodus ((Acmeodon (Gelastops ((Prolimnocyon Pyrocyon )(Dipsalidictis Tytthaena ))))(Aaptoryctes (Palaeoryctes Pararyctes )))))((Palaeosinopa (((Lambertocyon Palaeanodon )(Eomanis Eurotamandua ))(Tubulodon Simpsonotus )))((Escavadodon Onychodectes )(Wyolestes Leptacodon ))))((Loxolophus Arctocyon )(((Molinodus (Conacodon (Anisonchus (Haploconus (Periptychus (Ectoconus Hemithlaeus ))))))(Aphronorus Pentacodon ))(Bisonalveus ((Alcidedorbignya (Esthonyx Cyriacotherium ))(Coryphodon (Pantolambda Titanoides ))))))))(Pteropus (Onychonycteris Icaronycteris )))((((((Diacodexis Bunophorus )(Protolipterna (Homacodon ((Poebrotherium (Gobiohyus Leptomeryx ))(Elomeryx (Indohyus (Pakicetus Rodhocetus )))))))(Hyopsodus (Meniscotherium Phenacodus )))(Lessnessina (Tetraclaenodon (Copecion (Ectocion (Lambdotherium (Homogalax ((Eohippus Hyracotherium )(Heptodon Litolophus )))))))))(Desmatoclaenus (Mimatuta (Protoselene Todralestes ))))(Hilalia (Orthaspidotherium Pleuraspidotherium ))))(Macrocranion (Alsaticopithecus (Teilhardimys (Apheliscus Haplomylus )))))(((Blarina Domnina )((Wyonycteris (Litocherus (Adapisorex Echinosorex )))(Uropsilus (Desmana Oreotalpa ))))(Centetodon (Solenodon Parapternodus ))))((((Ptilocercus Tupaia )(Cynocephalus (Elpidophorus (Worlandia Plagiomene ))))((Plesiadapis (Notharctus Adapis ))((Elphidotarsius (Cantius Saxonella ))(Bessoecetor (Apatemys Mixodectes )))))((Tribosphenomys (Paramys (Rhombomylus Gomphos )))(Asiostylops Arctostylops ))))(((Potamogale ((Rhynchocyon Chambius )(Dilambdogale Widanelfarasia )))(Procavia Eritherium ))((Chaetophractus Utaetus )(Bradypus Tamandua ))))))(Purgatorius Protungulatum ))(Chacopterygus Procerberus ))(Puercolestes Betonnia )))))))(Gallolestes (Alostera (Parazhelestes (Aspanlestes Zhelestes )))))))))*
(Peramus (Deltatheridium (Sheikhdzheilia (Avitotherium ((Paranyctoides (Batodon ((Maelestes (Bobolestes (((Kulbeckia (Lainodon (Zhangolestes (Barunlestes (Alymlestes Zalambdalestes )))))(Kennalestes (Asioryctes Ukhaatherium )))(Daulestes (Bulaklestes Uchkudukodon )))))(Cimolestes ((Eoryctes ((((Gypsonictops Leptictis )(Prodiacodon ((((((((((Didymictis ((Uintacyon (Vulpavus Miacis ))(Viverravus Protictis )))(Hapalodectes (Ankalagon (Dissacus (Sinonyx (Pachyaena Mesonyx ))))))(Eoconodon Goniacodon ))((((Oxyclaenus ((Chriacus Thryptacodon )(Claenodon Anacodon )))(Didelphodus ((Acmeodon (Gelastops ((Prolimnocyon Pyrocyon )(Dipsalidictis Tytthaena ))))(Aaptoryctes (Palaeoryctes Pararyctes )))))((Palaeosinopa (((Lambertocyon Palaeanodon )(Eomanis Eurotamandua ))(Tubulodon Simpsonotus )))((Escavadodon Onychodectes )(Wyolestes Leptacodon ))))((Loxolophus Arctocyon )(((Molinodus (Conacodon (Anisonchus (Haploconus (Periptychus (Ectoconus Hemithlaeus ))))))(Aphronorus Pentacodon ))(Bisonalveus ((Alcidedorbignya (Esthonyx Cyriacotherium ))(Coryphodon (Pantolambda Titanoides ))))))))(Pteropus (Onychonycteris Icaronycteris )))((((((Diacodexis Bunophorus )(Protolipterna (Homacodon ((Poebrotherium (Gobiohyus Leptomeryx ))(Elomeryx (Indohyus (Pakicetus Rodhocetus )))))))(Hyopsodus (Meniscotherium Phenacodus )))(Lessnessina (Tetraclaenodon (Copecion (Ectocion (Lambdotherium (Homogalax ((Eohippus Hyracotherium )(Heptodon Litolophus )))))))))(Desmatoclaenus (Mimatuta (Protoselene Todralestes ))))(Hilalia (Orthaspidotherium Pleuraspidotherium ))))(Macrocranion (Alsaticopithecus (Teilhardimys (Apheliscus Haplomylus )))))(((Blarina Domnina )((Wyonycteris (Litocherus (Adapisorex Echinosorex )))(Uropsilus (Desmana Oreotalpa ))))(Centetodon (Solenodon Parapternodus ))))((((Ptilocercus Tupaia )(Cynocephalus (Elpidophorus (Worlandia Plagiomene ))))((Plesiadapis (Notharctus Adapis ))((Elphidotarsius (Cantius Saxonella ))(Bessoecetor (Apatemys Mixodectes )))))((Tribosphenomys (Paramys (Rhombomylus Gomphos )))(Asiostylops Arctostylops ))))(((Potamogale ((Rhynchocyon Chambius )(Dilambdogale Widanelfarasia )))(Procavia Eritherium ))((Chaetophractus Utaetus )(Bradypus Tamandua ))))))(Purgatorius Protungulatum ))(Chacopterygus Procerberus )))(Puercolestes Betonnia ))))))(Gallolestes (Alostera (Parazhelestes (Aspanlestes Zhelestes )))))))))*
(Peramus (Deltatheridium (Sheikhdzheilia (Avitotherium ((Paranyctoides (Batodon ((Maelestes (Bobolestes (((Kulbeckia (Lainodon (Zhangolestes (Barunlestes (Alymlestes Zalambdalestes )))))(Kennalestes (Asioryctes Ukhaatherium )))(Daulestes (Bulaklestes Uchkudukodon )))))(Cimolestes (Eoryctes (((((Gypsonictops Leptictis )(Prodiacodon ((((((((((Didymictis ((Uintacyon (Vulpavus Miacis ))(Viverravus Protictis )))(Hapalodectes (Ankalagon (Dissacus (Sinonyx (Pachyaena Mesonyx ))))))(Eoconodon Goniacodon ))((((Oxyclaenus ((Chriacus Thryptacodon )(Claenodon Anacodon )))(Didelphodus ((Gelastops (Acmeodon ((Prolimnocyon Pyrocyon )(Dipsalidictis Tytthaena ))))(Aaptoryctes (Palaeoryctes Pararyctes )))))((Palaeosinopa (((Lambertocyon Palaeanodon )(Eomanis Eurotamandua ))(Tubulodon Simpsonotus )))((Escavadodon Onychodectes )(Wyolestes Leptacodon ))))((Loxolophus Arctocyon )(((Molinodus (Conacodon (Anisonchus (Haploconus (Periptychus (Ectoconus Hemithlaeus ))))))(Aphronorus Pentacodon ))(Bisonalveus ((Alcidedorbignya (Esthonyx Cyriacotherium ))(Coryphodon (Pantolambda Titanoides ))))))))(Pteropus (Onychonycteris Icaronycteris )))((((((Diacodexis Bunophorus )(Protolipterna (Homacodon ((Poebrotherium (Gobiohyus Leptomeryx ))(Elomeryx (Indohyus (Pakicetus Rodhocetus )))))))(Hyopsodus (Meniscotherium Phenacodus )))(Lessnessina (Tetraclaenodon (Copecion (Ectocion (Lambdotherium (Homogalax ((Eohippus Hyracotherium )(Heptodon Litolophus )))))))))(Desmatoclaenus (Mimatuta (Protoselene Todralestes ))))(Hilalia (Orthaspidotherium Pleuraspidotherium ))))(Macrocranion (Alsaticopithecus (Teilhardimys (Apheliscus Haplomylus )))))(((Blarina Domnina )((Wyonycteris (Litocherus (Adapisorex Echinosorex )))(Uropsilus (Desmana Oreotalpa ))))(Centetodon (Solenodon Parapternodus ))))((((Ptilocercus Tupaia )(Cynocephalus (Elpidophorus (Worlandia Plagiomene ))))((Plesiadapis (Notharctus Adapis ))((Elphidotarsius (Cantius Saxonella ))(Bessoecetor (Apatemys Mixodectes )))))((Tribosphenomys (Paramys (Rhombomylus Gomphos )))(Asiostylops Arctostylops ))))(((Potamogale ((Rhynchocyon Chambius )(Dilambdogale Widanelfarasia )))(Procavia Eritherium ))((Chaetophractus Utaetus )(Bradypus Tamandua ))))))(Purgatorius Protungulatum ))(Chacopterygus Procerberus ))(Puercolestes Betonnia )))))))(Gallolestes (Alostera (Parazhelestes (Aspanlestes Zhelestes )))))))))*
(Peramus (Deltatheridium (Sheikhdzheilia (Avitotherium ((Paranyctoides (Batodon ((Maelestes (Bobolestes (((Kulbeckia (Lainodon (Zhangolestes (Barunlestes (Alymlestes Zalambdalestes )))))(Kennalestes (Asioryctes Ukhaatherium )))(Daulestes (Bulaklestes Uchkudukodon )))))(Cimolestes (Eoryctes (((((Gypsonictops Leptictis )(Prodiacodon ((((((((((Didymictis ((Uintacyon (Vulpavus Miacis ))(Viverravus Protictis )))(Hapalodectes (Ankalagon (Dissacus (Sinonyx (Pachyaena Mesonyx ))))))(Eoconodon Goniacodon ))((((Oxyclaenus ((Chriacus Thryptacodon )(Claenodon Anacodon )))(Didelphodus ((Acmeodon (Gelastops ((Prolimnocyon Pyrocyon )(Dipsalidictis Tytthaena ))))(Aaptoryctes (Palaeoryctes Pararyctes )))))((Palaeosinopa (((Lambertocyon Palaeanodon )(Eomanis Eurotamandua ))(Tubulodon Simpsonotus )))((Escavadodon Onychodectes )(Wyolestes Leptacodon ))))((Loxolophus Arctocyon )(((Aphronorus Pentacodon )(Conacodon (Anisonchus (Haploconus (Periptychus (Ectoconus Hemithlaeus ))))))(Bisonalveus ((Alcidedorbignya (Esthonyx Cyriacotherium ))(Coryphodon (Pantolambda Titanoides ))))))))(Pteropus (Onychonycteris Icaronycteris )))((((((Diacodexis Bunophorus )(Protolipterna (Homacodon ((Poebrotherium (Gobiohyus Leptomeryx ))(Elomeryx (Indohyus (Pakicetus Rodhocetus )))))))(Hyopsodus (Meniscotherium Phenacodus )))(Lessnessina (Tetraclaenodon (Copecion (Ectocion (Lambdotherium (Homogalax ((Eohippus Hyracotherium )(Heptodon Litolophus )))))))))(Desmatoclaenus (Mimatuta (Protoselene Todralestes ))))(Molinodus (Hilalia (Orthaspidotherium Pleuraspidotherium )))))(Macrocranion (Alsaticopithecus (Teilhardimys (Apheliscus Haplomylus )))))(((Blarina Domnina )((Wyonycteris (Litocherus (Adapisorex Echinosorex )))(Uropsilus (Desmana Oreotalpa ))))(Centetodon (Solenodon Parapternodus ))))((((Ptilocercus Tupaia )(Cynocephalus (Elpidophorus (Worlandia Plagiomene ))))((Plesiadapis (Notharctus Adapis ))((Elphidotarsius (Cantius Saxonella ))(Bessoecetor (Apatemys Mixodectes )))))((Tribosphenomys (Paramys (Rhombomylus Gomphos )))(Asiostylops Arctostylops ))))(((Potamogale ((Rhynchocyon Chambius )(Dilambdogale Widanelfarasia )))(Procavia Eritherium ))((Chaetophractus Utaetus )(Bradypus Tamandua ))))))(Purgatorius Protungulatum ))(Chacopterygus Procerberus ))(Puercolestes Betonnia )))))))(Gallolestes (Alostera (Parazhelestes (Aspanlestes Zhelestes )))))))))*
(Peramus (Deltatheridium (Sheikhdzheilia (Avitotherium ((Paranyctoides (Batodon ((Maelestes (Bobolestes (((Kulbeckia (Lainodon (Zhangolestes (Barunlestes (Alymlestes Zalambdalestes )))))(Kennalestes (Asioryctes Ukhaatherium )))(Daulestes (Bulaklestes Uchkudukodon )))))(Cimolestes (Eoryctes (((((Gypsonictops Leptictis )(Prodiacodon ((((((((((Didymictis ((Uintacyon (Vulpavus Miacis ))(Viverravus Protictis )))(Hapalodectes (Ankalagon (Dissacus (Sinonyx (Pachyaena Mesonyx ))))))(Eoconodon Goniacodon ))((((Oxyclaenus ((Chriacus Thryptacodon )(Claenodon Anacodon )))(Didelphodus ((Acmeodon (Gelastops ((Prolimnocyon Pyrocyon )(Dipsalidictis Tytthaena ))))(Aaptoryctes (Palaeoryctes Pararyctes )))))((Palaeosinopa (((Lambertocyon Palaeanodon )(Eomanis Eurotamandua ))(Tubulodon Simpsonotus )))((Escavadodon Onychodectes )(Wyolestes Leptacodon ))))((Loxolophus Arctocyon )(((Molinodus (Conacodon (Anisonchus (Haploconus (Periptychus (Ectoconus Hemithlaeus ))))))(Aphronorus Pentacodon ))(Bisonalveus ((Alcidedorbignya (Esthonyx Cyriacotherium ))(Coryphodon (Pantolambda Titanoides ))))))))(Pteropus (Onychonycteris Icaronycteris )))((((((Diacodexis Bunophorus )(Protolipterna (Homacodon ((Poebrotherium (Gobiohyus Leptomeryx ))(Elomeryx (Indohyus (Pakicetus Rodhocetus )))))))(Hyopsodus (Meniscotherium Phenacodus )))(Lessnessina (Tetraclaenodon (Copecion (Ectocion (Lambdotherium ((Eohippus Hyracotherium )(Homogalax (Heptodon Litolophus )))))))))(Desmatoclaenus (Mimatuta (Protoselene Todralestes ))))(Hilalia (Orthaspidotherium Pleuraspidotherium ))))(Macrocranion (Alsaticopithecus (Teilhardimys (Apheliscus Haplomylus )))))(((Blarina Domnina )((Wyonycteris (Litocherus (Adapisorex Echinosorex )))(Uropsilus (Desmana Oreotalpa ))))(Centetodon (Solenodon Parapternodus ))))((((Ptilocercus Tupaia )(Cynocephalus (Elpidophorus (Worlandia Plagiomene ))))((Plesiadapis (Notharctus Adapis ))((Elphidotarsius (Cantius Saxonella ))(Bessoecetor (Apatemys Mixodectes )))))((Tribosphenomys (Paramys (Rhombomylus Gomphos )))(Asiostylops Arctostylops ))))(((Potamogale ((Rhynchocyon Chambius )(Dilambdogale Widanelfarasia )))(Procavia Eritherium ))((Chaetophractus Utaetus )(Bradypus Tamandua ))))))(Purgatorius Protungulatum ))(Chacopterygus Procerberus ))(Puercolestes Betonnia )))))))(Gallolestes (Alostera (Parazhelestes (Aspanlestes Zhelestes )))))))))*
(Peramus (Deltatheridium (Sheikhdzheilia (Avitotherium ((Paranyctoides (Batodon ((Maelestes (Bobolestes (((Kulbeckia (Lainodon (Zhangolestes (Barunlestes (Alymlestes Zalambdalestes )))))(Kennalestes (Asioryctes Ukhaatherium )))(Daulestes (Bulaklestes Uchkudukodon )))))(Cimolestes (Eoryctes (((((Gypsonictops Leptictis )(Prodiacodon ((((((((((Didymictis ((Uintacyon (Vulpavus Miacis ))(Viverravus Protictis )))(Hapalodectes (Ankalagon (Dissacus (Sinonyx (Pachyaena Mesonyx ))))))(Eoconodon Goniacodon ))((((Oxyclaenus ((Chriacus Thryptacodon )(Claenodon Anacodon )))(Didelphodus ((Acmeodon (Gelastops ((Prolimnocyon Pyrocyon )(Dipsalidictis Tytthaena ))))(Aaptoryctes (Palaeoryctes Pararyctes )))))((Palaeosinopa (((Lambertocyon Palaeanodon )(Eomanis Eurotamandua ))(Tubulodon Simpsonotus )))((Escavadodon Onychodectes )(Wyolestes Leptacodon ))))((Loxolophus Arctocyon )(((Molinodus (Conacodon (Anisonchus (Haploconus (Periptychus (Ectoconus Hemithlaeus ))))))(Aphronorus Pentacodon ))(Bisonalveus ((Alcidedorbignya (Esthonyx Cyriacotherium ))(Coryphodon (Pantolambda Titanoides ))))))))(Pteropus (Onychonycteris Icaronycteris )))((((((Diacodexis Bunophorus )(Protolipterna (Homacodon ((Poebrotherium (Gobiohyus Leptomeryx ))(Elomeryx (Indohyus (Pakicetus Rodhocetus )))))))(Hyopsodus (Meniscotherium Phenacodus )))(Lessnessina (Tetraclaenodon (Copecion (Ectocion (Lambdotherium ((Homogalax (Eohippus Hyracotherium ))(Heptodon Litolophus ))))))))(Desmatoclaenus (Mimatuta (Protoselene Todralestes ))))(Hilalia (Orthaspidotherium Pleuraspidotherium ))))(Macrocranion (Alsaticopithecus (Teilhardimys (Apheliscus Haplomylus )))))(((Blarina Domnina )((Wyonycteris (Litocherus (Adapisorex Echinosorex )))(Uropsilus (Desmana Oreotalpa ))))(Centetodon (Solenodon Parapternodus ))))((((Ptilocercus Tupaia )(Cynocephalus (Elpidophorus (Worlandia Plagiomene ))))((Plesiadapis (Notharctus Adapis ))((Elphidotarsius (Cantius Saxonella ))(Bessoecetor (Apatemys Mixodectes )))))((Tribosphenomys (Paramys (Rhombomylus Gomphos )))(Asiostylops Arctostylops ))))(((Potamogale ((Rhynchocyon Chambius )(Dilambdogale Widanelfarasia )))(Procavia Eritherium ))((Chaetophractus Utaetus )(Bradypus Tamandua ))))))(Purgatorius Protungulatum ))(Chacopterygus Procerberus ))(Puercolestes Betonnia )))))))(Gallolestes (Alostera (Parazhelestes (Aspanlestes Zhelestes )))))))))*
(Peramus (Deltatheridium (Sheikhdzheilia (Avitotherium ((Paranyctoides (Batodon ((Maelestes (Bobolestes (((Kulbeckia (Lainodon (Zhangolestes (Barunlestes (Alymlestes Zalambdalestes )))))(Kennalestes (Asioryctes Ukhaatherium )))(Daulestes (Bulaklestes Uchkudukodon )))))(Cimolestes (Eoryctes (((((Gypsonictops Leptictis )(Prodiacodon ((((((((((Didymictis ((Uintacyon (Vulpavus Miacis ))(Viverravus Protictis )))(Hapalodectes (Ankalagon (Dissacus (Sinonyx (Pachyaena Mesonyx ))))))(Eoconodon Goniacodon ))((((Oxyclaenus ((Chriacus Thryptacodon )(Claenodon Anacodon )))(Didelphodus ((Acmeodon (Gelastops ((Prolimnocyon Pyrocyon )(Dipsalidictis Tytthaena ))))(Aaptoryctes (Palaeoryctes Pararyctes )))))((Palaeosinopa (((Lambertocyon Palaeanodon )(Eomanis Eurotamandua ))(Tubulodon Simpsonotus )))((Escavadodon Onychodectes )(Wyolestes Leptacodon ))))((Loxolophus Arctocyon )(((Molinodus (Conacodon (Anisonchus (Haploconus (Periptychus (Ectoconus Hemithlaeus ))))))(Aphronorus Pentacodon ))(Bisonalveus ((Alcidedorbignya (Esthonyx Cyriacotherium ))(Coryphodon (Pantolambda Titanoides ))))))))(Pteropus (Onychonycteris Icaronycteris )))((((((Diacodexis Bunophorus )(Protolipterna (Homacodon ((Gobiohyus (Leptomeryx Poebrotherium ))(Elomeryx (Indohyus (Pakicetus Rodhocetus )))))))(Hyopsodus (Meniscotherium Phenacodus )))(Lessnessina (Tetraclaenodon (Copecion (Ectocion (Lambdotherium (Homogalax ((Eohippus Hyracotherium )(Heptodon Litolophus )))))))))(Desmatoclaenus (Mimatuta (Protoselene Todralestes ))))(Hilalia (Orthaspidotherium Pleuraspidotherium ))))(Macrocranion (Alsaticopithecus (Teilhardimys (Apheliscus Haplomylus )))))(((Blarina Domnina )((Wyonycteris (Litocherus (Adapisorex Echinosorex )))(Uropsilus (Desmana Oreotalpa ))))(Centetodon (Solenodon Parapternodus ))))((((Ptilocercus Tupaia )(Cynocephalus (Elpidophorus (Worlandia Plagiomene ))))((Plesiadapis (Notharctus Adapis ))((Elphidotarsius (Cantius Saxonella ))(Bessoecetor (Apatemys Mixodectes )))))((Tribosphenomys (Paramys (Rhombomylus Gomphos )))(Asiostylops Arctostylops ))))(((Potamogale ((Rhynchocyon Chambius )(Dilambdogale Widanelfarasia )))(Procavia Eritherium ))((Chaetophractus Utaetus )(Bradypus Tamandua ))))))(Purgatorius Protungulatum ))(Chacopterygus Procerberus ))(Puercolestes Betonnia )))))))(Gallolestes (Alostera (Parazhelestes (Aspanlestes Zhelestes )))))))))*
(Peramus (Deltatheridium (Sheikhdzheilia (Avitotherium ((Paranyctoides (Batodon ((Maelestes (Bobolestes (((Kulbeckia (Lainodon (Zhangolestes (Barunlestes (Alymlestes Zalambdalestes )))))(Kennalestes (Asioryctes Ukhaatherium )))(Daulestes (Bulaklestes Uchkudukodon )))))(Cimolestes (Eoryctes (((((Gypsonictops Leptictis )(Prodiacodon ((((((((((Didymictis ((Uintacyon (Vulpavus Miacis ))(Viverravus Protictis )))(Hapalodectes (Ankalagon (Dissacus (Sinonyx (Pachyaena Mesonyx ))))))(Eoconodon Goniacodon ))((((Oxyclaenus ((Chriacus Thryptacodon )(Claenodon Anacodon )))(Didelphodus ((Acmeodon Gelastops )(((Prolimnocyon Pyrocyon )(Dipsalidictis Tytthaena ))(Aaptoryctes (Palaeoryctes Pararyctes ))))))((Palaeosinopa (((Lambertocyon Palaeanodon )(Eomanis Eurotamandua ))(Tubulodon Simpsonotus )))((Escavadodon Onychodectes )(Wyolestes Leptacodon ))))((Loxolophus Arctocyon )(((Molinodus (Conacodon (Anisonchus (Haploconus (Periptychus (Ectoconus Hemithlaeus ))))))(Aphronorus Pentacodon ))(Bisonalveus ((Alcidedorbignya (Esthonyx Cyriacotherium ))(Coryphodon (Pantolambda Titanoides ))))))))(Pteropus (Onychonycteris Icaronycteris )))((((((Diacodexis Bunophorus )(Protolipterna (Homacodon ((Poebrotherium (Gobiohyus Leptomeryx ))(Elomeryx (Indohyus (Pakicetus Rodhocetus )))))))(Hyopsodus (Meniscotherium Phenacodus )))(Lessnessina (Tetraclaenodon (Copecion (Ectocion (Lambdotherium (Homogalax ((Eohippus Hyracotherium )(Heptodon Litolophus )))))))))(Desmatoclaenus (Mimatuta (Protoselene Todralestes ))))(Hilalia (Orthaspidotherium Pleuraspidotherium ))))(Macrocranion (Alsaticopithecus (Teilhardimys (Apheliscus Haplomylus )))))(((Blarina Domnina )((Wyonycteris (Litocherus (Adapisorex Echinosorex )))(Uropsilus (Desmana Oreotalpa ))))(Centetodon (Solenodon Parapternodus ))))((((Ptilocercus Tupaia )(Cynocephalus (Elpidophorus (Worlandia Plagiomene ))))((Plesiadapis (Notharctus Adapis ))((Elphidotarsius (Cantius Saxonella ))(Bessoecetor (Apatemys Mixodectes )))))((Tribosphenomys (Paramys (Rhombomylus Gomphos )))(Asiostylops Arctostylops ))))(((Potamogale ((Rhynchocyon Chambius )(Dilambdogale Widanelfarasia )))(Procavia Eritherium ))((Chaetophractus Utaetus )(Bradypus Tamandua ))))))(Purgatorius Protungulatum ))(Chacopterygus Procerberus ))(Puercolestes Betonnia )))))))(Gallolestes (Alostera (Parazhelestes (Aspanlestes Zhelestes )))))))))*
(Peramus (Deltatheridium (Sheikhdzheilia (Avitotherium ((Paranyctoides (Batodon ((Maelestes (Bobolestes (((Kulbeckia (Lainodon (Zhangolestes (Barunlestes (Alymlestes Zalambdalestes )))))(Kennalestes (Asioryctes Ukhaatherium )))(Daulestes (Bulaklestes Uchkudukodon )))))(Cimolestes (Eoryctes (((((Gypsonictops Leptictis )(Prodiacodon ((((((((((Didymictis ((Uintacyon (Vulpavus Miacis ))(Viverravus Protictis )))(Hapalodectes (Ankalagon (Dissacus (Sinonyx (Pachyaena Mesonyx ))))))(Eoconodon Goniacodon ))((((Oxyclaenus ((Chriacus Thryptacodon )(Claenodon Anacodon )))(Didelphodus (((Acmeodon Gelastops )((Prolimnocyon Pyrocyon )(Dipsalidictis Tytthaena )))(Aaptoryctes (Palaeoryctes Pararyctes )))))((Palaeosinopa (((Lambertocyon Palaeanodon )(Eomanis Eurotamandua ))(Tubulodon Simpsonotus )))((Escavadodon Onychodectes )(Wyolestes Leptacodon ))))((Loxolophus Arctocyon )(((Molinodus (Conacodon (Anisonchus (Haploconus (Periptychus (Ectoconus Hemithlaeus ))))))(Aphronorus Pentacodon ))(Bisonalveus ((Alcidedorbignya (Esthonyx Cyriacotherium ))(Coryphodon (Pantolambda Titanoides ))))))))(Pteropus (Onychonycteris Icaronycteris )))((((((Diacodexis Bunophorus )(Protolipterna (Homacodon ((Gobiohyus (Leptomeryx Poebrotherium ))(Elomeryx (Indohyus (Pakicetus Rodhocetus )))))))(Hyopsodus (Meniscotherium Phenacodus )))(Lessnessina (Tetraclaenodon (Copecion (Ectocion (Lambdotherium ((Eohippus Hyracotherium )(Homogalax (Heptodon Litolophus )))))))))(Desmatoclaenus (Mimatuta (Protoselene Todralestes ))))(Hilalia (Orthaspidotherium Pleuraspidotherium ))))(Macrocranion (Alsaticopithecus (Teilhardimys (Apheliscus Haplomylus )))))(((Blarina Domnina )((Wyonycteris (Litocherus (Adapisorex Echinosorex )))(Uropsilus (Desmana Oreotalpa ))))(Centetodon (Solenodon Parapternodus ))))((((Ptilocercus Tupaia )(Cynocephalus (Elpidophorus (Worlandia Plagiomene ))))((Plesiadapis (Notharctus Adapis ))((Elphidotarsius (Cantius Saxonella ))(Bessoecetor (Apatemys Mixodectes )))))((Tribosphenomys (Paramys (Rhombomylus Gomphos )))(Asiostylops Arctostylops ))))(((Potamogale ((Rhynchocyon Chambius )(Dilambdogale Widanelfarasia )))(Procavia Eritherium ))((Chaetophractus Utaetus )(Bradypus Tamandua ))))))(Purgatorius Protungulatum ))(Chacopterygus Procerberus ))(Puercolestes Betonnia )))))))(Gallolestes (Alostera (Parazhelestes (Aspanlestes Zhelestes )))))))))*
(Peramus (Deltatheridium (Sheikhdzheilia (Avitotherium ((Paranyctoides (Batodon ((Maelestes (Bobolestes (((Kulbeckia (Lainodon ((Zhangolestes Barunlestes )(Alymlestes Zalambdalestes ))))(Kennalestes (Asioryctes Ukhaatherium )))(Daulestes (Bulaklestes Uchkudukodon )))))(Cimolestes (Eoryctes (((((Gypsonictops Leptictis )(Prodiacodon ((((((((((Didymictis ((Uintacyon (Vulpavus Miacis ))(Viverravus Protictis )))(Hapalodectes (Ankalagon (Dissacus (Sinonyx (Pachyaena Mesonyx ))))))(Eoconodon Goniacodon ))((((Oxyclaenus ((Chriacus Thryptacodon )(Claenodon Anacodon )))(Didelphodus (((Acmeodon Gelastops )((Prolimnocyon Pyrocyon )(Dipsalidictis Tytthaena )))(Aaptoryctes (Palaeoryctes Pararyctes )))))((Palaeosinopa (((Lambertocyon Palaeanodon )(Eomanis Eurotamandua ))(Tubulodon Simpsonotus )))((Escavadodon Onychodectes )(Wyolestes Leptacodon ))))((Loxolophus Arctocyon )(((Molinodus (Conacodon (Anisonchus (Haploconus (Periptychus (Ectoconus Hemithlaeus ))))))(Aphronorus Pentacodon ))(Bisonalveus ((Alcidedorbignya (Esthonyx Cyriacotherium ))(Coryphodon (Pantolambda Titanoides ))))))))(Pteropus (Onychonycteris Icaronycteris )))((((((Diacodexis Bunophorus )(Protolipterna (Homacodon ((Gobiohyus (Leptomeryx Poebrotherium ))(Elomeryx (Indohyus (Pakicetus Rodhocetus )))))))(Hyopsodus (Meniscotherium Phenacodus )))(Lessnessina (Tetraclaenodon (Copecion (Ectocion (Lambdotherium ((Eohippus Hyracotherium )(Homogalax (Heptodon Litolophus )))))))))(Desmatoclaenus (Mimatuta (Protoselene Todralestes ))))(Hilalia (Orthaspidotherium Pleuraspidotherium ))))(Macrocranion (Alsaticopithecus (Teilhardimys (Apheliscus Haplomylus )))))(((Blarina Domnina )((Wyonycteris (Litocherus (Adapisorex Echinosorex )))(Uropsilus (Desmana Oreotalpa ))))(Centetodon (Solenodon Parapternodus ))))((((Ptilocercus Tupaia )(Cynocephalus (Elpidophorus (Worlandia Plagiomene ))))((Plesiadapis (Notharctus Adapis ))((Elphidotarsius (Cantius Saxonella ))(Bessoecetor (Apatemys Mixodectes )))))((Tribosphenomys (Paramys (Rhombomylus Gomphos )))(Asiostylops Arctostylops ))))(((Potamogale ((Rhynchocyon Chambius )(Dilambdogale Widanelfarasia )))(Procavia Eritherium ))((Chaetophractus Utaetus )(Bradypus Tamandua ))))))(Purgatorius Protungulatum ))(Chacopterygus Procerberus ))(Puercolestes Betonnia )))))))(Gallolestes (Alostera (Parazhelestes (Aspanlestes Zhelestes )))))))))*
(Peramus (Deltatheridium (Sheikhdzheilia (Avitotherium ((Paranyctoides (Batodon ((Maelestes (Bobolestes (((Kulbeckia (Zhangolestes (Lainodon (Barunlestes (Alymlestes Zalambdalestes )))))(Kennalestes (Asioryctes Ukhaatherium )))(Daulestes (Bulaklestes Uchkudukodon )))))(Cimolestes ((Eoryctes ((((Gypsonictops Leptictis )(Prodiacodon ((((((((((Didymictis ((Uintacyon (Vulpavus Miacis ))(Viverravus Protictis )))(Hapalodectes (Ankalagon (Dissacus (Sinonyx (Pachyaena Mesonyx ))))))(Eoconodon Goniacodon ))((((Oxyclaenus ((Chriacus Thryptacodon )(Claenodon Anacodon )))(Didelphodus (((Acmeodon Gelastops )((Prolimnocyon Pyrocyon )(Dipsalidictis Tytthaena )))(Aaptoryctes (Palaeoryctes Pararyctes )))))((Palaeosinopa (((Lambertocyon Palaeanodon )(Eomanis Eurotamandua ))(Tubulodon Simpsonotus )))((Escavadodon Onychodectes )(Wyolestes Leptacodon ))))((Loxolophus Arctocyon )(((Molinodus (Conacodon (Anisonchus (Haploconus (Periptychus (Ectoconus Hemithlaeus ))))))(Aphronorus Pentacodon ))(Bisonalveus ((Alcidedorbignya (Esthonyx Cyriacotherium ))(Coryphodon (Pantolambda Titanoides ))))))))(Pteropus (Onychonycteris Icaronycteris )))((((((Diacodexis Bunophorus )(Protolipterna (Homacodon ((Gobiohyus (Leptomeryx Poebrotherium ))(Elomeryx (Indohyus (Pakicetus Rodhocetus )))))))(Hyopsodus (Meniscotherium Phenacodus )))(Lessnessina (Tetraclaenodon (Copecion (Ectocion (Lambdotherium ((Eohippus Hyracotherium )(Homogalax (Heptodon Litolophus )))))))))(Desmatoclaenus (Mimatuta (Protoselene Todralestes ))))(Hilalia (Orthaspidotherium Pleuraspidotherium ))))(Macrocranion (Alsaticopithecus (Teilhardimys (Apheliscus Haplomylus )))))(((Blarina Domnina )((Wyonycteris (Litocherus (Adapisorex Echinosorex )))(Uropsilus (Desmana Oreotalpa ))))(Centetodon (Solenodon Parapternodus ))))((((Ptilocercus Tupaia )(Cynocephalus (Elpidophorus (Worlandia Plagiomene ))))((Plesiadapis (Notharctus Adapis ))((Elphidotarsius (Cantius Saxonella ))(Bessoecetor (Apatemys Mixodectes )))))((Tribosphenomys (Paramys (Rhombomylus Gomphos )))(Asiostylops Arctostylops ))))(((Potamogale ((Rhynchocyon Chambius )(Dilambdogale Widanelfarasia )))(Procavia Eritherium ))((Chaetophractus Utaetus )(Bradypus Tamandua ))))))(Purgatorius Protungulatum ))(Chacopterygus Procerberus )))(Puercolestes Betonnia ))))))(Gallolestes (Alostera (Parazhelestes (Aspanlestes Zhelestes )))))))))*
(Peramus (Deltatheridium (Sheikhdzheilia (Avitotherium ((Paranyctoides (Batodon ((Maelestes (Bobolestes (((Kulbeckia (Zhangolestes (Lainodon (Barunlestes (Alymlestes Zalambdalestes )))))(Kennalestes (Asioryctes Ukhaatherium )))(Daulestes (Bulaklestes Uchkudukodon )))))(Cimolestes (Eoryctes (((((Gypsonictops Leptictis )(Prodiacodon ((((((((((Didymictis ((Uintacyon (Vulpavus Miacis ))(Viverravus Protictis )))(Hapalodectes (Ankalagon (Dissacus (Sinonyx (Pachyaena Mesonyx ))))))(Eoconodon Goniacodon ))((((Oxyclaenus ((Chriacus Thryptacodon )(Claenodon Anacodon )))(Didelphodus ((Acmeodon (Gelastops ((Prolimnocyon Pyrocyon )(Dipsalidictis Tytthaena ))))(Aaptoryctes (Palaeoryctes Pararyctes )))))((Palaeosinopa (((Lambertocyon Palaeanodon )(Eomanis Eurotamandua ))(Tubulodon Simpsonotus )))((Escavadodon Onychodectes )(Wyolestes Leptacodon ))))((Loxolophus Arctocyon )(((Molinodus (Conacodon (Anisonchus (Haploconus (Periptychus (Ectoconus Hemithlaeus ))))))(Aphronorus Pentacodon ))(Bisonalveus ((Alcidedorbignya (Esthonyx Cyriacotherium ))(Coryphodon (Pantolambda Titanoides ))))))))(Pteropus (Onychonycteris Icaronycteris )))((((((Diacodexis Bunophorus )(Protolipterna (Homacodon ((Gobiohyus (Leptomeryx Poebrotherium ))(Elomeryx (Indohyus (Pakicetus Rodhocetus )))))))(Hyopsodus (Meniscotherium Phenacodus )))(Lessnessina (Tetraclaenodon (Copecion (Ectocion (Lambdotherium ((Eohippus Hyracotherium )(Homogalax (Heptodon Litolophus )))))))))(Desmatoclaenus (Mimatuta (Protoselene Todralestes ))))(Hilalia (Orthaspidotherium Pleuraspidotherium ))))(Macrocranion (Alsaticopithecus (Teilhardimys (Apheliscus Haplomylus )))))(((Blarina Domnina )((Wyonycteris (Litocherus (Adapisorex Echinosorex )))(Uropsilus (Desmana Oreotalpa ))))(Centetodon (Solenodon Parapternodus ))))((((Ptilocercus Tupaia )(Cynocephalus (Elpidophorus (Worlandia Plagiomene ))))((Plesiadapis (Notharctus Adapis ))((Elphidotarsius (Cantius Saxonella ))(Bessoecetor (Apatemys Mixodectes )))))((Tribosphenomys (Paramys (Rhombomylus Gomphos )))(Asiostylops Arctostylops ))))(((Potamogale ((Rhynchocyon Chambius )(Dilambdogale Widanelfarasia )))(Procavia Eritherium ))((Chaetophractus Utaetus )(Bradypus Tamandua ))))))(Purgatorius Protungulatum ))(Chacopterygus Procerberus ))(Puercolestes Betonnia )))))))(Gallolestes (Alostera (Parazhelestes (Aspanlestes Zhelestes )))))))))*
(Peramus (Deltatheridium (Sheikhdzheilia (Avitotherium ((Paranyctoides (Batodon ((Maelestes (Bobolestes (((Kulbeckia (Zhangolestes (Lainodon (Barunlestes (Alymlestes Zalambdalestes )))))(Kennalestes (Asioryctes Ukhaatherium )))(Daulestes (Bulaklestes Uchkudukodon )))))(Cimolestes (Eoryctes (((((Gypsonictops Leptictis )(Prodiacodon ((((((((((Didymictis ((Uintacyon (Vulpavus Miacis ))(Viverravus Protictis )))(Hapalodectes (Ankalagon (Dissacus (Sinonyx (Pachyaena Mesonyx ))))))(Eoconodon Goniacodon ))((((Oxyclaenus ((Chriacus Thryptacodon )(Claenodon Anacodon )))(Didelphodus ((Gelastops (Acmeodon ((Prolimnocyon Pyrocyon )(Dipsalidictis Tytthaena ))))(Aaptoryctes (Palaeoryctes Pararyctes )))))((Palaeosinopa (((Lambertocyon Palaeanodon )(Eomanis Eurotamandua ))(Tubulodon Simpsonotus )))((Escavadodon Onychodectes )(Wyolestes Leptacodon ))))((Loxolophus Arctocyon )(((Molinodus (Conacodon (Anisonchus (Haploconus (Periptychus (Ectoconus Hemithlaeus ))))))(Aphronorus Pentacodon ))(Bisonalveus ((Alcidedorbignya (Esthonyx Cyriacotherium ))(Coryphodon (Pantolambda Titanoides ))))))))(Pteropus (Onychonycteris Icaronycteris )))((((((Diacodexis Bunophorus )(Protolipterna (Homacodon ((Gobiohyus (Leptomeryx Poebrotherium ))(Elomeryx (Indohyus (Pakicetus Rodhocetus )))))))(Hyopsodus (Meniscotherium Phenacodus )))(Lessnessina (Tetraclaenodon (Copecion (Ectocion (Lambdotherium ((Eohippus Hyracotherium )(Homogalax (Heptodon Litolophus )))))))))(Desmatoclaenus (Mimatuta (Protoselene Todralestes ))))(Hilalia (Orthaspidotherium Pleuraspidotherium ))))(Macrocranion (Alsaticopithecus (Teilhardimys (Apheliscus Haplomylus )))))(((Blarina Domnina )((Wyonycteris (Litocherus (Adapisorex Echinosorex )))(Uropsilus (Desmana Oreotalpa ))))(Centetodon (Solenodon Parapternodus ))))((((Ptilocercus Tupaia )(Cynocephalus (Elpidophorus (Worlandia Plagiomene ))))((Plesiadapis (Notharctus Adapis ))((Elphidotarsius (Cantius Saxonella ))(Bessoecetor (Apatemys Mixodectes )))))((Tribosphenomys (Paramys (Rhombomylus Gomphos )))(Asiostylops Arctostylops ))))(((Potamogale ((Rhynchocyon Chambius )(Dilambdogale Widanelfarasia )))(Procavia Eritherium ))((Chaetophractus Utaetus )(Bradypus Tamandua ))))))(Purgatorius Protungulatum ))(Chacopterygus Procerberus ))(Puercolestes Betonnia )))))))(Gallolestes (Alostera (Parazhelestes (Aspanlestes Zhelestes )))))))))*
(Peramus (Deltatheridium (Sheikhdzheilia (Avitotherium ((Paranyctoides (Batodon ((Maelestes (Bobolestes (((Kulbeckia (Zhangolestes (Lainodon (Barunlestes (Alymlestes Zalambdalestes )))))(Kennalestes (Asioryctes Ukhaatherium )))(Daulestes (Bulaklestes Uchkudukodon )))))(Cimolestes (Eoryctes (((((Gypsonictops Leptictis )(Prodiacodon ((((((((((Didymictis ((Uintacyon (Vulpavus Miacis ))(Viverravus Protictis )))(Hapalodectes (Ankalagon (Dissacus (Sinonyx (Pachyaena Mesonyx ))))))(Eoconodon Goniacodon ))((((Oxyclaenus ((Chriacus Thryptacodon )(Claenodon Anacodon )))(Didelphodus (((Acmeodon Gelastops )((Prolimnocyon Pyrocyon )(Dipsalidictis Tytthaena )))(Aaptoryctes (Palaeoryctes Pararyctes )))))((Palaeosinopa (((Lambertocyon Palaeanodon )(Eomanis Eurotamandua ))(Tubulodon Simpsonotus )))((Escavadodon Onychodectes )(Wyolestes Leptacodon ))))((Loxolophus Arctocyon )(((Aphronorus Pentacodon )(Conacodon (Anisonchus (Haploconus (Periptychus (Ectoconus Hemithlaeus ))))))(Bisonalveus ((Alcidedorbignya (Esthonyx Cyriacotherium ))(Coryphodon (Pantolambda Titanoides ))))))))(Pteropus (Onychonycteris Icaronycteris )))((((((Diacodexis Bunophorus )(Protolipterna (Homacodon ((Gobiohyus (Leptomeryx Poebrotherium ))(Elomeryx (Indohyus (Pakicetus Rodhocetus )))))))(Hyopsodus (Meniscotherium Phenacodus )))(Lessnessina (Tetraclaenodon (Copecion (Ectocion (Lambdotherium ((Eohippus Hyracotherium )(Homogalax (Heptodon Litolophus )))))))))(Desmatoclaenus (Mimatuta (Protoselene Todralestes ))))(Molinodus (Hilalia (Orthaspidotherium Pleuraspidotherium )))))(Macrocranion (Alsaticopithecus (Teilhardimys (Apheliscus Haplomylus )))))(((Blarina Domnina )((Wyonycteris (Litocherus (Adapisorex Echinosorex )))(Uropsilus (Desmana Oreotalpa ))))(Centetodon (Solenodon Parapternodus ))))((((Ptilocercus Tupaia )(Cynocephalus (Elpidophorus (Worlandia Plagiomene ))))((Plesiadapis (Notharctus Adapis ))((Elphidotarsius (Cantius Saxonella ))(Bessoecetor (Apatemys Mixodectes )))))((Tribosphenomys (Paramys (Rhombomylus Gomphos )))(Asiostylops Arctostylops ))))(((Potamogale ((Rhynchocyon Chambius )(Dilambdogale Widanelfarasia )))(Procavia Eritherium ))((Chaetophractus Utaetus )(Bradypus Tamandua ))))))(Purgatorius Protungulatum ))(Chacopterygus Procerberus ))(Puercolestes Betonnia )))))))(Gallolestes (Alostera (Parazhelestes (Aspanlestes Zhelestes )))))))))*
(Peramus (Deltatheridium (Sheikhdzheilia (Avitotherium ((Paranyctoides (Batodon ((Maelestes (Bobolestes (((Kulbeckia (Zhangolestes (Lainodon (Barunlestes (Alymlestes Zalambdalestes )))))(Kennalestes (Asioryctes Ukhaatherium )))(Daulestes (Bulaklestes Uchkudukodon )))))(Cimolestes (Eoryctes (((((Gypsonictops Leptictis )(Prodiacodon ((((((((((Didymictis ((Uintacyon (Vulpavus Miacis ))(Viverravus Protictis )))(Hapalodectes (Ankalagon (Dissacus (Sinonyx (Pachyaena Mesonyx ))))))(Eoconodon Goniacodon ))((((Oxyclaenus ((Chriacus Thryptacodon )(Claenodon Anacodon )))(Didelphodus (((Acmeodon Gelastops )((Prolimnocyon Pyrocyon )(Dipsalidictis Tytthaena )))(Aaptoryctes (Palaeoryctes Pararyctes )))))((Palaeosinopa (((Lambertocyon Palaeanodon )(Eomanis Eurotamandua ))(Tubulodon Simpsonotus )))((Escavadodon Onychodectes )(Wyolestes Leptacodon ))))((Loxolophus Arctocyon )(((Molinodus (Conacodon (Anisonchus (Haploconus (Periptychus (Ectoconus Hemithlaeus ))))))(Aphronorus Pentacodon ))(Bisonalveus ((Alcidedorbignya (Esthonyx Cyriacotherium ))(Coryphodon (Pantolambda Titanoides ))))))))(Pteropus (Onychonycteris Icaronycteris )))((((((Diacodexis Bunophorus )(Protolipterna (Homacodon ((Gobiohyus (Leptomeryx Poebrotherium ))(Elomeryx (Indohyus (Pakicetus Rodhocetus )))))))(Hyopsodus (Meniscotherium Phenacodus )))(Lessnessina (Tetraclaenodon (Copecion (Ectocion (Lambdotherium ((Homogalax (Eohippus Hyracotherium ))(Heptodon Litolophus ))))))))(Desmatoclaenus (Mimatuta (Protoselene Todralestes ))))(Hilalia (Orthaspidotherium Pleuraspidotherium ))))(Macrocranion (Alsaticopithecus (Teilhardimys (Apheliscus Haplomylus )))))(((Blarina Domnina )((Wyonycteris (Litocherus (Adapisorex Echinosorex )))(Uropsilus (Desmana Oreotalpa ))))(Centetodon (Solenodon Parapternodus ))))((((Ptilocercus Tupaia )(Cynocephalus (Elpidophorus (Worlandia Plagiomene ))))((Plesiadapis (Notharctus Adapis ))((Elphidotarsius (Cantius Saxonella ))(Bessoecetor (Apatemys Mixodectes )))))((Tribosphenomys (Paramys (Rhombomylus Gomphos )))(Asiostylops Arctostylops ))))(((Potamogale ((Rhynchocyon Chambius )(Dilambdogale Widanelfarasia )))(Procavia Eritherium ))((Chaetophractus Utaetus )(Bradypus Tamandua ))))))(Purgatorius Protungulatum ))(Chacopterygus Procerberus ))(Puercolestes Betonnia )))))))(Gallolestes (Alostera (Parazhelestes (Aspanlestes Zhelestes )))))))))*
(Peramus (Deltatheridium (Sheikhdzheilia (Avitotherium ((Paranyctoides (Batodon ((Maelestes (Bobolestes (((Kulbeckia (Zhangolestes (Lainodon (Barunlestes (Alymlestes Zalambdalestes )))))(Kennalestes (Asioryctes Ukhaatherium )))(Daulestes (Bulaklestes Uchkudukodon )))))(Cimolestes (Eoryctes (((((Gypsonictops Leptictis )(Prodiacodon ((((((((((Didymictis ((Uintacyon (Vulpavus Miacis ))(Viverravus Protictis )))(Hapalodectes (Ankalagon (Dissacus (Sinonyx (Pachyaena Mesonyx ))))))(Eoconodon Goniacodon ))((((Oxyclaenus ((Chriacus Thryptacodon )(Claenodon Anacodon )))(Didelphodus ((Acmeodon Gelastops )(((Prolimnocyon Pyrocyon )(Dipsalidictis Tytthaena ))(Aaptoryctes (Palaeoryctes Pararyctes ))))))((Palaeosinopa (((Lambertocyon Palaeanodon )(Eomanis Eurotamandua ))(Tubulodon Simpsonotus )))((Escavadodon Onychodectes )(Wyolestes Leptacodon ))))((Loxolophus Arctocyon )(((Molinodus (Conacodon (Anisonchus (Haploconus (Periptychus (Ectoconus Hemithlaeus ))))))(Aphronorus Pentacodon ))(Bisonalveus ((Alcidedorbignya (Esthonyx Cyriacotherium ))(Coryphodon (Pantolambda Titanoides ))))))))(Pteropus (Onychonycteris Icaronycteris )))((((((Diacodexis Bunophorus )(Protolipterna (Homacodon ((Gobiohyus (Leptomeryx Poebrotherium ))(Elomeryx (Indohyus (Pakicetus Rodhocetus )))))))(Hyopsodus (Meniscotherium Phenacodus )))(Lessnessina (Tetraclaenodon (Copecion (Ectocion (Lambdotherium ((Eohippus Hyracotherium )(Homogalax (Heptodon Litolophus )))))))))(Desmatoclaenus (Mimatuta (Protoselene Todralestes ))))(Hilalia (Orthaspidotherium Pleuraspidotherium ))))(Macrocranion (Alsaticopithecus (Teilhardimys (Apheliscus Haplomylus )))))(((Blarina Domnina )((Wyonycteris (Litocherus (Adapisorex Echinosorex )))(Uropsilus (Desmana Oreotalpa ))))(Centetodon (Solenodon Parapternodus ))))((((Ptilocercus Tupaia )(Cynocephalus (Elpidophorus (Worlandia Plagiomene ))))((Plesiadapis (Notharctus Adapis ))((Elphidotarsius (Cantius Saxonella ))(Bessoecetor (Apatemys Mixodectes )))))((Tribosphenomys (Paramys (Rhombomylus Gomphos )))(Asiostylops Arctostylops ))))(((Potamogale ((Rhynchocyon Chambius )(Dilambdogale Widanelfarasia )))(Procavia Eritherium ))((Chaetophractus Utaetus )(Bradypus Tamandua ))))))(Purgatorius Protungulatum ))(Chacopterygus Procerberus ))(Puercolestes Betonnia )))))))(Gallolestes (Alostera (Parazhelestes (Aspanlestes Zhelestes )))))))))*
(Peramus (Deltatheridium (Sheikhdzheilia (Avitotherium ((Paranyctoides (Batodon ((Maelestes (Bobolestes (((Kulbeckia (Lainodon (Zhangolestes (Barunlestes (Alymlestes Zalambdalestes )))))(Kennalestes (Asioryctes Ukhaatherium )))(Bulaklestes (Daulestes Uchkudukodon )))))(Cimolestes (Eoryctes (((((Gypsonictops Leptictis )(Prodiacodon ((((((((((Didymictis ((Uintacyon (Vulpavus Miacis ))(Viverravus Protictis )))(Hapalodectes (Ankalagon (Dissacus (Sinonyx (Pachyaena Mesonyx ))))))(Eoconodon Goniacodon ))((((Oxyclaenus ((Chriacus Thryptacodon )(Claenodon Anacodon )))(Didelphodus (((Acmeodon Gelastops )((Prolimnocyon Pyrocyon )(Dipsalidictis Tytthaena )))(Aaptoryctes (Palaeoryctes Pararyctes )))))((Palaeosinopa (((Lambertocyon Palaeanodon )(Eomanis Eurotamandua ))(Tubulodon Simpsonotus )))((Escavadodon Onychodectes )(Wyolestes Leptacodon ))))((Loxolophus Arctocyon )(((Molinodus (Conacodon (Anisonchus (Haploconus (Periptychus (Ectoconus Hemithlaeus ))))))(Aphronorus Pentacodon ))(Bisonalveus ((Alcidedorbignya (Esthonyx Cyriacotherium ))(Coryphodon (Pantolambda Titanoides ))))))))(Pteropus (Onychonycteris Icaronycteris )))((((((Diacodexis Bunophorus )(Protolipterna (Homacodon ((Poebrotherium (Gobiohyus Leptomeryx ))(Elomeryx (Indohyus (Pakicetus Rodhocetus )))))))(Hyopsodus (Meniscotherium Phenacodus )))(Lessnessina (Tetraclaenodon (Copecion (Ectocion (Lambdotherium (Homogalax ((Eohippus Hyracotherium )(Heptodon Litolophus )))))))))(Desmatoclaenus (Mimatuta (Protoselene Todralestes ))))(Hilalia (Orthaspidotherium Pleuraspidotherium ))))(Macrocranion (Alsaticopithecus (Teilhardimys (Apheliscus Haplomylus )))))(((Blarina Domnina )((Wyonycteris (Litocherus (Adapisorex Echinosorex )))(Uropsilus (Desmana Oreotalpa ))))(Centetodon (Solenodon Parapternodus ))))((((Ptilocercus Tupaia )(Cynocephalus (Elpidophorus (Worlandia Plagiomene ))))((Plesiadapis (Notharctus Adapis ))((Elphidotarsius (Cantius Saxonella ))(Bessoecetor (Apatemys Mixodectes )))))((Tribosphenomys (Paramys (Rhombomylus Gomphos )))(Asiostylops Arctostylops ))))(((Potamogale ((Rhynchocyon Chambius )(Dilambdogale Widanelfarasia )))(Procavia Eritherium ))((Chaetophractus Utaetus )(Bradypus Tamandua ))))))(Purgatorius Protungulatum ))(Chacopterygus Procerberus ))(Puercolestes Betonnia )))))))(Gallolestes (Alostera (Parazhelestes (Aspanlestes Zhelestes )))))))))*
(Peramus (Deltatheridium (Sheikhdzheilia (Avitotherium ((Paranyctoides (Batodon ((Maelestes (Bobolestes (((Kulbeckia (Lainodon (Zhangolestes (Barunlestes (Alymlestes Zalambdalestes )))))(Kennalestes (Asioryctes Ukhaatherium )))(Daulestes (Bulaklestes Uchkudukodon )))))(Cimolestes ((Eoryctes ((((Gypsonictops Leptictis )(Prodiacodon ((((((((((Didymictis ((Uintacyon (Vulpavus Miacis ))(Viverravus Protictis )))(Hapalodectes (Ankalagon (Dissacus (Sinonyx (Pachyaena Mesonyx ))))))(Eoconodon Goniacodon ))((((Oxyclaenus ((Chriacus Thryptacodon )(Claenodon Anacodon )))(Didelphodus (((Acmeodon Gelastops )((Prolimnocyon Pyrocyon )(Dipsalidictis Tytthaena )))(Aaptoryctes (Palaeoryctes Pararyctes )))))((Palaeosinopa (((Lambertocyon Palaeanodon )(Eomanis Eurotamandua ))(Tubulodon Simpsonotus )))((Escavadodon Onychodectes )(Wyolestes Leptacodon ))))((Loxolophus Arctocyon )(((Molinodus (Conacodon (Anisonchus (Haploconus (Periptychus (Ectoconus Hemithlaeus ))))))(Aphronorus Pentacodon ))(Bisonalveus ((Alcidedorbignya (Esthonyx Cyriacotherium ))(Coryphodon (Pantolambda Titanoides ))))))))(Pteropus (Onychonycteris Icaronycteris )))((((((Diacodexis Bunophorus )(Protolipterna (Homacodon ((Poebrotherium (Gobiohyus Leptomeryx ))(Elomeryx (Indohyus (Pakicetus Rodhocetus )))))))(Hyopsodus (Meniscotherium Phenacodus )))(Lessnessina (Tetraclaenodon (Copecion (Ectocion (Lambdotherium (Homogalax ((Eohippus Hyracotherium )(Heptodon Litolophus )))))))))(Desmatoclaenus (Mimatuta (Protoselene Todralestes ))))(Hilalia (Orthaspidotherium Pleuraspidotherium ))))(Macrocranion (Alsaticopithecus (Teilhardimys (Apheliscus Haplomylus )))))(((Blarina Domnina )((Wyonycteris (Litocherus (Adapisorex Echinosorex )))(Uropsilus (Desmana Oreotalpa ))))(Centetodon (Solenodon Parapternodus ))))((((Ptilocercus Tupaia )(Cynocephalus (Elpidophorus (Worlandia Plagiomene ))))((Plesiadapis (Notharctus Adapis ))((Elphidotarsius (Cantius Saxonella ))(Bessoecetor (Apatemys Mixodectes )))))((Tribosphenomys (Paramys (Rhombomylus Gomphos )))(Asiostylops Arctostylops ))))(((Potamogale ((Rhynchocyon Chambius )(Dilambdogale Widanelfarasia )))(Procavia Eritherium ))((Chaetophractus Utaetus )(Bradypus Tamandua ))))))(Purgatorius Protungulatum ))(Chacopterygus Procerberus )))(Puercolestes Betonnia ))))))(Gallolestes (Alostera (Parazhelestes (Aspanlestes Zhelestes )))))))))*
(Peramus (Deltatheridium (Sheikhdzheilia (Avitotherium ((Paranyctoides (Batodon ((Maelestes (Bobolestes (((Kulbeckia (Lainodon (Zhangolestes (Barunlestes (Alymlestes Zalambdalestes )))))(Kennalestes (Asioryctes Ukhaatherium )))(Daulestes (Bulaklestes Uchkudukodon )))))(Cimolestes (Eoryctes (((((Gypsonictops Leptictis )(Prodiacodon ((((((((((Didymictis ((Uintacyon (Vulpavus Miacis ))(Viverravus Protictis )))(Hapalodectes (Ankalagon (Dissacus (Sinonyx (Pachyaena Mesonyx ))))))(Eoconodon Goniacodon ))((((Oxyclaenus ((Chriacus Thryptacodon )(Claenodon Anacodon )))(Didelphodus (((Acmeodon Gelastops )((Prolimnocyon Pyrocyon )(Dipsalidictis Tytthaena )))(Aaptoryctes (Palaeoryctes Pararyctes )))))((Palaeosinopa (((Lambertocyon Palaeanodon )(Eomanis Eurotamandua ))(Tubulodon Simpsonotus )))((Escavadodon Onychodectes )(Wyolestes Leptacodon ))))((Loxolophus Arctocyon )(((Aphronorus Pentacodon )(Conacodon (Anisonchus (Haploconus (Periptychus (Ectoconus Hemithlaeus ))))))(Bisonalveus ((Alcidedorbignya (Esthonyx Cyriacotherium ))(Coryphodon (Pantolambda Titanoides ))))))))(Pteropus (Onychonycteris Icaronycteris )))((((((Diacodexis Bunophorus )(Protolipterna (Homacodon ((Poebrotherium (Gobiohyus Leptomeryx ))(Elomeryx (Indohyus (Pakicetus Rodhocetus )))))))(Hyopsodus (Meniscotherium Phenacodus )))(Lessnessina (Tetraclaenodon (Copecion (Ectocion (Lambdotherium (Homogalax ((Eohippus Hyracotherium )(Heptodon Litolophus )))))))))(Desmatoclaenus (Mimatuta (Protoselene Todralestes ))))(Molinodus (Hilalia (Orthaspidotherium Pleuraspidotherium )))))(Macrocranion (Alsaticopithecus (Teilhardimys (Apheliscus Haplomylus )))))(((Blarina Domnina )((Wyonycteris (Litocherus (Adapisorex Echinosorex )))(Uropsilus (Desmana Oreotalpa ))))(Centetodon (Solenodon Parapternodus ))))((((Ptilocercus Tupaia )(Cynocephalus (Elpidophorus (Worlandia Plagiomene ))))((Plesiadapis (Notharctus Adapis ))((Elphidotarsius (Cantius Saxonella ))(Bessoecetor (Apatemys Mixodectes )))))((Tribosphenomys (Paramys (Rhombomylus Gomphos )))(Asiostylops Arctostylops ))))(((Potamogale ((Rhynchocyon Chambius )(Dilambdogale Widanelfarasia )))(Procavia Eritherium ))((Chaetophractus Utaetus )(Bradypus Tamandua ))))))(Purgatorius Protungulatum ))(Chacopterygus Procerberus ))(Puercolestes Betonnia )))))))(Gallolestes (Alostera (Parazhelestes (Aspanlestes Zhelestes )))))))))*
(Peramus (Deltatheridium (Sheikhdzheilia (Avitotherium ((Paranyctoides (Batodon ((Maelestes (Bobolestes (((Kulbeckia (Lainodon (Zhangolestes (Barunlestes (Alymlestes Zalambdalestes )))))(Kennalestes (Asioryctes Ukhaatherium )))(Daulestes (Bulaklestes Uchkudukodon )))))(Cimolestes (Eoryctes (((((Gypsonictops Leptictis )(Prodiacodon ((((((((((Didymictis ((Uintacyon (Vulpavus Miacis ))(Viverravus Protictis )))(Hapalodectes (Ankalagon (Dissacus (Sinonyx (Pachyaena Mesonyx ))))))(Eoconodon Goniacodon ))((((Oxyclaenus ((Chriacus Thryptacodon )(Claenodon Anacodon )))(Didelphodus (((Acmeodon Gelastops )((Prolimnocyon Pyrocyon )(Dipsalidictis Tytthaena )))(Aaptoryctes (Palaeoryctes Pararyctes )))))((Palaeosinopa (((Lambertocyon Palaeanodon )(Eomanis Eurotamandua ))(Tubulodon Simpsonotus )))((Escavadodon Onychodectes )(Wyolestes Leptacodon ))))((Loxolophus Arctocyon )(((Molinodus (Conacodon (Anisonchus (Haploconus (Periptychus (Ectoconus Hemithlaeus ))))))(Aphronorus Pentacodon ))(Bisonalveus ((Alcidedorbignya (Esthonyx Cyriacotherium ))(Coryphodon (Pantolambda Titanoides ))))))))(Pteropus (Onychonycteris Icaronycteris )))((((((Diacodexis Bunophorus )(Protolipterna (Homacodon ((Poebrotherium (Gobiohyus Leptomeryx ))(Elomeryx (Indohyus (Pakicetus Rodhocetus )))))))(Hyopsodus (Meniscotherium Phenacodus )))(Lessnessina (Tetraclaenodon (Copecion (Ectocion (Lambdotherium ((Eohippus Hyracotherium )(Homogalax (Heptodon Litolophus )))))))))(Desmatoclaenus (Mimatuta (Protoselene Todralestes ))))(Hilalia (Orthaspidotherium Pleuraspidotherium ))))(Macrocranion (Alsaticopithecus (Teilhardimys (Apheliscus Haplomylus )))))(((Blarina Domnina )((Wyonycteris (Litocherus (Adapisorex Echinosorex )))(Uropsilus (Desmana Oreotalpa ))))(Centetodon (Solenodon Parapternodus ))))((((Ptilocercus Tupaia )(Cynocephalus (Elpidophorus (Worlandia Plagiomene ))))((Plesiadapis (Notharctus Adapis ))((Elphidotarsius (Cantius Saxonella ))(Bessoecetor (Apatemys Mixodectes )))))((Tribosphenomys (Paramys (Rhombomylus Gomphos )))(Asiostylops Arctostylops ))))(((Potamogale ((Rhynchocyon Chambius )(Dilambdogale Widanelfarasia )))(Procavia Eritherium ))((Chaetophractus Utaetus )(Bradypus Tamandua ))))))(Purgatorius Protungulatum ))(Chacopterygus Procerberus ))(Puercolestes Betonnia )))))))(Gallolestes (Alostera (Parazhelestes (Aspanlestes Zhelestes )))))))))*
(Peramus (Deltatheridium (Sheikhdzheilia (Avitotherium ((Paranyctoides (Batodon ((Maelestes (Bobolestes (((Kulbeckia (Lainodon (Zhangolestes (Barunlestes (Alymlestes Zalambdalestes )))))(Kennalestes (Asioryctes Ukhaatherium )))(Daulestes (Bulaklestes Uchkudukodon )))))(Cimolestes (Eoryctes (((((Gypsonictops Leptictis )(Prodiacodon ((((((((((Didymictis ((Uintacyon (Vulpavus Miacis ))(Viverravus Protictis )))(Hapalodectes (Ankalagon (Dissacus (Sinonyx (Pachyaena Mesonyx ))))))(Eoconodon Goniacodon ))((((Oxyclaenus ((Chriacus Thryptacodon )(Claenodon Anacodon )))(Didelphodus (((Acmeodon Gelastops )((Prolimnocyon Pyrocyon )(Dipsalidictis Tytthaena )))(Aaptoryctes (Palaeoryctes Pararyctes )))))((Palaeosinopa (((Lambertocyon Palaeanodon )(Eomanis Eurotamandua ))(Tubulodon Simpsonotus )))((Escavadodon Onychodectes )(Wyolestes Leptacodon ))))((Loxolophus Arctocyon )(((Molinodus (Conacodon (Anisonchus (Haploconus (Periptychus (Ectoconus Hemithlaeus ))))))(Aphronorus Pentacodon ))(Bisonalveus ((Alcidedorbignya (Esthonyx Cyriacotherium ))(Coryphodon (Pantolambda Titanoides ))))))))(Pteropus (Onychonycteris Icaronycteris )))((((((Diacodexis Bunophorus )(Protolipterna (Homacodon ((Poebrotherium (Gobiohyus Leptomeryx ))(Elomeryx (Indohyus (Pakicetus Rodhocetus )))))))(Hyopsodus (Meniscotherium Phenacodus )))(Lessnessina (Tetraclaenodon (Copecion (Ectocion (Lambdotherium ((Homogalax (Eohippus Hyracotherium ))(Heptodon Litolophus ))))))))(Desmatoclaenus (Mimatuta (Protoselene Todralestes ))))(Hilalia (Orthaspidotherium Pleuraspidotherium ))))(Macrocranion (Alsaticopithecus (Teilhardimys (Apheliscus Haplomylus )))))(((Blarina Domnina )((Wyonycteris (Litocherus (Adapisorex Echinosorex )))(Uropsilus (Desmana Oreotalpa ))))(Centetodon (Solenodon Parapternodus ))))((((Ptilocercus Tupaia )(Cynocephalus (Elpidophorus (Worlandia Plagiomene ))))((Plesiadapis (Notharctus Adapis ))((Elphidotarsius (Cantius Saxonella ))(Bessoecetor (Apatemys Mixodectes )))))((Tribosphenomys (Paramys (Rhombomylus Gomphos )))(Asiostylops Arctostylops ))))(((Potamogale ((Rhynchocyon Chambius )(Dilambdogale Widanelfarasia )))(Procavia Eritherium ))((Chaetophractus Utaetus )(Bradypus Tamandua ))))))(Purgatorius Protungulatum ))(Chacopterygus Procerberus ))(Puercolestes Betonnia )))))))(Gallolestes (Alostera (Parazhelestes (Aspanlestes Zhelestes )))))))))*
(Peramus (Deltatheridium (Sheikhdzheilia (Avitotherium ((Paranyctoides (Batodon ((Maelestes (Bobolestes (((Kulbeckia (Lainodon (Zhangolestes (Barunlestes (Alymlestes Zalambdalestes )))))(Kennalestes (Asioryctes Ukhaatherium )))(Daulestes (Bulaklestes Uchkudukodon )))))(Cimolestes (Eoryctes (((((Gypsonictops Leptictis )(Prodiacodon ((((((((((Didymictis ((Uintacyon (Vulpavus Miacis ))(Viverravus Protictis )))(Hapalodectes (Ankalagon (Dissacus (Sinonyx (Pachyaena Mesonyx ))))))(Eoconodon Goniacodon ))((((Oxyclaenus ((Chriacus Thryptacodon )(Claenodon Anacodon )))(Didelphodus (((Acmeodon Gelastops )((Prolimnocyon Pyrocyon )(Dipsalidictis Tytthaena )))(Aaptoryctes (Palaeoryctes Pararyctes )))))((Palaeosinopa (((Lambertocyon Palaeanodon )(Eomanis Eurotamandua ))(Tubulodon Simpsonotus )))((Escavadodon Onychodectes )(Wyolestes Leptacodon ))))((Loxolophus Arctocyon )(((Molinodus (Conacodon (Anisonchus (Haploconus (Periptychus (Ectoconus Hemithlaeus ))))))(Aphronorus Pentacodon ))(Bisonalveus ((Alcidedorbignya (Esthonyx Cyriacotherium ))(Coryphodon (Pantolambda Titanoides ))))))))(Pteropus (Onychonycteris Icaronycteris )))((((((Diacodexis Bunophorus )(Protolipterna (Homacodon ((Gobiohyus (Leptomeryx Poebrotherium ))(Elomeryx (Indohyus (Pakicetus Rodhocetus )))))))(Hyopsodus (Meniscotherium Phenacodus )))(Lessnessina (Tetraclaenodon (Copecion (Ectocion (Lambdotherium (Homogalax ((Eohippus Hyracotherium )(Heptodon Litolophus )))))))))(Desmatoclaenus (Mimatuta (Protoselene Todralestes ))))(Hilalia (Orthaspidotherium Pleuraspidotherium ))))(Macrocranion (Alsaticopithecus (Teilhardimys (Apheliscus Haplomylus )))))(((Blarina Domnina )((Wyonycteris (Litocherus (Adapisorex Echinosorex )))(Uropsilus (Desmana Oreotalpa ))))(Centetodon (Solenodon Parapternodus ))))((((Ptilocercus Tupaia )(Cynocephalus (Elpidophorus (Worlandia Plagiomene ))))((Plesiadapis (Notharctus Adapis ))((Elphidotarsius (Cantius Saxonella ))(Bessoecetor (Apatemys Mixodectes )))))((Tribosphenomys (Paramys (Rhombomylus Gomphos )))(Asiostylops Arctostylops ))))(((Potamogale ((Rhynchocyon Chambius )(Dilambdogale Widanelfarasia )))(Procavia Eritherium ))((Chaetophractus Utaetus )(Bradypus Tamandua ))))))(Purgatorius Protungulatum ))(Chacopterygus Procerberus ))(Puercolestes Betonnia )))))))(Gallolestes (Alostera (Parazhelestes (Aspanlestes Zhelestes )))))))))*
(Peramus (Deltatheridium (Sheikhdzheilia (Avitotherium ((Paranyctoides (Batodon ((Maelestes (Bobolestes (((Kulbeckia (Lainodon ((Zhangolestes Barunlestes )(Alymlestes Zalambdalestes ))))(Kennalestes (Asioryctes Ukhaatherium )))(Bulaklestes (Daulestes Uchkudukodon )))))(Cimolestes (Eoryctes (((((Gypsonictops Leptictis )(Prodiacodon ((((((((((Didymictis ((Uintacyon (Vulpavus Miacis ))(Viverravus Protictis )))(Hapalodectes (Ankalagon (Dissacus (Sinonyx (Pachyaena Mesonyx ))))))(Eoconodon Goniacodon ))((((Oxyclaenus ((Chriacus Thryptacodon )(Claenodon Anacodon )))(Didelphodus (((Acmeodon Gelastops )((Prolimnocyon Pyrocyon )(Dipsalidictis Tytthaena )))(Aaptoryctes (Palaeoryctes Pararyctes )))))((Palaeosinopa (((Lambertocyon Palaeanodon )(Eomanis Eurotamandua ))(Tubulodon Simpsonotus )))((Escavadodon Onychodectes )(Wyolestes Leptacodon ))))((Loxolophus Arctocyon )(((Molinodus (Conacodon (Anisonchus (Haploconus (Periptychus (Ectoconus Hemithlaeus ))))))(Aphronorus Pentacodon ))(Bisonalveus ((Alcidedorbignya (Esthonyx Cyriacotherium ))(Coryphodon (Pantolambda Titanoides ))))))))(Pteropus (Onychonycteris Icaronycteris )))((((((Diacodexis Bunophorus )(Protolipterna (Homacodon ((Poebrotherium (Gobiohyus Leptomeryx ))(Elomeryx (Indohyus (Pakicetus Rodhocetus )))))))(Hyopsodus (Meniscotherium Phenacodus )))(Lessnessina (Tetraclaenodon (Copecion (Ectocion (Lambdotherium (Homogalax ((Eohippus Hyracotherium )(Heptodon Litolophus )))))))))(Desmatoclaenus (Mimatuta (Protoselene Todralestes ))))(Hilalia (Orthaspidotherium Pleuraspidotherium ))))(Macrocranion (Alsaticopithecus (Teilhardimys (Apheliscus Haplomylus )))))(((Blarina Domnina )((Wyonycteris (Litocherus (Adapisorex Echinosorex )))(Uropsilus (Desmana Oreotalpa ))))(Centetodon (Solenodon Parapternodus ))))((((Ptilocercus Tupaia )(Cynocephalus (Elpidophorus (Worlandia Plagiomene ))))((Plesiadapis (Notharctus Adapis ))((Elphidotarsius (Cantius Saxonella ))(Bessoecetor (Apatemys Mixodectes )))))((Tribosphenomys (Paramys (Rhombomylus Gomphos )))(Asiostylops Arctostylops ))))(((Potamogale ((Rhynchocyon Chambius )(Dilambdogale Widanelfarasia )))(Procavia Eritherium ))((Chaetophractus Utaetus )(Bradypus Tamandua ))))))(Purgatorius Protungulatum ))(Chacopterygus Procerberus ))(Puercolestes Betonnia )))))))(Gallolestes (Alostera (Parazhelestes (Aspanlestes Zhelestes )))))))))*
(Peramus (Deltatheridium (Sheikhdzheilia (Avitotherium ((Paranyctoides (Batodon ((Maelestes (Bobolestes (((Kulbeckia (Lainodon ((Zhangolestes Barunlestes )(Alymlestes Zalambdalestes ))))(Kennalestes (Asioryctes Ukhaatherium )))(Daulestes (Bulaklestes Uchkudukodon )))))(Cimolestes ((Eoryctes ((((Gypsonictops Leptictis )(Prodiacodon ((((((((((Didymictis ((Uintacyon (Vulpavus Miacis ))(Viverravus Protictis )))(Hapalodectes (Ankalagon (Dissacus (Sinonyx (Pachyaena Mesonyx ))))))(Eoconodon Goniacodon ))((((Oxyclaenus ((Chriacus Thryptacodon )(Claenodon Anacodon )))(Didelphodus (((Acmeodon Gelastops )((Prolimnocyon Pyrocyon )(Dipsalidictis Tytthaena )))(Aaptoryctes (Palaeoryctes Pararyctes )))))((Palaeosinopa (((Lambertocyon Palaeanodon )(Eomanis Eurotamandua ))(Tubulodon Simpsonotus )))((Escavadodon Onychodectes )(Wyolestes Leptacodon ))))((Loxolophus Arctocyon )(((Molinodus (Conacodon (Anisonchus (Haploconus (Periptychus (Ectoconus Hemithlaeus ))))))(Aphronorus Pentacodon ))(Bisonalveus ((Alcidedorbignya (Esthonyx Cyriacotherium ))(Coryphodon (Pantolambda Titanoides ))))))))(Pteropus (Onychonycteris Icaronycteris )))((((((Diacodexis Bunophorus )(Protolipterna (Homacodon ((Poebrotherium (Gobiohyus Leptomeryx ))(Elomeryx (Indohyus (Pakicetus Rodhocetus )))))))(Hyopsodus (Meniscotherium Phenacodus )))(Lessnessina (Tetraclaenodon (Copecion (Ectocion (Lambdotherium (Homogalax ((Eohippus Hyracotherium )(Heptodon Litolophus )))))))))(Desmatoclaenus (Mimatuta (Protoselene Todralestes ))))(Hilalia (Orthaspidotherium Pleuraspidotherium ))))(Macrocranion (Alsaticopithecus (Teilhardimys (Apheliscus Haplomylus )))))(((Blarina Domnina )((Wyonycteris (Litocherus (Adapisorex Echinosorex )))(Uropsilus (Desmana Oreotalpa ))))(Centetodon (Solenodon Parapternodus ))))((((Ptilocercus Tupaia )(Cynocephalus (Elpidophorus (Worlandia Plagiomene ))))((Plesiadapis (Notharctus Adapis ))((Elphidotarsius (Cantius Saxonella ))(Bessoecetor (Apatemys Mixodectes )))))((Tribosphenomys (Paramys (Rhombomylus Gomphos )))(Asiostylops Arctostylops ))))(((Potamogale ((Rhynchocyon Chambius )(Dilambdogale Widanelfarasia )))(Procavia Eritherium ))((Chaetophractus Utaetus )(Bradypus Tamandua ))))))(Purgatorius Protungulatum ))(Chacopterygus Procerberus )))(Puercolestes Betonnia ))))))(Gallolestes (Alostera (Parazhelestes (Aspanlestes Zhelestes )))))))))*
(Peramus (Deltatheridium (Sheikhdzheilia (Avitotherium ((Paranyctoides (Batodon ((Maelestes (Bobolestes (((Kulbeckia (Lainodon ((Zhangolestes Barunlestes )(Alymlestes Zalambdalestes ))))(Kennalestes (Asioryctes Ukhaatherium )))(Daulestes (Bulaklestes Uchkudukodon )))))(Cimolestes (Eoryctes (((((Gypsonictops Leptictis )(Prodiacodon ((((((((((Didymictis ((Uintacyon (Vulpavus Miacis ))(Viverravus Protictis )))(Hapalodectes (Ankalagon (Dissacus (Sinonyx (Pachyaena Mesonyx ))))))(Eoconodon Goniacodon ))((((Oxyclaenus ((Chriacus Thryptacodon )(Claenodon Anacodon )))(Didelphodus ((Gelastops (Acmeodon ((Prolimnocyon Pyrocyon )(Dipsalidictis Tytthaena ))))(Aaptoryctes (Palaeoryctes Pararyctes )))))((Palaeosinopa (((Lambertocyon Palaeanodon )(Eomanis Eurotamandua ))(Tubulodon Simpsonotus )))((Escavadodon Onychodectes )(Wyolestes Leptacodon ))))((Loxolophus Arctocyon )(((Molinodus (Conacodon (Anisonchus (Haploconus (Periptychus (Ectoconus Hemithlaeus ))))))(Aphronorus Pentacodon ))(Bisonalveus ((Alcidedorbignya (Esthonyx Cyriacotherium ))(Coryphodon (Pantolambda Titanoides ))))))))(Pteropus (Onychonycteris Icaronycteris )))((((((Diacodexis Bunophorus )(Protolipterna (Homacodon ((Poebrotherium (Gobiohyus Leptomeryx ))(Elomeryx (Indohyus (Pakicetus Rodhocetus )))))))(Hyopsodus (Meniscotherium Phenacodus )))(Lessnessina (Tetraclaenodon (Copecion (Ectocion (Lambdotherium (Homogalax ((Eohippus Hyracotherium )(Heptodon Litolophus )))))))))(Desmatoclaenus (Mimatuta (Protoselene Todralestes ))))(Hilalia (Orthaspidotherium Pleuraspidotherium ))))(Macrocranion (Alsaticopithecus (Teilhardimys (Apheliscus Haplomylus )))))(((Blarina Domnina )((Wyonycteris (Litocherus (Adapisorex Echinosorex )))(Uropsilus (Desmana Oreotalpa ))))(Centetodon (Solenodon Parapternodus ))))((((Ptilocercus Tupaia )(Cynocephalus (Elpidophorus (Worlandia Plagiomene ))))((Plesiadapis (Notharctus Adapis ))((Elphidotarsius (Cantius Saxonella ))(Bessoecetor (Apatemys Mixodectes )))))((Tribosphenomys (Paramys (Rhombomylus Gomphos )))(Asiostylops Arctostylops ))))(((Potamogale ((Rhynchocyon Chambius )(Dilambdogale Widanelfarasia )))(Procavia Eritherium ))((Chaetophractus Utaetus )(Bradypus Tamandua ))))))(Purgatorius Protungulatum ))(Chacopterygus Procerberus ))(Puercolestes Betonnia )))))))(Gallolestes (Alostera (Parazhelestes (Aspanlestes Zhelestes )))))))))*
(Peramus (Deltatheridium (Sheikhdzheilia (Avitotherium ((Paranyctoides (Batodon ((Maelestes (Bobolestes (((Kulbeckia (Lainodon ((Zhangolestes Barunlestes )(Alymlestes Zalambdalestes ))))(Kennalestes (Asioryctes Ukhaatherium )))(Daulestes (Bulaklestes Uchkudukodon )))))(Cimolestes (Eoryctes (((((Gypsonictops Leptictis )(Prodiacodon ((((((((((Didymictis ((Uintacyon (Vulpavus Miacis ))(Viverravus Protictis )))(Hapalodectes (Ankalagon (Dissacus (Sinonyx (Pachyaena Mesonyx ))))))(Eoconodon Goniacodon ))((((Oxyclaenus ((Chriacus Thryptacodon )(Claenodon Anacodon )))(Didelphodus (((Acmeodon Gelastops )((Prolimnocyon Pyrocyon )(Dipsalidictis Tytthaena )))(Aaptoryctes (Palaeoryctes Pararyctes )))))((Palaeosinopa (((Lambertocyon Palaeanodon )(Eomanis Eurotamandua ))(Tubulodon Simpsonotus )))((Escavadodon Onychodectes )(Wyolestes Leptacodon ))))((Loxolophus Arctocyon )(((Aphronorus Pentacodon )(Conacodon (Anisonchus (Haploconus (Periptychus (Ectoconus Hemithlaeus ))))))(Bisonalveus ((Alcidedorbignya (Esthonyx Cyriacotherium ))(Coryphodon (Pantolambda Titanoides ))))))))(Pteropus (Onychonycteris Icaronycteris )))((((((Diacodexis Bunophorus )(Protolipterna (Homacodon ((Poebrotherium (Gobiohyus Leptomeryx ))(Elomeryx (Indohyus (Pakicetus Rodhocetus )))))))(Hyopsodus (Meniscotherium Phenacodus )))(Lessnessina (Tetraclaenodon (Copecion (Ectocion (Lambdotherium (Homogalax ((Eohippus Hyracotherium )(Heptodon Litolophus )))))))))(Desmatoclaenus (Mimatuta (Protoselene Todralestes ))))(Molinodus (Hilalia (Orthaspidotherium Pleuraspidotherium )))))(Macrocranion (Alsaticopithecus (Teilhardimys (Apheliscus Haplomylus )))))(((Blarina Domnina )((Wyonycteris (Litocherus (Adapisorex Echinosorex )))(Uropsilus (Desmana Oreotalpa ))))(Centetodon (Solenodon Parapternodus ))))((((Ptilocercus Tupaia )(Cynocephalus (Elpidophorus (Worlandia Plagiomene ))))((Plesiadapis (Notharctus Adapis ))((Elphidotarsius (Cantius Saxonella ))(Bessoecetor (Apatemys Mixodectes )))))((Tribosphenomys (Paramys (Rhombomylus Gomphos )))(Asiostylops Arctostylops ))))(((Potamogale ((Rhynchocyon Chambius )(Dilambdogale Widanelfarasia )))(Procavia Eritherium ))((Chaetophractus Utaetus )(Bradypus Tamandua ))))))(Purgatorius Protungulatum ))(Chacopterygus Procerberus ))(Puercolestes Betonnia )))))))(Gallolestes (Alostera (Parazhelestes (Aspanlestes Zhelestes )))))))))*
(Peramus (Deltatheridium (Sheikhdzheilia (Avitotherium ((Paranyctoides (Batodon ((Maelestes (Bobolestes (((Kulbeckia (Lainodon ((Zhangolestes Barunlestes )(Alymlestes Zalambdalestes ))))(Kennalestes (Asioryctes Ukhaatherium )))(Daulestes (Bulaklestes Uchkudukodon )))))(Cimolestes (Eoryctes (((((Gypsonictops Leptictis )(Prodiacodon ((((((((((Didymictis ((Uintacyon (Vulpavus Miacis ))(Viverravus Protictis )))(Hapalodectes (Ankalagon (Dissacus (Sinonyx (Pachyaena Mesonyx ))))))(Eoconodon Goniacodon ))((((Oxyclaenus ((Chriacus Thryptacodon )(Claenodon Anacodon )))(Didelphodus (((Acmeodon Gelastops )((Prolimnocyon Pyrocyon )(Dipsalidictis Tytthaena )))(Aaptoryctes (Palaeoryctes Pararyctes )))))((Palaeosinopa (((Lambertocyon Palaeanodon )(Eomanis Eurotamandua ))(Tubulodon Simpsonotus )))((Escavadodon Onychodectes )(Wyolestes Leptacodon ))))((Loxolophus Arctocyon )(((Molinodus (Conacodon (Anisonchus (Haploconus (Periptychus (Ectoconus Hemithlaeus ))))))(Aphronorus Pentacodon ))(Bisonalveus ((Alcidedorbignya (Esthonyx Cyriacotherium ))(Coryphodon (Pantolambda Titanoides ))))))))(Pteropus (Onychonycteris Icaronycteris )))((((((Diacodexis Bunophorus )(Protolipterna (Homacodon ((Poebrotherium (Gobiohyus Leptomeryx ))(Elomeryx (Indohyus (Pakicetus Rodhocetus )))))))(Hyopsodus (Meniscotherium Phenacodus )))(Lessnessina (Tetraclaenodon (Copecion (Ectocion (Lambdotherium ((Eohippus Hyracotherium )(Homogalax (Heptodon Litolophus )))))))))(Desmatoclaenus (Mimatuta (Protoselene Todralestes ))))(Hilalia (Orthaspidotherium Pleuraspidotherium ))))(Macrocranion (Alsaticopithecus (Teilhardimys (Apheliscus Haplomylus )))))(((Blarina Domnina )((Wyonycteris (Litocherus (Adapisorex Echinosorex )))(Uropsilus (Desmana Oreotalpa ))))(Centetodon (Solenodon Parapternodus ))))((((Ptilocercus Tupaia )(Cynocephalus (Elpidophorus (Worlandia Plagiomene ))))((Plesiadapis (Notharctus Adapis ))((Elphidotarsius (Cantius Saxonella ))(Bessoecetor (Apatemys Mixodectes )))))((Tribosphenomys (Paramys (Rhombomylus Gomphos )))(Asiostylops Arctostylops ))))(((Potamogale ((Rhynchocyon Chambius )(Dilambdogale Widanelfarasia )))(Procavia Eritherium ))((Chaetophractus Utaetus )(Bradypus Tamandua ))))))(Purgatorius Protungulatum ))(Chacopterygus Procerberus ))(Puercolestes Betonnia )))))))(Gallolestes (Alostera (Parazhelestes (Aspanlestes Zhelestes )))))))))*
(Peramus (Deltatheridium (Sheikhdzheilia (Avitotherium ((Paranyctoides (Batodon ((Maelestes (Bobolestes (((Kulbeckia (Lainodon ((Zhangolestes Barunlestes )(Alymlestes Zalambdalestes ))))(Kennalestes (Asioryctes Ukhaatherium )))(Daulestes (Bulaklestes Uchkudukodon )))))(Cimolestes (Eoryctes (((((Gypsonictops Leptictis )(Prodiacodon ((((((((((Didymictis ((Uintacyon (Vulpavus Miacis ))(Viverravus Protictis )))(Hapalodectes (Ankalagon (Dissacus (Sinonyx (Pachyaena Mesonyx ))))))(Eoconodon Goniacodon ))((((Oxyclaenus ((Chriacus Thryptacodon )(Claenodon Anacodon )))(Didelphodus (((Acmeodon Gelastops )((Prolimnocyon Pyrocyon )(Dipsalidictis Tytthaena )))(Aaptoryctes (Palaeoryctes Pararyctes )))))((Palaeosinopa (((Lambertocyon Palaeanodon )(Eomanis Eurotamandua ))(Tubulodon Simpsonotus )))((Escavadodon Onychodectes )(Wyolestes Leptacodon ))))((Loxolophus Arctocyon )(((Molinodus (Conacodon (Anisonchus (Haploconus (Periptychus (Ectoconus Hemithlaeus ))))))(Aphronorus Pentacodon ))(Bisonalveus ((Alcidedorbignya (Esthonyx Cyriacotherium ))(Coryphodon (Pantolambda Titanoides ))))))))(Pteropus (Onychonycteris Icaronycteris )))((((((Diacodexis Bunophorus )(Protolipterna (Homacodon ((Poebrotherium (Gobiohyus Leptomeryx ))(Elomeryx (Indohyus (Pakicetus Rodhocetus )))))))(Hyopsodus (Meniscotherium Phenacodus )))(Lessnessina (Tetraclaenodon (Copecion (Ectocion (Lambdotherium ((Homogalax (Eohippus Hyracotherium ))(Heptodon Litolophus ))))))))(Desmatoclaenus (Mimatuta (Protoselene Todralestes ))))(Hilalia (Orthaspidotherium Pleuraspidotherium ))))(Macrocranion (Alsaticopithecus (Teilhardimys (Apheliscus Haplomylus )))))(((Blarina Domnina )((Wyonycteris (Litocherus (Adapisorex Echinosorex )))(Uropsilus (Desmana Oreotalpa ))))(Centetodon (Solenodon Parapternodus ))))((((Ptilocercus Tupaia )(Cynocephalus (Elpidophorus (Worlandia Plagiomene ))))((Plesiadapis (Notharctus Adapis ))((Elphidotarsius (Cantius Saxonella ))(Bessoecetor (Apatemys Mixodectes )))))((Tribosphenomys (Paramys (Rhombomylus Gomphos )))(Asiostylops Arctostylops ))))(((Potamogale ((Rhynchocyon Chambius )(Dilambdogale Widanelfarasia )))(Procavia Eritherium ))((Chaetophractus Utaetus )(Bradypus Tamandua ))))))(Purgatorius Protungulatum ))(Chacopterygus Procerberus ))(Puercolestes Betonnia )))))))(Gallolestes (Alostera (Parazhelestes (Aspanlestes Zhelestes )))))))))*
(Peramus (Deltatheridium (Sheikhdzheilia (Avitotherium ((Paranyctoides (Batodon ((Maelestes (Bobolestes (((Kulbeckia (Lainodon ((Zhangolestes Barunlestes )(Alymlestes Zalambdalestes ))))(Kennalestes (Asioryctes Ukhaatherium )))(Daulestes (Bulaklestes Uchkudukodon )))))(Cimolestes (Eoryctes (((((Gypsonictops Leptictis )(Prodiacodon ((((((((((Didymictis ((Uintacyon (Vulpavus Miacis ))(Viverravus Protictis )))(Hapalodectes (Ankalagon (Dissacus (Sinonyx (Pachyaena Mesonyx ))))))(Eoconodon Goniacodon ))((((Oxyclaenus ((Chriacus Thryptacodon )(Claenodon Anacodon )))(Didelphodus (((Acmeodon Gelastops )((Prolimnocyon Pyrocyon )(Dipsalidictis Tytthaena )))(Aaptoryctes (Palaeoryctes Pararyctes )))))((Palaeosinopa (((Lambertocyon Palaeanodon )(Eomanis Eurotamandua ))(Tubulodon Simpsonotus )))((Escavadodon Onychodectes )(Wyolestes Leptacodon ))))((Loxolophus Arctocyon )(((Molinodus (Conacodon (Anisonchus (Haploconus (Periptychus (Ectoconus Hemithlaeus ))))))(Aphronorus Pentacodon ))(Bisonalveus ((Alcidedorbignya (Esthonyx Cyriacotherium ))(Coryphodon (Pantolambda Titanoides ))))))))(Pteropus (Onychonycteris Icaronycteris )))((((((Diacodexis Bunophorus )(Protolipterna (Homacodon ((Gobiohyus (Leptomeryx Poebrotherium ))(Elomeryx (Indohyus (Pakicetus Rodhocetus )))))))(Hyopsodus (Meniscotherium Phenacodus )))(Lessnessina (Tetraclaenodon (Copecion (Ectocion (Lambdotherium (Homogalax ((Eohippus Hyracotherium )(Heptodon Litolophus )))))))))(Desmatoclaenus (Mimatuta (Protoselene Todralestes ))))(Hilalia (Orthaspidotherium Pleuraspidotherium ))))(Macrocranion (Alsaticopithecus (Teilhardimys (Apheliscus Haplomylus )))))(((Blarina Domnina )((Wyonycteris (Litocherus (Adapisorex Echinosorex )))(Uropsilus (Desmana Oreotalpa ))))(Centetodon (Solenodon Parapternodus ))))((((Ptilocercus Tupaia )(Cynocephalus (Elpidophorus (Worlandia Plagiomene ))))((Plesiadapis (Notharctus Adapis ))((Elphidotarsius (Cantius Saxonella ))(Bessoecetor (Apatemys Mixodectes )))))((Tribosphenomys (Paramys (Rhombomylus Gomphos )))(Asiostylops Arctostylops ))))(((Potamogale ((Rhynchocyon Chambius )(Dilambdogale Widanelfarasia )))(Procavia Eritherium ))((Chaetophractus Utaetus )(Bradypus Tamandua ))))))(Purgatorius Protungulatum ))(Chacopterygus Procerberus ))(Puercolestes Betonnia )))))))(Gallolestes (Alostera (Parazhelestes (Aspanlestes Zhelestes )))))))))*
(Peramus (Deltatheridium (Sheikhdzheilia (Avitotherium ((Paranyctoides (Batodon ((Maelestes (Bobolestes (((Kulbeckia (Lainodon ((Zhangolestes Barunlestes )(Alymlestes Zalambdalestes ))))(Kennalestes (Asioryctes Ukhaatherium )))(Daulestes (Bulaklestes Uchkudukodon )))))(Cimolestes (Eoryctes (((((Gypsonictops Leptictis )(Prodiacodon ((((((((((Didymictis ((Uintacyon (Vulpavus Miacis ))(Viverravus Protictis )))(Hapalodectes (Ankalagon (Dissacus (Sinonyx (Pachyaena Mesonyx ))))))(Eoconodon Goniacodon ))((((Oxyclaenus ((Chriacus Thryptacodon )(Claenodon Anacodon )))(Didelphodus ((Acmeodon Gelastops )(((Prolimnocyon Pyrocyon )(Dipsalidictis Tytthaena ))(Aaptoryctes (Palaeoryctes Pararyctes ))))))((Palaeosinopa (((Lambertocyon Palaeanodon )(Eomanis Eurotamandua ))(Tubulodon Simpsonotus )))((Escavadodon Onychodectes )(Wyolestes Leptacodon ))))((Loxolophus Arctocyon )(((Molinodus (Conacodon (Anisonchus (Haploconus (Periptychus (Ectoconus Hemithlaeus ))))))(Aphronorus Pentacodon ))(Bisonalveus ((Alcidedorbignya (Esthonyx Cyriacotherium ))(Coryphodon (Pantolambda Titanoides ))))))))(Pteropus (Onychonycteris Icaronycteris )))((((((Diacodexis Bunophorus )(Protolipterna (Homacodon ((Poebrotherium (Gobiohyus Leptomeryx ))(Elomeryx (Indohyus (Pakicetus Rodhocetus )))))))(Hyopsodus (Meniscotherium Phenacodus )))(Lessnessina (Tetraclaenodon (Copecion (Ectocion (Lambdotherium (Homogalax ((Eohippus Hyracotherium )(Heptodon Litolophus )))))))))(Desmatoclaenus (Mimatuta (Protoselene Todralestes ))))(Hilalia (Orthaspidotherium Pleuraspidotherium ))))(Macrocranion (Alsaticopithecus (Teilhardimys (Apheliscus Haplomylus )))))(((Blarina Domnina )((Wyonycteris (Litocherus (Adapisorex Echinosorex )))(Uropsilus (Desmana Oreotalpa ))))(Centetodon (Solenodon Parapternodus ))))((((Ptilocercus Tupaia )(Cynocephalus (Elpidophorus (Worlandia Plagiomene ))))((Plesiadapis (Notharctus Adapis ))((Elphidotarsius (Cantius Saxonella ))(Bessoecetor (Apatemys Mixodectes )))))((Tribosphenomys (Paramys (Rhombomylus Gomphos )))(Asiostylops Arctostylops ))))(((Potamogale ((Rhynchocyon Chambius )(Dilambdogale Widanelfarasia )))(Procavia Eritherium ))((Chaetophractus Utaetus )(Bradypus Tamandua ))))))(Purgatorius Protungulatum ))(Chacopterygus Procerberus ))(Puercolestes Betonnia )))))))(Gallolestes (Alostera (Parazhelestes (Aspanlestes Zhelestes )))))))))*
(Peramus (Deltatheridium (Sheikhdzheilia (Avitotherium ((Paranyctoides (Batodon ((Maelestes (Bobolestes (((Kulbeckia (Zhangolestes (Lainodon (Barunlestes (Alymlestes Zalambdalestes )))))(Kennalestes (Asioryctes Ukhaatherium )))(Daulestes (Bulaklestes Uchkudukodon )))))(Cimolestes ((Eoryctes ((((Gypsonictops Leptictis )(Prodiacodon ((((((((((Didymictis ((Uintacyon (Vulpavus Miacis ))(Viverravus Protictis )))(Hapalodectes (Ankalagon (Dissacus (Sinonyx (Pachyaena Mesonyx ))))))(Eoconodon Goniacodon ))((((Oxyclaenus ((Chriacus Thryptacodon )(Claenodon Anacodon )))(Didelphodus ((Acmeodon (Gelastops ((Prolimnocyon Pyrocyon )(Dipsalidictis Tytthaena ))))(Aaptoryctes (Palaeoryctes Pararyctes )))))((Palaeosinopa (((Lambertocyon Palaeanodon )(Eomanis Eurotamandua ))(Tubulodon Simpsonotus )))((Escavadodon Onychodectes )(Wyolestes Leptacodon ))))((Loxolophus Arctocyon )(((Molinodus (Conacodon (Anisonchus (Haploconus (Periptychus (Ectoconus Hemithlaeus ))))))(Aphronorus Pentacodon ))(Bisonalveus ((Alcidedorbignya (Esthonyx Cyriacotherium ))(Coryphodon (Pantolambda Titanoides ))))))))(Pteropus (Onychonycteris Icaronycteris )))((((((Diacodexis Bunophorus )(Protolipterna (Homacodon ((Poebrotherium (Gobiohyus Leptomeryx ))(Elomeryx (Indohyus (Pakicetus Rodhocetus )))))))(Hyopsodus (Meniscotherium Phenacodus )))(Lessnessina (Tetraclaenodon (Copecion (Ectocion (Lambdotherium (Homogalax ((Eohippus Hyracotherium )(Heptodon Litolophus )))))))))(Desmatoclaenus (Mimatuta (Protoselene Todralestes ))))(Hilalia (Orthaspidotherium Pleuraspidotherium ))))(Macrocranion (Alsaticopithecus (Teilhardimys (Apheliscus Haplomylus )))))(((Blarina Domnina )((Wyonycteris (Litocherus (Adapisorex Echinosorex )))(Uropsilus (Desmana Oreotalpa ))))(Centetodon (Solenodon Parapternodus ))))((((Ptilocercus Tupaia )(Cynocephalus (Elpidophorus (Worlandia Plagiomene ))))((Plesiadapis (Notharctus Adapis ))((Elphidotarsius (Cantius Saxonella ))(Bessoecetor (Apatemys Mixodectes )))))((Tribosphenomys (Paramys (Rhombomylus Gomphos )))(Asiostylops Arctostylops ))))(((Potamogale ((Rhynchocyon Chambius )(Dilambdogale Widanelfarasia )))(Procavia Eritherium ))((Chaetophractus Utaetus )(Bradypus Tamandua ))))))(Purgatorius Protungulatum ))(Chacopterygus Procerberus )))(Puercolestes Betonnia ))))))(Gallolestes (Alostera (Parazhelestes (Aspanlestes Zhelestes )))))))))*
(Peramus (Deltatheridium (Sheikhdzheilia (Avitotherium ((Paranyctoides (Batodon ((Maelestes (Bobolestes (((Kulbeckia (Zhangolestes (Lainodon (Barunlestes (Alymlestes Zalambdalestes )))))(Kennalestes (Asioryctes Ukhaatherium )))(Daulestes (Bulaklestes Uchkudukodon )))))(Cimolestes ((Eoryctes ((((Gypsonictops Leptictis )(Prodiacodon ((((((((((Didymictis ((Uintacyon (Vulpavus Miacis ))(Viverravus Protictis )))(Hapalodectes (Ankalagon (Dissacus (Sinonyx (Pachyaena Mesonyx ))))))(Eoconodon Goniacodon ))((((Oxyclaenus ((Chriacus Thryptacodon )(Claenodon Anacodon )))(Didelphodus ((Gelastops (Acmeodon ((Prolimnocyon Pyrocyon )(Dipsalidictis Tytthaena ))))(Aaptoryctes (Palaeoryctes Pararyctes )))))((Palaeosinopa (((Lambertocyon Palaeanodon )(Eomanis Eurotamandua ))(Tubulodon Simpsonotus )))((Escavadodon Onychodectes )(Wyolestes Leptacodon ))))((Loxolophus Arctocyon )(((Molinodus (Conacodon (Anisonchus (Haploconus (Periptychus (Ectoconus Hemithlaeus ))))))(Aphronorus Pentacodon ))(Bisonalveus ((Alcidedorbignya (Esthonyx Cyriacotherium ))(Coryphodon (Pantolambda Titanoides ))))))))(Pteropus (Onychonycteris Icaronycteris )))((((((Diacodexis Bunophorus )(Protolipterna (Homacodon ((Poebrotherium (Gobiohyus Leptomeryx ))(Elomeryx (Indohyus (Pakicetus Rodhocetus )))))))(Hyopsodus (Meniscotherium Phenacodus )))(Lessnessina (Tetraclaenodon (Copecion (Ectocion (Lambdotherium (Homogalax ((Eohippus Hyracotherium )(Heptodon Litolophus )))))))))(Desmatoclaenus (Mimatuta (Protoselene Todralestes ))))(Hilalia (Orthaspidotherium Pleuraspidotherium ))))(Macrocranion (Alsaticopithecus (Teilhardimys (Apheliscus Haplomylus )))))(((Blarina Domnina )((Wyonycteris (Litocherus (Adapisorex Echinosorex )))(Uropsilus (Desmana Oreotalpa ))))(Centetodon (Solenodon Parapternodus ))))((((Ptilocercus Tupaia )(Cynocephalus (Elpidophorus (Worlandia Plagiomene ))))((Plesiadapis (Notharctus Adapis ))((Elphidotarsius (Cantius Saxonella ))(Bessoecetor (Apatemys Mixodectes )))))((Tribosphenomys (Paramys (Rhombomylus Gomphos )))(Asiostylops Arctostylops ))))(((Potamogale ((Rhynchocyon Chambius )(Dilambdogale Widanelfarasia )))(Procavia Eritherium ))((Chaetophractus Utaetus )(Bradypus Tamandua ))))))(Purgatorius Protungulatum ))(Chacopterygus Procerberus )))(Puercolestes Betonnia ))))))(Gallolestes (Alostera (Parazhelestes (Aspanlestes Zhelestes )))))))))*
(Peramus (Deltatheridium (Sheikhdzheilia (Avitotherium ((Paranyctoides (Batodon ((Maelestes (Bobolestes (((Kulbeckia (Zhangolestes (Lainodon (Barunlestes (Alymlestes Zalambdalestes )))))(Kennalestes (Asioryctes Ukhaatherium )))(Daulestes (Bulaklestes Uchkudukodon )))))(Cimolestes ((Eoryctes ((((Gypsonictops Leptictis )(Prodiacodon ((((((((((Didymictis ((Uintacyon (Vulpavus Miacis ))(Viverravus Protictis )))(Hapalodectes (Ankalagon (Dissacus (Sinonyx (Pachyaena Mesonyx ))))))(Eoconodon Goniacodon ))((((Oxyclaenus ((Chriacus Thryptacodon )(Claenodon Anacodon )))(Didelphodus (((Acmeodon Gelastops )((Prolimnocyon Pyrocyon )(Dipsalidictis Tytthaena )))(Aaptoryctes (Palaeoryctes Pararyctes )))))((Palaeosinopa (((Lambertocyon Palaeanodon )(Eomanis Eurotamandua ))(Tubulodon Simpsonotus )))((Escavadodon Onychodectes )(Wyolestes Leptacodon ))))((Loxolophus Arctocyon )(((Aphronorus Pentacodon )(Conacodon (Anisonchus (Haploconus (Periptychus (Ectoconus Hemithlaeus ))))))(Bisonalveus ((Alcidedorbignya (Esthonyx Cyriacotherium ))(Coryphodon (Pantolambda Titanoides ))))))))(Pteropus (Onychonycteris Icaronycteris )))((((((Diacodexis Bunophorus )(Protolipterna (Homacodon ((Poebrotherium (Gobiohyus Leptomeryx ))(Elomeryx (Indohyus (Pakicetus Rodhocetus )))))))(Hyopsodus (Meniscotherium Phenacodus )))(Lessnessina (Tetraclaenodon (Copecion (Ectocion (Lambdotherium (Homogalax ((Eohippus Hyracotherium )(Heptodon Litolophus )))))))))(Desmatoclaenus (Mimatuta (Protoselene Todralestes ))))(Molinodus (Hilalia (Orthaspidotherium Pleuraspidotherium )))))(Macrocranion (Alsaticopithecus (Teilhardimys (Apheliscus Haplomylus )))))(((Blarina Domnina )((Wyonycteris (Litocherus (Adapisorex Echinosorex )))(Uropsilus (Desmana Oreotalpa ))))(Centetodon (Solenodon Parapternodus ))))((((Ptilocercus Tupaia )(Cynocephalus (Elpidophorus (Worlandia Plagiomene ))))((Plesiadapis (Notharctus Adapis ))((Elphidotarsius (Cantius Saxonella ))(Bessoecetor (Apatemys Mixodectes )))))((Tribosphenomys (Paramys (Rhombomylus Gomphos )))(Asiostylops Arctostylops ))))(((Potamogale ((Rhynchocyon Chambius )(Dilambdogale Widanelfarasia )))(Procavia Eritherium ))((Chaetophractus Utaetus )(Bradypus Tamandua ))))))(Purgatorius Protungulatum ))(Chacopterygus Procerberus )))(Puercolestes Betonnia ))))))(Gallolestes (Alostera (Parazhelestes (Aspanlestes Zhelestes )))))))))*
(Peramus (Deltatheridium (Sheikhdzheilia (Avitotherium ((Paranyctoides (Batodon ((Maelestes (Bobolestes (((Kulbeckia (Zhangolestes (Lainodon (Barunlestes (Alymlestes Zalambdalestes )))))(Kennalestes (Asioryctes Ukhaatherium )))(Daulestes (Bulaklestes Uchkudukodon )))))(Cimolestes ((Eoryctes ((((Gypsonictops Leptictis )(Prodiacodon ((((((((((Didymictis ((Uintacyon (Vulpavus Miacis ))(Viverravus Protictis )))(Hapalodectes (Ankalagon (Dissacus (Sinonyx (Pachyaena Mesonyx ))))))(Eoconodon Goniacodon ))((((Oxyclaenus ((Chriacus Thryptacodon )(Claenodon Anacodon )))(Didelphodus (((Acmeodon Gelastops )((Prolimnocyon Pyrocyon )(Dipsalidictis Tytthaena )))(Aaptoryctes (Palaeoryctes Pararyctes )))))((Palaeosinopa (((Lambertocyon Palaeanodon )(Eomanis Eurotamandua ))(Tubulodon Simpsonotus )))((Escavadodon Onychodectes )(Wyolestes Leptacodon ))))((Loxolophus Arctocyon )(((Molinodus (Conacodon (Anisonchus (Haploconus (Periptychus (Ectoconus Hemithlaeus ))))))(Aphronorus Pentacodon ))(Bisonalveus ((Alcidedorbignya (Esthonyx Cyriacotherium ))(Coryphodon (Pantolambda Titanoides ))))))))(Pteropus (Onychonycteris Icaronycteris )))((((((Diacodexis Bunophorus )(Protolipterna (Homacodon ((Poebrotherium (Gobiohyus Leptomeryx ))(Elomeryx (Indohyus (Pakicetus Rodhocetus )))))))(Hyopsodus (Meniscotherium Phenacodus )))(Lessnessina (Tetraclaenodon (Copecion (Ectocion (Lambdotherium ((Eohippus Hyracotherium )(Homogalax (Heptodon Litolophus )))))))))(Desmatoclaenus (Mimatuta (Protoselene Todralestes ))))(Hilalia (Orthaspidotherium Pleuraspidotherium ))))(Macrocranion (Alsaticopithecus (Teilhardimys (Apheliscus Haplomylus )))))(((Blarina Domnina )((Wyonycteris (Litocherus (Adapisorex Echinosorex )))(Uropsilus (Desmana Oreotalpa ))))(Centetodon (Solenodon Parapternodus ))))((((Ptilocercus Tupaia )(Cynocephalus (Elpidophorus (Worlandia Plagiomene ))))((Plesiadapis (Notharctus Adapis ))((Elphidotarsius (Cantius Saxonella ))(Bessoecetor (Apatemys Mixodectes )))))((Tribosphenomys (Paramys (Rhombomylus Gomphos )))(Asiostylops Arctostylops ))))(((Potamogale ((Rhynchocyon Chambius )(Dilambdogale Widanelfarasia )))(Procavia Eritherium ))((Chaetophractus Utaetus )(Bradypus Tamandua ))))))(Purgatorius Protungulatum ))(Chacopterygus Procerberus )))(Puercolestes Betonnia ))))))(Gallolestes (Alostera (Parazhelestes (Aspanlestes Zhelestes )))))))))*
(Peramus (Deltatheridium (Sheikhdzheilia (Avitotherium ((Paranyctoides (Batodon ((Maelestes (Bobolestes (((Kulbeckia (Zhangolestes (Lainodon (Barunlestes (Alymlestes Zalambdalestes )))))(Kennalestes (Asioryctes Ukhaatherium )))(Daulestes (Bulaklestes Uchkudukodon )))))(Cimolestes ((Eoryctes ((((Gypsonictops Leptictis )(Prodiacodon ((((((((((Didymictis ((Uintacyon (Vulpavus Miacis ))(Viverravus Protictis )))(Hapalodectes (Ankalagon (Dissacus (Sinonyx (Pachyaena Mesonyx ))))))(Eoconodon Goniacodon ))((((Oxyclaenus ((Chriacus Thryptacodon )(Claenodon Anacodon )))(Didelphodus (((Acmeodon Gelastops )((Prolimnocyon Pyrocyon )(Dipsalidictis Tytthaena )))(Aaptoryctes (Palaeoryctes Pararyctes )))))((Palaeosinopa (((Lambertocyon Palaeanodon )(Eomanis Eurotamandua ))(Tubulodon Simpsonotus )))((Escavadodon Onychodectes )(Wyolestes Leptacodon ))))((Loxolophus Arctocyon )(((Molinodus (Conacodon (Anisonchus (Haploconus (Periptychus (Ectoconus Hemithlaeus ))))))(Aphronorus Pentacodon ))(Bisonalveus ((Alcidedorbignya (Esthonyx Cyriacotherium ))(Coryphodon (Pantolambda Titanoides ))))))))(Pteropus (Onychonycteris Icaronycteris )))((((((Diacodexis Bunophorus )(Protolipterna (Homacodon ((Poebrotherium (Gobiohyus Leptomeryx ))(Elomeryx (Indohyus (Pakicetus Rodhocetus )))))))(Hyopsodus (Meniscotherium Phenacodus )))(Lessnessina (Tetraclaenodon (Copecion (Ectocion (Lambdotherium ((Homogalax (Eohippus Hyracotherium ))(Heptodon Litolophus ))))))))(Desmatoclaenus (Mimatuta (Protoselene Todralestes ))))(Hilalia (Orthaspidotherium Pleuraspidotherium ))))(Macrocranion (Alsaticopithecus (Teilhardimys (Apheliscus Haplomylus )))))(((Blarina Domnina )((Wyonycteris (Litocherus (Adapisorex Echinosorex )))(Uropsilus (Desmana Oreotalpa ))))(Centetodon (Solenodon Parapternodus ))))((((Ptilocercus Tupaia )(Cynocephalus (Elpidophorus (Worlandia Plagiomene ))))((Plesiadapis (Notharctus Adapis ))((Elphidotarsius (Cantius Saxonella ))(Bessoecetor (Apatemys Mixodectes )))))((Tribosphenomys (Paramys (Rhombomylus Gomphos )))(Asiostylops Arctostylops ))))(((Potamogale ((Rhynchocyon Chambius )(Dilambdogale Widanelfarasia )))(Procavia Eritherium ))((Chaetophractus Utaetus )(Bradypus Tamandua ))))))(Purgatorius Protungulatum ))(Chacopterygus Procerberus )))(Puercolestes Betonnia ))))))(Gallolestes (Alostera (Parazhelestes (Aspanlestes Zhelestes )))))))))*
(Peramus (Deltatheridium (Sheikhdzheilia (Avitotherium ((Paranyctoides (Batodon ((Maelestes (Bobolestes (((Kulbeckia (Zhangolestes (Lainodon (Barunlestes (Alymlestes Zalambdalestes )))))(Kennalestes (Asioryctes Ukhaatherium )))(Daulestes (Bulaklestes Uchkudukodon )))))(Cimolestes ((Eoryctes ((((Gypsonictops Leptictis )(Prodiacodon ((((((((((Didymictis ((Uintacyon (Vulpavus Miacis ))(Viverravus Protictis )))(Hapalodectes (Ankalagon (Dissacus (Sinonyx (Pachyaena Mesonyx ))))))(Eoconodon Goniacodon ))((((Oxyclaenus ((Chriacus Thryptacodon )(Claenodon Anacodon )))(Didelphodus (((Acmeodon Gelastops )((Prolimnocyon Pyrocyon )(Dipsalidictis Tytthaena )))(Aaptoryctes (Palaeoryctes Pararyctes )))))((Palaeosinopa (((Lambertocyon Palaeanodon )(Eomanis Eurotamandua ))(Tubulodon Simpsonotus )))((Escavadodon Onychodectes )(Wyolestes Leptacodon ))))((Loxolophus Arctocyon )(((Molinodus (Conacodon (Anisonchus (Haploconus (Periptychus (Ectoconus Hemithlaeus ))))))(Aphronorus Pentacodon ))(Bisonalveus ((Alcidedorbignya (Esthonyx Cyriacotherium ))(Coryphodon (Pantolambda Titanoides ))))))))(Pteropus (Onychonycteris Icaronycteris )))((((((Diacodexis Bunophorus )(Protolipterna (Homacodon ((Gobiohyus (Leptomeryx Poebrotherium ))(Elomeryx (Indohyus (Pakicetus Rodhocetus )))))))(Hyopsodus (Meniscotherium Phenacodus )))(Lessnessina (Tetraclaenodon (Copecion (Ectocion (Lambdotherium (Homogalax ((Eohippus Hyracotherium )(Heptodon Litolophus )))))))))(Desmatoclaenus (Mimatuta (Protoselene Todralestes ))))(Hilalia (Orthaspidotherium Pleuraspidotherium ))))(Macrocranion (Alsaticopithecus (Teilhardimys (Apheliscus Haplomylus )))))(((Blarina Domnina )((Wyonycteris (Litocherus (Adapisorex Echinosorex )))(Uropsilus (Desmana Oreotalpa ))))(Centetodon (Solenodon Parapternodus ))))((((Ptilocercus Tupaia )(Cynocephalus (Elpidophorus (Worlandia Plagiomene ))))((Plesiadapis (Notharctus Adapis ))((Elphidotarsius (Cantius Saxonella ))(Bessoecetor (Apatemys Mixodectes )))))((Tribosphenomys (Paramys (Rhombomylus Gomphos )))(Asiostylops Arctostylops ))))(((Potamogale ((Rhynchocyon Chambius )(Dilambdogale Widanelfarasia )))(Procavia Eritherium ))((Chaetophractus Utaetus )(Bradypus Tamandua ))))))(Purgatorius Protungulatum ))(Chacopterygus Procerberus )))(Puercolestes Betonnia ))))))(Gallolestes (Alostera (Parazhelestes (Aspanlestes Zhelestes )))))))))*
(Peramus (Deltatheridium (Sheikhdzheilia (Avitotherium ((Paranyctoides (Batodon ((Maelestes (Bobolestes (((Kulbeckia (Zhangolestes (Lainodon (Barunlestes (Alymlestes Zalambdalestes )))))(Kennalestes (Asioryctes Ukhaatherium )))(Daulestes (Bulaklestes Uchkudukodon )))))(Cimolestes ((Eoryctes ((((Gypsonictops Leptictis )(Prodiacodon ((((((((((Didymictis ((Uintacyon (Vulpavus Miacis ))(Viverravus Protictis )))(Hapalodectes (Ankalagon (Dissacus (Sinonyx (Pachyaena Mesonyx ))))))(Eoconodon Goniacodon ))((((Oxyclaenus ((Chriacus Thryptacodon )(Claenodon Anacodon )))(Didelphodus ((Acmeodon Gelastops )(((Prolimnocyon Pyrocyon )(Dipsalidictis Tytthaena ))(Aaptoryctes (Palaeoryctes Pararyctes ))))))((Palaeosinopa (((Lambertocyon Palaeanodon )(Eomanis Eurotamandua ))(Tubulodon Simpsonotus )))((Escavadodon Onychodectes )(Wyolestes Leptacodon ))))((Loxolophus Arctocyon )(((Molinodus (Conacodon (Anisonchus (Haploconus (Periptychus (Ectoconus Hemithlaeus ))))))(Aphronorus Pentacodon ))(Bisonalveus ((Alcidedorbignya (Esthonyx Cyriacotherium ))(Coryphodon (Pantolambda Titanoides ))))))))(Pteropus (Onychonycteris Icaronycteris )))((((((Diacodexis Bunophorus )(Protolipterna (Homacodon ((Poebrotherium (Gobiohyus Leptomeryx ))(Elomeryx (Indohyus (Pakicetus Rodhocetus )))))))(Hyopsodus (Meniscotherium Phenacodus )))(Lessnessina (Tetraclaenodon (Copecion (Ectocion (Lambdotherium (Homogalax ((Eohippus Hyracotherium )(Heptodon Litolophus )))))))))(Desmatoclaenus (Mimatuta (Protoselene Todralestes ))))(Hilalia (Orthaspidotherium Pleuraspidotherium ))))(Macrocranion (Alsaticopithecus (Teilhardimys (Apheliscus Haplomylus )))))(((Blarina Domnina )((Wyonycteris (Litocherus (Adapisorex Echinosorex )))(Uropsilus (Desmana Oreotalpa ))))(Centetodon (Solenodon Parapternodus ))))((((Ptilocercus Tupaia )(Cynocephalus (Elpidophorus (Worlandia Plagiomene ))))((Plesiadapis (Notharctus Adapis ))((Elphidotarsius (Cantius Saxonella ))(Bessoecetor (Apatemys Mixodectes )))))((Tribosphenomys (Paramys (Rhombomylus Gomphos )))(Asiostylops Arctostylops ))))(((Potamogale ((Rhynchocyon Chambius )(Dilambdogale Widanelfarasia )))(Procavia Eritherium ))((Chaetophractus Utaetus )(Bradypus Tamandua ))))))(Purgatorius Protungulatum ))(Chacopterygus Procerberus )))(Puercolestes Betonnia ))))))(Gallolestes (Alostera (Parazhelestes (Aspanlestes Zhelestes )))))))))*
(Peramus (Deltatheridium (Sheikhdzheilia (Avitotherium ((Paranyctoides (Batodon ((Maelestes (Bobolestes (((Kulbeckia (Zhangolestes (Lainodon (Barunlestes (Alymlestes Zalambdalestes )))))(Kennalestes (Asioryctes Ukhaatherium )))(Daulestes (Bulaklestes Uchkudukodon )))))(Cimolestes (Eoryctes (((((Gypsonictops Leptictis )(Prodiacodon ((((((((((Didymictis ((Uintacyon (Vulpavus Miacis ))(Viverravus Protictis )))(Hapalodectes (Ankalagon (Dissacus (Sinonyx (Pachyaena Mesonyx ))))))(Eoconodon Goniacodon ))((((Oxyclaenus ((Chriacus Thryptacodon )(Claenodon Anacodon )))(Didelphodus ((Acmeodon (Gelastops ((Prolimnocyon Pyrocyon )(Dipsalidictis Tytthaena ))))(Aaptoryctes (Palaeoryctes Pararyctes )))))((Palaeosinopa (((Lambertocyon Palaeanodon )(Eomanis Eurotamandua ))(Tubulodon Simpsonotus )))((Escavadodon Onychodectes )(Wyolestes Leptacodon ))))((Loxolophus Arctocyon )(((Aphronorus Pentacodon )(Conacodon (Anisonchus (Haploconus (Periptychus (Ectoconus Hemithlaeus ))))))(Bisonalveus ((Alcidedorbignya (Esthonyx Cyriacotherium ))(Coryphodon (Pantolambda Titanoides ))))))))(Pteropus (Onychonycteris Icaronycteris )))((((((Diacodexis Bunophorus )(Protolipterna (Homacodon ((Poebrotherium (Gobiohyus Leptomeryx ))(Elomeryx (Indohyus (Pakicetus Rodhocetus )))))))(Hyopsodus (Meniscotherium Phenacodus )))(Lessnessina (Tetraclaenodon (Copecion (Ectocion (Lambdotherium (Homogalax ((Eohippus Hyracotherium )(Heptodon Litolophus )))))))))(Desmatoclaenus (Mimatuta (Protoselene Todralestes ))))(Molinodus (Hilalia (Orthaspidotherium Pleuraspidotherium )))))(Macrocranion (Alsaticopithecus (Teilhardimys (Apheliscus Haplomylus )))))(((Blarina Domnina )((Wyonycteris (Litocherus (Adapisorex Echinosorex )))(Uropsilus (Desmana Oreotalpa ))))(Centetodon (Solenodon Parapternodus ))))((((Ptilocercus Tupaia )(Cynocephalus (Elpidophorus (Worlandia Plagiomene ))))((Plesiadapis (Notharctus Adapis ))((Elphidotarsius (Cantius Saxonella ))(Bessoecetor (Apatemys Mixodectes )))))((Tribosphenomys (Paramys (Rhombomylus Gomphos )))(Asiostylops Arctostylops ))))(((Potamogale ((Rhynchocyon Chambius )(Dilambdogale Widanelfarasia )))(Procavia Eritherium ))((Chaetophractus Utaetus )(Bradypus Tamandua ))))))(Purgatorius Protungulatum ))(Chacopterygus Procerberus ))(Puercolestes Betonnia )))))))(Gallolestes (Alostera (Parazhelestes (Aspanlestes Zhelestes )))))))))*
(Peramus (Deltatheridium (Sheikhdzheilia (Avitotherium ((Paranyctoides (Batodon ((Maelestes (Bobolestes (((Kulbeckia (Zhangolestes (Lainodon (Barunlestes (Alymlestes Zalambdalestes )))))(Kennalestes (Asioryctes Ukhaatherium )))(Daulestes (Bulaklestes Uchkudukodon )))))(Cimolestes (Eoryctes (((((Gypsonictops Leptictis )(Prodiacodon ((((((((((Didymictis ((Uintacyon (Vulpavus Miacis ))(Viverravus Protictis )))(Hapalodectes (Ankalagon (Dissacus (Sinonyx (Pachyaena Mesonyx ))))))(Eoconodon Goniacodon ))((((Oxyclaenus ((Chriacus Thryptacodon )(Claenodon Anacodon )))(Didelphodus ((Acmeodon (Gelastops ((Prolimnocyon Pyrocyon )(Dipsalidictis Tytthaena ))))(Aaptoryctes (Palaeoryctes Pararyctes )))))((Palaeosinopa (((Lambertocyon Palaeanodon )(Eomanis Eurotamandua ))(Tubulodon Simpsonotus )))((Escavadodon Onychodectes )(Wyolestes Leptacodon ))))((Loxolophus Arctocyon )(((Molinodus (Conacodon (Anisonchus (Haploconus (Periptychus (Ectoconus Hemithlaeus ))))))(Aphronorus Pentacodon ))(Bisonalveus ((Alcidedorbignya (Esthonyx Cyriacotherium ))(Coryphodon (Pantolambda Titanoides ))))))))(Pteropus (Onychonycteris Icaronycteris )))((((((Diacodexis Bunophorus )(Protolipterna (Homacodon ((Poebrotherium (Gobiohyus Leptomeryx ))(Elomeryx (Indohyus (Pakicetus Rodhocetus )))))))(Hyopsodus (Meniscotherium Phenacodus )))(Lessnessina (Tetraclaenodon (Copecion (Ectocion (Lambdotherium ((Eohippus Hyracotherium )(Homogalax (Heptodon Litolophus )))))))))(Desmatoclaenus (Mimatuta (Protoselene Todralestes ))))(Hilalia (Orthaspidotherium Pleuraspidotherium ))))(Macrocranion (Alsaticopithecus (Teilhardimys (Apheliscus Haplomylus )))))(((Blarina Domnina )((Wyonycteris (Litocherus (Adapisorex Echinosorex )))(Uropsilus (Desmana Oreotalpa ))))(Centetodon (Solenodon Parapternodus ))))((((Ptilocercus Tupaia )(Cynocephalus (Elpidophorus (Worlandia Plagiomene ))))((Plesiadapis (Notharctus Adapis ))((Elphidotarsius (Cantius Saxonella ))(Bessoecetor (Apatemys Mixodectes )))))((Tribosphenomys (Paramys (Rhombomylus Gomphos )))(Asiostylops Arctostylops ))))(((Potamogale ((Rhynchocyon Chambius )(Dilambdogale Widanelfarasia )))(Procavia Eritherium ))((Chaetophractus Utaetus )(Bradypus Tamandua ))))))(Purgatorius Protungulatum ))(Chacopterygus Procerberus ))(Puercolestes Betonnia )))))))(Gallolestes (Alostera (Parazhelestes (Aspanlestes Zhelestes )))))))))*
(Peramus (Deltatheridium (Sheikhdzheilia (Avitotherium ((Paranyctoides (Batodon ((Maelestes (Bobolestes (((Kulbeckia (Zhangolestes (Lainodon (Barunlestes (Alymlestes Zalambdalestes )))))(Kennalestes (Asioryctes Ukhaatherium )))(Daulestes (Bulaklestes Uchkudukodon )))))(Cimolestes (Eoryctes (((((Gypsonictops Leptictis )(Prodiacodon ((((((((((Didymictis ((Uintacyon (Vulpavus Miacis ))(Viverravus Protictis )))(Hapalodectes (Ankalagon (Dissacus (Sinonyx (Pachyaena Mesonyx ))))))(Eoconodon Goniacodon ))((((Oxyclaenus ((Chriacus Thryptacodon )(Claenodon Anacodon )))(Didelphodus ((Acmeodon (Gelastops ((Prolimnocyon Pyrocyon )(Dipsalidictis Tytthaena ))))(Aaptoryctes (Palaeoryctes Pararyctes )))))((Palaeosinopa (((Lambertocyon Palaeanodon )(Eomanis Eurotamandua ))(Tubulodon Simpsonotus )))((Escavadodon Onychodectes )(Wyolestes Leptacodon ))))((Loxolophus Arctocyon )(((Molinodus (Conacodon (Anisonchus (Haploconus (Periptychus (Ectoconus Hemithlaeus ))))))(Aphronorus Pentacodon ))(Bisonalveus ((Alcidedorbignya (Esthonyx Cyriacotherium ))(Coryphodon (Pantolambda Titanoides ))))))))(Pteropus (Onychonycteris Icaronycteris )))((((((Diacodexis Bunophorus )(Protolipterna (Homacodon ((Poebrotherium (Gobiohyus Leptomeryx ))(Elomeryx (Indohyus (Pakicetus Rodhocetus )))))))(Hyopsodus (Meniscotherium Phenacodus )))(Lessnessina (Tetraclaenodon (Copecion (Ectocion (Lambdotherium ((Homogalax (Eohippus Hyracotherium ))(Heptodon Litolophus ))))))))(Desmatoclaenus (Mimatuta (Protoselene Todralestes ))))(Hilalia (Orthaspidotherium Pleuraspidotherium ))))(Macrocranion (Alsaticopithecus (Teilhardimys (Apheliscus Haplomylus )))))(((Blarina Domnina )((Wyonycteris (Litocherus (Adapisorex Echinosorex )))(Uropsilus (Desmana Oreotalpa ))))(Centetodon (Solenodon Parapternodus ))))((((Ptilocercus Tupaia )(Cynocephalus (Elpidophorus (Worlandia Plagiomene ))))((Plesiadapis (Notharctus Adapis ))((Elphidotarsius (Cantius Saxonella ))(Bessoecetor (Apatemys Mixodectes )))))((Tribosphenomys (Paramys (Rhombomylus Gomphos )))(Asiostylops Arctostylops ))))(((Potamogale ((Rhynchocyon Chambius )(Dilambdogale Widanelfarasia )))(Procavia Eritherium ))((Chaetophractus Utaetus )(Bradypus Tamandua ))))))(Purgatorius Protungulatum ))(Chacopterygus Procerberus ))(Puercolestes Betonnia )))))))(Gallolestes (Alostera (Parazhelestes (Aspanlestes Zhelestes )))))))))*
(Peramus (Deltatheridium (Sheikhdzheilia (Avitotherium ((Paranyctoides (Batodon ((Maelestes (Bobolestes (((Kulbeckia (Zhangolestes (Lainodon (Barunlestes (Alymlestes Zalambdalestes )))))(Kennalestes (Asioryctes Ukhaatherium )))(Daulestes (Bulaklestes Uchkudukodon )))))(Cimolestes (Eoryctes (((((Gypsonictops Leptictis )(Prodiacodon ((((((((((Didymictis ((Uintacyon (Vulpavus Miacis ))(Viverravus Protictis )))(Hapalodectes (Ankalagon (Dissacus (Sinonyx (Pachyaena Mesonyx ))))))(Eoconodon Goniacodon ))((((Oxyclaenus ((Chriacus Thryptacodon )(Claenodon Anacodon )))(Didelphodus ((Acmeodon (Gelastops ((Prolimnocyon Pyrocyon )(Dipsalidictis Tytthaena ))))(Aaptoryctes (Palaeoryctes Pararyctes )))))((Palaeosinopa (((Lambertocyon Palaeanodon )(Eomanis Eurotamandua ))(Tubulodon Simpsonotus )))((Escavadodon Onychodectes )(Wyolestes Leptacodon ))))((Loxolophus Arctocyon )(((Molinodus (Conacodon (Anisonchus (Haploconus (Periptychus (Ectoconus Hemithlaeus ))))))(Aphronorus Pentacodon ))(Bisonalveus ((Alcidedorbignya (Esthonyx Cyriacotherium ))(Coryphodon (Pantolambda Titanoides ))))))))(Pteropus (Onychonycteris Icaronycteris )))((((((Diacodexis Bunophorus )(Protolipterna (Homacodon ((Gobiohyus (Leptomeryx Poebrotherium ))(Elomeryx (Indohyus (Pakicetus Rodhocetus )))))))(Hyopsodus (Meniscotherium Phenacodus )))(Lessnessina (Tetraclaenodon (Copecion (Ectocion (Lambdotherium (Homogalax ((Eohippus Hyracotherium )(Heptodon Litolophus )))))))))(Desmatoclaenus (Mimatuta (Protoselene Todralestes ))))(Hilalia (Orthaspidotherium Pleuraspidotherium ))))(Macrocranion (Alsaticopithecus (Teilhardimys (Apheliscus Haplomylus )))))(((Blarina Domnina )((Wyonycteris (Litocherus (Adapisorex Echinosorex )))(Uropsilus (Desmana Oreotalpa ))))(Centetodon (Solenodon Parapternodus ))))((((Ptilocercus Tupaia )(Cynocephalus (Elpidophorus (Worlandia Plagiomene ))))((Plesiadapis (Notharctus Adapis ))((Elphidotarsius (Cantius Saxonella ))(Bessoecetor (Apatemys Mixodectes )))))((Tribosphenomys (Paramys (Rhombomylus Gomphos )))(Asiostylops Arctostylops ))))(((Potamogale ((Rhynchocyon Chambius )(Dilambdogale Widanelfarasia )))(Procavia Eritherium ))((Chaetophractus Utaetus )(Bradypus Tamandua ))))))(Purgatorius Protungulatum ))(Chacopterygus Procerberus ))(Puercolestes Betonnia )))))))(Gallolestes (Alostera (Parazhelestes (Aspanlestes Zhelestes )))))))))*
(Peramus (Deltatheridium (Sheikhdzheilia (Avitotherium ((Paranyctoides (Batodon ((Maelestes (Bobolestes (((Kulbeckia (Zhangolestes (Lainodon (Barunlestes (Alymlestes Zalambdalestes )))))(Kennalestes (Asioryctes Ukhaatherium )))(Daulestes (Bulaklestes Uchkudukodon )))))(Cimolestes (Eoryctes (((((Gypsonictops Leptictis )(Prodiacodon ((((((((((Didymictis ((Uintacyon (Vulpavus Miacis ))(Viverravus Protictis )))(Hapalodectes (Ankalagon (Dissacus (Sinonyx (Pachyaena Mesonyx ))))))(Eoconodon Goniacodon ))((((Oxyclaenus ((Chriacus Thryptacodon )(Claenodon Anacodon )))(Didelphodus ((Gelastops (Acmeodon ((Prolimnocyon Pyrocyon )(Dipsalidictis Tytthaena ))))(Aaptoryctes (Palaeoryctes Pararyctes )))))((Palaeosinopa (((Lambertocyon Palaeanodon )(Eomanis Eurotamandua ))(Tubulodon Simpsonotus )))((Escavadodon Onychodectes )(Wyolestes Leptacodon ))))((Loxolophus Arctocyon )(((Aphronorus Pentacodon )(Conacodon (Anisonchus (Haploconus (Periptychus (Ectoconus Hemithlaeus ))))))(Bisonalveus ((Alcidedorbignya (Esthonyx Cyriacotherium ))(Coryphodon (Pantolambda Titanoides ))))))))(Pteropus (Onychonycteris Icaronycteris )))((((((Diacodexis Bunophorus )(Protolipterna (Homacodon ((Poebrotherium (Gobiohyus Leptomeryx ))(Elomeryx (Indohyus (Pakicetus Rodhocetus )))))))(Hyopsodus (Meniscotherium Phenacodus )))(Lessnessina (Tetraclaenodon (Copecion (Ectocion (Lambdotherium (Homogalax ((Eohippus Hyracotherium )(Heptodon Litolophus )))))))))(Desmatoclaenus (Mimatuta (Protoselene Todralestes ))))(Molinodus (Hilalia (Orthaspidotherium Pleuraspidotherium )))))(Macrocranion (Alsaticopithecus (Teilhardimys (Apheliscus Haplomylus )))))(((Blarina Domnina )((Wyonycteris (Litocherus (Adapisorex Echinosorex )))(Uropsilus (Desmana Oreotalpa ))))(Centetodon (Solenodon Parapternodus ))))((((Ptilocercus Tupaia )(Cynocephalus (Elpidophorus (Worlandia Plagiomene ))))((Plesiadapis (Notharctus Adapis ))((Elphidotarsius (Cantius Saxonella ))(Bessoecetor (Apatemys Mixodectes )))))((Tribosphenomys (Paramys (Rhombomylus Gomphos )))(Asiostylops Arctostylops ))))(((Potamogale ((Rhynchocyon Chambius )(Dilambdogale Widanelfarasia )))(Procavia Eritherium ))((Chaetophractus Utaetus )(Bradypus Tamandua ))))))(Purgatorius Protungulatum ))(Chacopterygus Procerberus ))(Puercolestes Betonnia )))))))(Gallolestes (Alostera (Parazhelestes (Aspanlestes Zhelestes )))))))))*
(Peramus (Deltatheridium (Sheikhdzheilia (Avitotherium ((Paranyctoides (Batodon ((Maelestes (Bobolestes (((Kulbeckia (Zhangolestes (Lainodon (Barunlestes (Alymlestes Zalambdalestes )))))(Kennalestes (Asioryctes Ukhaatherium )))(Daulestes (Bulaklestes Uchkudukodon )))))(Cimolestes (Eoryctes (((((Gypsonictops Leptictis )(Prodiacodon ((((((((((Didymictis ((Uintacyon (Vulpavus Miacis ))(Viverravus Protictis )))(Hapalodectes (Ankalagon (Dissacus (Sinonyx (Pachyaena Mesonyx ))))))(Eoconodon Goniacodon ))((((Oxyclaenus ((Chriacus Thryptacodon )(Claenodon Anacodon )))(Didelphodus ((Gelastops (Acmeodon ((Prolimnocyon Pyrocyon )(Dipsalidictis Tytthaena ))))(Aaptoryctes (Palaeoryctes Pararyctes )))))((Palaeosinopa (((Lambertocyon Palaeanodon )(Eomanis Eurotamandua ))(Tubulodon Simpsonotus )))((Escavadodon Onychodectes )(Wyolestes Leptacodon ))))((Loxolophus Arctocyon )(((Molinodus (Conacodon (Anisonchus (Haploconus (Periptychus (Ectoconus Hemithlaeus ))))))(Aphronorus Pentacodon ))(Bisonalveus ((Alcidedorbignya (Esthonyx Cyriacotherium ))(Coryphodon (Pantolambda Titanoides ))))))))(Pteropus (Onychonycteris Icaronycteris )))((((((Diacodexis Bunophorus )(Protolipterna (Homacodon ((Poebrotherium (Gobiohyus Leptomeryx ))(Elomeryx (Indohyus (Pakicetus Rodhocetus )))))))(Hyopsodus (Meniscotherium Phenacodus )))(Lessnessina (Tetraclaenodon (Copecion (Ectocion (Lambdotherium ((Eohippus Hyracotherium )(Homogalax (Heptodon Litolophus )))))))))(Desmatoclaenus (Mimatuta (Protoselene Todralestes ))))(Hilalia (Orthaspidotherium Pleuraspidotherium ))))(Macrocranion (Alsaticopithecus (Teilhardimys (Apheliscus Haplomylus )))))(((Blarina Domnina )((Wyonycteris (Litocherus (Adapisorex Echinosorex )))(Uropsilus (Desmana Oreotalpa ))))(Centetodon (Solenodon Parapternodus ))))((((Ptilocercus Tupaia )(Cynocephalus (Elpidophorus (Worlandia Plagiomene ))))((Plesiadapis (Notharctus Adapis ))((Elphidotarsius (Cantius Saxonella ))(Bessoecetor (Apatemys Mixodectes )))))((Tribosphenomys (Paramys (Rhombomylus Gomphos )))(Asiostylops Arctostylops ))))(((Potamogale ((Rhynchocyon Chambius )(Dilambdogale Widanelfarasia )))(Procavia Eritherium ))((Chaetophractus Utaetus )(Bradypus Tamandua ))))))(Purgatorius Protungulatum ))(Chacopterygus Procerberus ))(Puercolestes Betonnia )))))))(Gallolestes (Alostera (Parazhelestes (Aspanlestes Zhelestes )))))))))*
(Peramus (Deltatheridium (Sheikhdzheilia (Avitotherium ((Paranyctoides (Batodon ((Maelestes (Bobolestes (((Kulbeckia (Zhangolestes (Lainodon (Barunlestes (Alymlestes Zalambdalestes )))))(Kennalestes (Asioryctes Ukhaatherium )))(Daulestes (Bulaklestes Uchkudukodon )))))(Cimolestes (Eoryctes (((((Gypsonictops Leptictis )(Prodiacodon ((((((((((Didymictis ((Uintacyon (Vulpavus Miacis ))(Viverravus Protictis )))(Hapalodectes (Ankalagon (Dissacus (Sinonyx (Pachyaena Mesonyx ))))))(Eoconodon Goniacodon ))((((Oxyclaenus ((Chriacus Thryptacodon )(Claenodon Anacodon )))(Didelphodus ((Gelastops (Acmeodon ((Prolimnocyon Pyrocyon )(Dipsalidictis Tytthaena ))))(Aaptoryctes (Palaeoryctes Pararyctes )))))((Palaeosinopa (((Lambertocyon Palaeanodon )(Eomanis Eurotamandua ))(Tubulodon Simpsonotus )))((Escavadodon Onychodectes )(Wyolestes Leptacodon ))))((Loxolophus Arctocyon )(((Molinodus (Conacodon (Anisonchus (Haploconus (Periptychus (Ectoconus Hemithlaeus ))))))(Aphronorus Pentacodon ))(Bisonalveus ((Alcidedorbignya (Esthonyx Cyriacotherium ))(Coryphodon (Pantolambda Titanoides ))))))))(Pteropus (Onychonycteris Icaronycteris )))((((((Diacodexis Bunophorus )(Protolipterna (Homacodon ((Poebrotherium (Gobiohyus Leptomeryx ))(Elomeryx (Indohyus (Pakicetus Rodhocetus )))))))(Hyopsodus (Meniscotherium Phenacodus )))(Lessnessina (Tetraclaenodon (Copecion (Ectocion (Lambdotherium ((Homogalax (Eohippus Hyracotherium ))(Heptodon Litolophus ))))))))(Desmatoclaenus (Mimatuta (Protoselene Todralestes ))))(Hilalia (Orthaspidotherium Pleuraspidotherium ))))(Macrocranion (Alsaticopithecus (Teilhardimys (Apheliscus Haplomylus )))))(((Blarina Domnina )((Wyonycteris (Litocherus (Adapisorex Echinosorex )))(Uropsilus (Desmana Oreotalpa ))))(Centetodon (Solenodon Parapternodus ))))((((Ptilocercus Tupaia )(Cynocephalus (Elpidophorus (Worlandia Plagiomene ))))((Plesiadapis (Notharctus Adapis ))((Elphidotarsius (Cantius Saxonella ))(Bessoecetor (Apatemys Mixodectes )))))((Tribosphenomys (Paramys (Rhombomylus Gomphos )))(Asiostylops Arctostylops ))))(((Potamogale ((Rhynchocyon Chambius )(Dilambdogale Widanelfarasia )))(Procavia Eritherium ))((Chaetophractus Utaetus )(Bradypus Tamandua ))))))(Purgatorius Protungulatum ))(Chacopterygus Procerberus ))(Puercolestes Betonnia )))))))(Gallolestes (Alostera (Parazhelestes (Aspanlestes Zhelestes )))))))))*
(Peramus (Deltatheridium (Sheikhdzheilia (Avitotherium ((Paranyctoides (Batodon ((Maelestes (Bobolestes (((Kulbeckia (Zhangolestes (Lainodon (Barunlestes (Alymlestes Zalambdalestes )))))(Kennalestes (Asioryctes Ukhaatherium )))(Daulestes (Bulaklestes Uchkudukodon )))))(Cimolestes (Eoryctes (((((Gypsonictops Leptictis )(Prodiacodon ((((((((((Didymictis ((Uintacyon (Vulpavus Miacis ))(Viverravus Protictis )))(Hapalodectes (Ankalagon (Dissacus (Sinonyx (Pachyaena Mesonyx ))))))(Eoconodon Goniacodon ))((((Oxyclaenus ((Chriacus Thryptacodon )(Claenodon Anacodon )))(Didelphodus ((Gelastops (Acmeodon ((Prolimnocyon Pyrocyon )(Dipsalidictis Tytthaena ))))(Aaptoryctes (Palaeoryctes Pararyctes )))))((Palaeosinopa (((Lambertocyon Palaeanodon )(Eomanis Eurotamandua ))(Tubulodon Simpsonotus )))((Escavadodon Onychodectes )(Wyolestes Leptacodon ))))((Loxolophus Arctocyon )(((Molinodus (Conacodon (Anisonchus (Haploconus (Periptychus (Ectoconus Hemithlaeus ))))))(Aphronorus Pentacodon ))(Bisonalveus ((Alcidedorbignya (Esthonyx Cyriacotherium ))(Coryphodon (Pantolambda Titanoides ))))))))(Pteropus (Onychonycteris Icaronycteris )))((((((Diacodexis Bunophorus )(Protolipterna (Homacodon ((Gobiohyus (Leptomeryx Poebrotherium ))(Elomeryx (Indohyus (Pakicetus Rodhocetus )))))))(Hyopsodus (Meniscotherium Phenacodus )))(Lessnessina (Tetraclaenodon (Copecion (Ectocion (Lambdotherium (Homogalax ((Eohippus Hyracotherium )(Heptodon Litolophus )))))))))(Desmatoclaenus (Mimatuta (Protoselene Todralestes ))))(Hilalia (Orthaspidotherium Pleuraspidotherium ))))(Macrocranion (Alsaticopithecus (Teilhardimys (Apheliscus Haplomylus )))))(((Blarina Domnina )((Wyonycteris (Litocherus (Adapisorex Echinosorex )))(Uropsilus (Desmana Oreotalpa ))))(Centetodon (Solenodon Parapternodus ))))((((Ptilocercus Tupaia )(Cynocephalus (Elpidophorus (Worlandia Plagiomene ))))((Plesiadapis (Notharctus Adapis ))((Elphidotarsius (Cantius Saxonella ))(Bessoecetor (Apatemys Mixodectes )))))((Tribosphenomys (Paramys (Rhombomylus Gomphos )))(Asiostylops Arctostylops ))))(((Potamogale ((Rhynchocyon Chambius )(Dilambdogale Widanelfarasia )))(Procavia Eritherium ))((Chaetophractus Utaetus )(Bradypus Tamandua ))))))(Purgatorius Protungulatum ))(Chacopterygus Procerberus ))(Puercolestes Betonnia )))))))(Gallolestes (Alostera (Parazhelestes (Aspanlestes Zhelestes )))))))))*
(Peramus (Deltatheridium (Sheikhdzheilia (Avitotherium ((Paranyctoides (Batodon ((Maelestes (Bobolestes (((Kulbeckia (Zhangolestes (Lainodon (Barunlestes (Alymlestes Zalambdalestes )))))(Kennalestes (Asioryctes Ukhaatherium )))(Daulestes (Bulaklestes Uchkudukodon )))))(Cimolestes (Eoryctes (((((Gypsonictops Leptictis )(Prodiacodon ((((((((((Didymictis ((Uintacyon (Vulpavus Miacis ))(Viverravus Protictis )))(Hapalodectes (Ankalagon (Dissacus (Sinonyx (Pachyaena Mesonyx ))))))(Eoconodon Goniacodon ))((((Oxyclaenus ((Chriacus Thryptacodon )(Claenodon Anacodon )))(Didelphodus (((Acmeodon Gelastops )((Prolimnocyon Pyrocyon )(Dipsalidictis Tytthaena )))(Aaptoryctes (Palaeoryctes Pararyctes )))))((Palaeosinopa (((Lambertocyon Palaeanodon )(Eomanis Eurotamandua ))(Tubulodon Simpsonotus )))((Escavadodon Onychodectes )(Wyolestes Leptacodon ))))((Loxolophus Arctocyon )(((Aphronorus Pentacodon )(Conacodon (Anisonchus (Haploconus (Periptychus (Ectoconus Hemithlaeus ))))))(Bisonalveus ((Alcidedorbignya (Esthonyx Cyriacotherium ))(Coryphodon (Pantolambda Titanoides ))))))))(Pteropus (Onychonycteris Icaronycteris )))((((((Diacodexis Bunophorus )(Protolipterna (Homacodon ((Poebrotherium (Gobiohyus Leptomeryx ))(Elomeryx (Indohyus (Pakicetus Rodhocetus )))))))(Hyopsodus (Meniscotherium Phenacodus )))(Lessnessina (Tetraclaenodon (Copecion (Ectocion (Lambdotherium ((Eohippus Hyracotherium )(Homogalax (Heptodon Litolophus )))))))))(Desmatoclaenus (Mimatuta (Protoselene Todralestes ))))(Molinodus (Hilalia (Orthaspidotherium Pleuraspidotherium )))))(Macrocranion (Alsaticopithecus (Teilhardimys (Apheliscus Haplomylus )))))(((Blarina Domnina )((Wyonycteris (Litocherus (Adapisorex Echinosorex )))(Uropsilus (Desmana Oreotalpa ))))(Centetodon (Solenodon Parapternodus ))))((((Ptilocercus Tupaia )(Cynocephalus (Elpidophorus (Worlandia Plagiomene ))))((Plesiadapis (Notharctus Adapis ))((Elphidotarsius (Cantius Saxonella ))(Bessoecetor (Apatemys Mixodectes )))))((Tribosphenomys (Paramys (Rhombomylus Gomphos )))(Asiostylops Arctostylops ))))(((Potamogale ((Rhynchocyon Chambius )(Dilambdogale Widanelfarasia )))(Procavia Eritherium ))((Chaetophractus Utaetus )(Bradypus Tamandua ))))))(Purgatorius Protungulatum ))(Chacopterygus Procerberus ))(Puercolestes Betonnia )))))))(Gallolestes (Alostera (Parazhelestes (Aspanlestes Zhelestes )))))))))*
(Peramus (Deltatheridium (Sheikhdzheilia (Avitotherium ((Paranyctoides (Batodon ((Maelestes (Bobolestes (((Kulbeckia (Zhangolestes (Lainodon (Barunlestes (Alymlestes Zalambdalestes )))))(Kennalestes (Asioryctes Ukhaatherium )))(Daulestes (Bulaklestes Uchkudukodon )))))(Cimolestes (Eoryctes (((((Gypsonictops Leptictis )(Prodiacodon ((((((((((Didymictis ((Uintacyon (Vulpavus Miacis ))(Viverravus Protictis )))(Hapalodectes (Ankalagon (Dissacus (Sinonyx (Pachyaena Mesonyx ))))))(Eoconodon Goniacodon ))((((Oxyclaenus ((Chriacus Thryptacodon )(Claenodon Anacodon )))(Didelphodus (((Acmeodon Gelastops )((Prolimnocyon Pyrocyon )(Dipsalidictis Tytthaena )))(Aaptoryctes (Palaeoryctes Pararyctes )))))((Palaeosinopa (((Lambertocyon Palaeanodon )(Eomanis Eurotamandua ))(Tubulodon Simpsonotus )))((Escavadodon Onychodectes )(Wyolestes Leptacodon ))))((Loxolophus Arctocyon )(((Aphronorus Pentacodon )(Conacodon (Anisonchus (Haploconus (Periptychus (Ectoconus Hemithlaeus ))))))(Bisonalveus ((Alcidedorbignya (Esthonyx Cyriacotherium ))(Coryphodon (Pantolambda Titanoides ))))))))(Pteropus (Onychonycteris Icaronycteris )))((((((Diacodexis Bunophorus )(Protolipterna (Homacodon ((Poebrotherium (Gobiohyus Leptomeryx ))(Elomeryx (Indohyus (Pakicetus Rodhocetus )))))))(Hyopsodus (Meniscotherium Phenacodus )))(Lessnessina (Tetraclaenodon (Copecion (Ectocion (Lambdotherium ((Homogalax (Eohippus Hyracotherium ))(Heptodon Litolophus ))))))))(Desmatoclaenus (Mimatuta (Protoselene Todralestes ))))(Molinodus (Hilalia (Orthaspidotherium Pleuraspidotherium )))))(Macrocranion (Alsaticopithecus (Teilhardimys (Apheliscus Haplomylus )))))(((Blarina Domnina )((Wyonycteris (Litocherus (Adapisorex Echinosorex )))(Uropsilus (Desmana Oreotalpa ))))(Centetodon (Solenodon Parapternodus ))))((((Ptilocercus Tupaia )(Cynocephalus (Elpidophorus (Worlandia Plagiomene ))))((Plesiadapis (Notharctus Adapis ))((Elphidotarsius (Cantius Saxonella ))(Bessoecetor (Apatemys Mixodectes )))))((Tribosphenomys (Paramys (Rhombomylus Gomphos )))(Asiostylops Arctostylops ))))(((Potamogale ((Rhynchocyon Chambius )(Dilambdogale Widanelfarasia )))(Procavia Eritherium ))((Chaetophractus Utaetus )(Bradypus Tamandua ))))))(Purgatorius Protungulatum ))(Chacopterygus Procerberus ))(Puercolestes Betonnia )))))))(Gallolestes (Alostera (Parazhelestes (Aspanlestes Zhelestes )))))))))*
(Peramus (Deltatheridium (Sheikhdzheilia (Avitotherium ((Paranyctoides (Batodon ((Maelestes (Bobolestes (((Kulbeckia (Zhangolestes (Lainodon (Barunlestes (Alymlestes Zalambdalestes )))))(Kennalestes (Asioryctes Ukhaatherium )))(Daulestes (Bulaklestes Uchkudukodon )))))(Cimolestes (Eoryctes (((((Gypsonictops Leptictis )(Prodiacodon ((((((((((Didymictis ((Uintacyon (Vulpavus Miacis ))(Viverravus Protictis )))(Hapalodectes (Ankalagon (Dissacus (Sinonyx (Pachyaena Mesonyx ))))))(Eoconodon Goniacodon ))((((Oxyclaenus ((Chriacus Thryptacodon )(Claenodon Anacodon )))(Didelphodus (((Acmeodon Gelastops )((Prolimnocyon Pyrocyon )(Dipsalidictis Tytthaena )))(Aaptoryctes (Palaeoryctes Pararyctes )))))((Palaeosinopa (((Lambertocyon Palaeanodon )(Eomanis Eurotamandua ))(Tubulodon Simpsonotus )))((Escavadodon Onychodectes )(Wyolestes Leptacodon ))))((Loxolophus Arctocyon )(((Aphronorus Pentacodon )(Conacodon (Anisonchus (Haploconus (Periptychus (Ectoconus Hemithlaeus ))))))(Bisonalveus ((Alcidedorbignya (Esthonyx Cyriacotherium ))(Coryphodon (Pantolambda Titanoides ))))))))(Pteropus (Onychonycteris Icaronycteris )))((((((Diacodexis Bunophorus )(Protolipterna (Homacodon ((Gobiohyus (Leptomeryx Poebrotherium ))(Elomeryx (Indohyus (Pakicetus Rodhocetus )))))))(Hyopsodus (Meniscotherium Phenacodus )))(Lessnessina (Tetraclaenodon (Copecion (Ectocion (Lambdotherium (Homogalax ((Eohippus Hyracotherium )(Heptodon Litolophus )))))))))(Desmatoclaenus (Mimatuta (Protoselene Todralestes ))))(Molinodus (Hilalia (Orthaspidotherium Pleuraspidotherium )))))(Macrocranion (Alsaticopithecus (Teilhardimys (Apheliscus Haplomylus )))))(((Blarina Domnina )((Wyonycteris (Litocherus (Adapisorex Echinosorex )))(Uropsilus (Desmana Oreotalpa ))))(Centetodon (Solenodon Parapternodus ))))((((Ptilocercus Tupaia )(Cynocephalus (Elpidophorus (Worlandia Plagiomene ))))((Plesiadapis (Notharctus Adapis ))((Elphidotarsius (Cantius Saxonella ))(Bessoecetor (Apatemys Mixodectes )))))((Tribosphenomys (Paramys (Rhombomylus Gomphos )))(Asiostylops Arctostylops ))))(((Potamogale ((Rhynchocyon Chambius )(Dilambdogale Widanelfarasia )))(Procavia Eritherium ))((Chaetophractus Utaetus )(Bradypus Tamandua ))))))(Purgatorius Protungulatum ))(Chacopterygus Procerberus ))(Puercolestes Betonnia )))))))(Gallolestes (Alostera (Parazhelestes (Aspanlestes Zhelestes )))))))))*
(Peramus (Deltatheridium (Sheikhdzheilia (Avitotherium ((Paranyctoides (Batodon ((Maelestes (Bobolestes (((Kulbeckia (Zhangolestes (Lainodon (Barunlestes (Alymlestes Zalambdalestes )))))(Kennalestes (Asioryctes Ukhaatherium )))(Daulestes (Bulaklestes Uchkudukodon )))))(Cimolestes (Eoryctes (((((Gypsonictops Leptictis )(Prodiacodon ((((((((((Didymictis ((Uintacyon (Vulpavus Miacis ))(Viverravus Protictis )))(Hapalodectes (Ankalagon (Dissacus (Sinonyx (Pachyaena Mesonyx ))))))(Eoconodon Goniacodon ))((((Oxyclaenus ((Chriacus Thryptacodon )(Claenodon Anacodon )))(Didelphodus ((Acmeodon Gelastops )(((Prolimnocyon Pyrocyon )(Dipsalidictis Tytthaena ))(Aaptoryctes (Palaeoryctes Pararyctes ))))))((Palaeosinopa (((Lambertocyon Palaeanodon )(Eomanis Eurotamandua ))(Tubulodon Simpsonotus )))((Escavadodon Onychodectes )(Wyolestes Leptacodon ))))((Loxolophus Arctocyon )(((Aphronorus Pentacodon )(Conacodon (Anisonchus (Haploconus (Periptychus (Ectoconus Hemithlaeus ))))))(Bisonalveus ((Alcidedorbignya (Esthonyx Cyriacotherium ))(Coryphodon (Pantolambda Titanoides ))))))))(Pteropus (Onychonycteris Icaronycteris )))((((((Diacodexis Bunophorus )(Protolipterna (Homacodon ((Poebrotherium (Gobiohyus Leptomeryx ))(Elomeryx (Indohyus (Pakicetus Rodhocetus )))))))(Hyopsodus (Meniscotherium Phenacodus )))(Lessnessina (Tetraclaenodon (Copecion (Ectocion (Lambdotherium (Homogalax ((Eohippus Hyracotherium )(Heptodon Litolophus )))))))))(Desmatoclaenus (Mimatuta (Protoselene Todralestes ))))(Molinodus (Hilalia (Orthaspidotherium Pleuraspidotherium )))))(Macrocranion (Alsaticopithecus (Teilhardimys (Apheliscus Haplomylus )))))(((Blarina Domnina )((Wyonycteris (Litocherus (Adapisorex Echinosorex )))(Uropsilus (Desmana Oreotalpa ))))(Centetodon (Solenodon Parapternodus ))))((((Ptilocercus Tupaia )(Cynocephalus (Elpidophorus (Worlandia Plagiomene ))))((Plesiadapis (Notharctus Adapis ))((Elphidotarsius (Cantius Saxonella ))(Bessoecetor (Apatemys Mixodectes )))))((Tribosphenomys (Paramys (Rhombomylus Gomphos )))(Asiostylops Arctostylops ))))(((Potamogale ((Rhynchocyon Chambius )(Dilambdogale Widanelfarasia )))(Procavia Eritherium ))((Chaetophractus Utaetus )(Bradypus Tamandua ))))))(Purgatorius Protungulatum ))(Chacopterygus Procerberus ))(Puercolestes Betonnia )))))))(Gallolestes (Alostera (Parazhelestes (Aspanlestes Zhelestes )))))))))*
(Peramus (Deltatheridium (Sheikhdzheilia (Avitotherium ((Paranyctoides (Batodon ((Maelestes (Bobolestes (((Kulbeckia (Zhangolestes (Lainodon (Barunlestes (Alymlestes Zalambdalestes )))))(Kennalestes (Asioryctes Ukhaatherium )))(Daulestes (Bulaklestes Uchkudukodon )))))(Cimolestes (Eoryctes (((((Gypsonictops Leptictis )(Prodiacodon ((((((((((Didymictis ((Uintacyon (Vulpavus Miacis ))(Viverravus Protictis )))(Hapalodectes (Ankalagon (Dissacus (Sinonyx (Pachyaena Mesonyx ))))))(Eoconodon Goniacodon ))((((Oxyclaenus ((Chriacus Thryptacodon )(Claenodon Anacodon )))(Didelphodus ((Acmeodon Gelastops )(((Prolimnocyon Pyrocyon )(Dipsalidictis Tytthaena ))(Aaptoryctes (Palaeoryctes Pararyctes ))))))((Palaeosinopa (((Lambertocyon Palaeanodon )(Eomanis Eurotamandua ))(Tubulodon Simpsonotus )))((Escavadodon Onychodectes )(Wyolestes Leptacodon ))))((Loxolophus Arctocyon )(((Molinodus (Conacodon (Anisonchus (Haploconus (Periptychus (Ectoconus Hemithlaeus ))))))(Aphronorus Pentacodon ))(Bisonalveus ((Alcidedorbignya (Esthonyx Cyriacotherium ))(Coryphodon (Pantolambda Titanoides ))))))))(Pteropus (Onychonycteris Icaronycteris )))((((((Diacodexis Bunophorus )(Protolipterna (Homacodon ((Poebrotherium (Gobiohyus Leptomeryx ))(Elomeryx (Indohyus (Pakicetus Rodhocetus )))))))(Hyopsodus (Meniscotherium Phenacodus )))(Lessnessina (Tetraclaenodon (Copecion (Ectocion (Lambdotherium ((Eohippus Hyracotherium )(Homogalax (Heptodon Litolophus )))))))))(Desmatoclaenus (Mimatuta (Protoselene Todralestes ))))(Hilalia (Orthaspidotherium Pleuraspidotherium ))))(Macrocranion (Alsaticopithecus (Teilhardimys (Apheliscus Haplomylus )))))(((Blarina Domnina )((Wyonycteris (Litocherus (Adapisorex Echinosorex )))(Uropsilus (Desmana Oreotalpa ))))(Centetodon (Solenodon Parapternodus ))))((((Ptilocercus Tupaia )(Cynocephalus (Elpidophorus (Worlandia Plagiomene ))))((Plesiadapis (Notharctus Adapis ))((Elphidotarsius (Cantius Saxonella ))(Bessoecetor (Apatemys Mixodectes )))))((Tribosphenomys (Paramys (Rhombomylus Gomphos )))(Asiostylops Arctostylops ))))(((Potamogale ((Rhynchocyon Chambius )(Dilambdogale Widanelfarasia )))(Procavia Eritherium ))((Chaetophractus Utaetus )(Bradypus Tamandua ))))))(Purgatorius Protungulatum ))(Chacopterygus Procerberus ))(Puercolestes Betonnia )))))))(Gallolestes (Alostera (Parazhelestes (Aspanlestes Zhelestes )))))))))*
(Peramus (Deltatheridium (Sheikhdzheilia (Avitotherium ((Paranyctoides (Batodon ((Maelestes (Bobolestes (((Kulbeckia (Zhangolestes (Lainodon (Barunlestes (Alymlestes Zalambdalestes )))))(Kennalestes (Asioryctes Ukhaatherium )))(Daulestes (Bulaklestes Uchkudukodon )))))(Cimolestes (Eoryctes (((((Gypsonictops Leptictis )(Prodiacodon ((((((((((Didymictis ((Uintacyon (Vulpavus Miacis ))(Viverravus Protictis )))(Hapalodectes (Ankalagon (Dissacus (Sinonyx (Pachyaena Mesonyx ))))))(Eoconodon Goniacodon ))((((Oxyclaenus ((Chriacus Thryptacodon )(Claenodon Anacodon )))(Didelphodus ((Acmeodon Gelastops )(((Prolimnocyon Pyrocyon )(Dipsalidictis Tytthaena ))(Aaptoryctes (Palaeoryctes Pararyctes ))))))((Palaeosinopa (((Lambertocyon Palaeanodon )(Eomanis Eurotamandua ))(Tubulodon Simpsonotus )))((Escavadodon Onychodectes )(Wyolestes Leptacodon ))))((Loxolophus Arctocyon )(((Molinodus (Conacodon (Anisonchus (Haploconus (Periptychus (Ectoconus Hemithlaeus ))))))(Aphronorus Pentacodon ))(Bisonalveus ((Alcidedorbignya (Esthonyx Cyriacotherium ))(Coryphodon (Pantolambda Titanoides ))))))))(Pteropus (Onychonycteris Icaronycteris )))((((((Diacodexis Bunophorus )(Protolipterna (Homacodon ((Poebrotherium (Gobiohyus Leptomeryx ))(Elomeryx (Indohyus (Pakicetus Rodhocetus )))))))(Hyopsodus (Meniscotherium Phenacodus )))(Lessnessina (Tetraclaenodon (Copecion (Ectocion (Lambdotherium ((Homogalax (Eohippus Hyracotherium ))(Heptodon Litolophus ))))))))(Desmatoclaenus (Mimatuta (Protoselene Todralestes ))))(Hilalia (Orthaspidotherium Pleuraspidotherium ))))(Macrocranion (Alsaticopithecus (Teilhardimys (Apheliscus Haplomylus )))))(((Blarina Domnina )((Wyonycteris (Litocherus (Adapisorex Echinosorex )))(Uropsilus (Desmana Oreotalpa ))))(Centetodon (Solenodon Parapternodus ))))((((Ptilocercus Tupaia )(Cynocephalus (Elpidophorus (Worlandia Plagiomene ))))((Plesiadapis (Notharctus Adapis ))((Elphidotarsius (Cantius Saxonella ))(Bessoecetor (Apatemys Mixodectes )))))((Tribosphenomys (Paramys (Rhombomylus Gomphos )))(Asiostylops Arctostylops ))))(((Potamogale ((Rhynchocyon Chambius )(Dilambdogale Widanelfarasia )))(Procavia Eritherium ))((Chaetophractus Utaetus )(Bradypus Tamandua ))))))(Purgatorius Protungulatum ))(Chacopterygus Procerberus ))(Puercolestes Betonnia )))))))(Gallolestes (Alostera (Parazhelestes (Aspanlestes Zhelestes )))))))))*
(Peramus (Deltatheridium (Sheikhdzheilia (Avitotherium ((Paranyctoides (Batodon ((Maelestes (Bobolestes (((Kulbeckia (Zhangolestes (Lainodon (Barunlestes (Alymlestes Zalambdalestes )))))(Kennalestes (Asioryctes Ukhaatherium )))(Daulestes (Bulaklestes Uchkudukodon )))))(Cimolestes (Eoryctes (((((Gypsonictops Leptictis )(Prodiacodon ((((((((((Didymictis ((Uintacyon (Vulpavus Miacis ))(Viverravus Protictis )))(Hapalodectes (Ankalagon (Dissacus (Sinonyx (Pachyaena Mesonyx ))))))(Eoconodon Goniacodon ))((((Oxyclaenus ((Chriacus Thryptacodon )(Claenodon Anacodon )))(Didelphodus ((Acmeodon Gelastops )(((Prolimnocyon Pyrocyon )(Dipsalidictis Tytthaena ))(Aaptoryctes (Palaeoryctes Pararyctes ))))))((Palaeosinopa (((Lambertocyon Palaeanodon )(Eomanis Eurotamandua ))(Tubulodon Simpsonotus )))((Escavadodon Onychodectes )(Wyolestes Leptacodon ))))((Loxolophus Arctocyon )(((Molinodus (Conacodon (Anisonchus (Haploconus (Periptychus (Ectoconus Hemithlaeus ))))))(Aphronorus Pentacodon ))(Bisonalveus ((Alcidedorbignya (Esthonyx Cyriacotherium ))(Coryphodon (Pantolambda Titanoides ))))))))(Pteropus (Onychonycteris Icaronycteris )))((((((Diacodexis Bunophorus )(Protolipterna (Homacodon ((Gobiohyus (Leptomeryx Poebrotherium ))(Elomeryx (Indohyus (Pakicetus Rodhocetus )))))))(Hyopsodus (Meniscotherium Phenacodus )))(Lessnessina (Tetraclaenodon (Copecion (Ectocion (Lambdotherium (Homogalax ((Eohippus Hyracotherium )(Heptodon Litolophus )))))))))(Desmatoclaenus (Mimatuta (Protoselene Todralestes ))))(Hilalia (Orthaspidotherium Pleuraspidotherium ))))(Macrocranion (Alsaticopithecus (Teilhardimys (Apheliscus Haplomylus )))))(((Blarina Domnina )((Wyonycteris (Litocherus (Adapisorex Echinosorex )))(Uropsilus (Desmana Oreotalpa ))))(Centetodon (Solenodon Parapternodus ))))((((Ptilocercus Tupaia )(Cynocephalus (Elpidophorus (Worlandia Plagiomene ))))((Plesiadapis (Notharctus Adapis ))((Elphidotarsius (Cantius Saxonella ))(Bessoecetor (Apatemys Mixodectes )))))((Tribosphenomys (Paramys (Rhombomylus Gomphos )))(Asiostylops Arctostylops ))))(((Potamogale ((Rhynchocyon Chambius )(Dilambdogale Widanelfarasia )))(Procavia Eritherium ))((Chaetophractus Utaetus )(Bradypus Tamandua ))))))(Purgatorius Protungulatum ))(Chacopterygus Procerberus ))(Puercolestes Betonnia )))))))(Gallolestes (Alostera (Parazhelestes (Aspanlestes Zhelestes )))))))))*
(Peramus (Deltatheridium (Sheikhdzheilia (Avitotherium ((Paranyctoides (Batodon ((Maelestes (Bobolestes (((Kulbeckia (Lainodon ((Zhangolestes Barunlestes )(Alymlestes Zalambdalestes ))))(Kennalestes (Asioryctes Ukhaatherium )))(Bulaklestes (Daulestes Uchkudukodon )))))(Cimolestes (Eoryctes (((((Gypsonictops Leptictis )(Prodiacodon ((((((((((Didymictis ((Uintacyon (Vulpavus Miacis ))(Viverravus Protictis )))(Hapalodectes (Ankalagon (Dissacus (Sinonyx (Pachyaena Mesonyx ))))))(Eoconodon Goniacodon ))((((Oxyclaenus ((Chriacus Thryptacodon )(Claenodon Anacodon )))(Didelphodus ((Acmeodon (Gelastops ((Prolimnocyon Pyrocyon )(Dipsalidictis Tytthaena ))))(Aaptoryctes (Palaeoryctes Pararyctes )))))((Palaeosinopa (((Lambertocyon Palaeanodon )(Eomanis Eurotamandua ))(Tubulodon Simpsonotus )))((Escavadodon Onychodectes )(Wyolestes Leptacodon ))))((Loxolophus Arctocyon )(((Molinodus (Conacodon (Anisonchus (Haploconus (Periptychus (Ectoconus Hemithlaeus ))))))(Aphronorus Pentacodon ))(Bisonalveus ((Alcidedorbignya (Esthonyx Cyriacotherium ))(Coryphodon (Pantolambda Titanoides ))))))))(Pteropus (Onychonycteris Icaronycteris )))((((((Diacodexis Bunophorus )(Protolipterna (Homacodon ((Poebrotherium (Gobiohyus Leptomeryx ))(Elomeryx (Indohyus (Pakicetus Rodhocetus )))))))(Hyopsodus (Meniscotherium Phenacodus )))(Lessnessina (Tetraclaenodon (Copecion (Ectocion (Lambdotherium (Homogalax ((Eohippus Hyracotherium )(Heptodon Litolophus )))))))))(Desmatoclaenus (Mimatuta (Protoselene Todralestes ))))(Hilalia (Orthaspidotherium Pleuraspidotherium ))))(Macrocranion (Alsaticopithecus (Teilhardimys (Apheliscus Haplomylus )))))(((Blarina Domnina )((Wyonycteris (Litocherus (Adapisorex Echinosorex )))(Uropsilus (Desmana Oreotalpa ))))(Centetodon (Solenodon Parapternodus ))))((((Ptilocercus Tupaia )(Cynocephalus (Elpidophorus (Worlandia Plagiomene ))))((Plesiadapis (Notharctus Adapis ))((Elphidotarsius (Cantius Saxonella ))(Bessoecetor (Apatemys Mixodectes )))))((Tribosphenomys (Paramys (Rhombomylus Gomphos )))(Asiostylops Arctostylops ))))(((Potamogale ((Rhynchocyon Chambius )(Dilambdogale Widanelfarasia )))(Procavia Eritherium ))((Chaetophractus Utaetus )(Bradypus Tamandua ))))))(Purgatorius Protungulatum ))(Chacopterygus Procerberus ))(Puercolestes Betonnia )))))))(Gallolestes (Alostera (Parazhelestes (Aspanlestes Zhelestes )))))))))*
(Peramus (Deltatheridium (Sheikhdzheilia (Avitotherium ((Paranyctoides (Batodon ((Maelestes (Bobolestes (((Kulbeckia (Lainodon (Zhangolestes (Barunlestes (Alymlestes Zalambdalestes )))))(Kennalestes (Asioryctes Ukhaatherium )))(Bulaklestes (Daulestes Uchkudukodon )))))(Cimolestes ((Eoryctes ((((Gypsonictops Leptictis )(Prodiacodon ((((((((((Didymictis ((Uintacyon (Vulpavus Miacis ))(Viverravus Protictis )))(Hapalodectes (Ankalagon (Dissacus (Sinonyx (Pachyaena Mesonyx ))))))(Eoconodon Goniacodon ))((((Oxyclaenus ((Chriacus Thryptacodon )(Claenodon Anacodon )))(Didelphodus ((Acmeodon (Gelastops ((Prolimnocyon Pyrocyon )(Dipsalidictis Tytthaena ))))(Aaptoryctes (Palaeoryctes Pararyctes )))))((Palaeosinopa (((Lambertocyon Palaeanodon )(Eomanis Eurotamandua ))(Tubulodon Simpsonotus )))((Escavadodon Onychodectes )(Wyolestes Leptacodon ))))((Loxolophus Arctocyon )(((Molinodus (Conacodon (Anisonchus (Haploconus (Periptychus (Ectoconus Hemithlaeus ))))))(Aphronorus Pentacodon ))(Bisonalveus ((Alcidedorbignya (Esthonyx Cyriacotherium ))(Coryphodon (Pantolambda Titanoides ))))))))(Pteropus (Onychonycteris Icaronycteris )))((((((Diacodexis Bunophorus )(Protolipterna (Homacodon ((Poebrotherium (Gobiohyus Leptomeryx ))(Elomeryx (Indohyus (Pakicetus Rodhocetus )))))))(Hyopsodus (Meniscotherium Phenacodus )))(Lessnessina (Tetraclaenodon (Copecion (Ectocion (Lambdotherium (Homogalax ((Eohippus Hyracotherium )(Heptodon Litolophus )))))))))(Desmatoclaenus (Mimatuta (Protoselene Todralestes ))))(Hilalia (Orthaspidotherium Pleuraspidotherium ))))(Macrocranion (Alsaticopithecus (Teilhardimys (Apheliscus Haplomylus )))))(((Blarina Domnina )((Wyonycteris (Litocherus (Adapisorex Echinosorex )))(Uropsilus (Desmana Oreotalpa ))))(Centetodon (Solenodon Parapternodus ))))((((Ptilocercus Tupaia )(Cynocephalus (Elpidophorus (Worlandia Plagiomene ))))((Plesiadapis (Notharctus Adapis ))((Elphidotarsius (Cantius Saxonella ))(Bessoecetor (Apatemys Mixodectes )))))((Tribosphenomys (Paramys (Rhombomylus Gomphos )))(Asiostylops Arctostylops ))))(((Potamogale ((Rhynchocyon Chambius )(Dilambdogale Widanelfarasia )))(Procavia Eritherium ))((Chaetophractus Utaetus )(Bradypus Tamandua ))))))(Purgatorius Protungulatum ))(Chacopterygus Procerberus )))(Puercolestes Betonnia ))))))(Gallolestes (Alostera (Parazhelestes (Aspanlestes Zhelestes )))))))))*
(Peramus (Deltatheridium (Sheikhdzheilia (Avitotherium ((Paranyctoides (Batodon ((Maelestes (Bobolestes (((Kulbeckia (Lainodon (Zhangolestes (Barunlestes (Alymlestes Zalambdalestes )))))(Kennalestes (Asioryctes Ukhaatherium )))(Bulaklestes (Daulestes Uchkudukodon )))))(Cimolestes (Eoryctes (((((Gypsonictops Leptictis )(Prodiacodon ((((((((((Didymictis ((Uintacyon (Vulpavus Miacis ))(Viverravus Protictis )))(Hapalodectes (Ankalagon (Dissacus (Sinonyx (Pachyaena Mesonyx ))))))(Eoconodon Goniacodon ))((((Oxyclaenus ((Chriacus Thryptacodon )(Claenodon Anacodon )))(Didelphodus ((Gelastops (Acmeodon ((Prolimnocyon Pyrocyon )(Dipsalidictis Tytthaena ))))(Aaptoryctes (Palaeoryctes Pararyctes )))))((Palaeosinopa (((Lambertocyon Palaeanodon )(Eomanis Eurotamandua ))(Tubulodon Simpsonotus )))((Escavadodon Onychodectes )(Wyolestes Leptacodon ))))((Loxolophus Arctocyon )(((Molinodus (Conacodon (Anisonchus (Haploconus (Periptychus (Ectoconus Hemithlaeus ))))))(Aphronorus Pentacodon ))(Bisonalveus ((Alcidedorbignya (Esthonyx Cyriacotherium ))(Coryphodon (Pantolambda Titanoides ))))))))(Pteropus (Onychonycteris Icaronycteris )))((((((Diacodexis Bunophorus )(Protolipterna (Homacodon ((Poebrotherium (Gobiohyus Leptomeryx ))(Elomeryx (Indohyus (Pakicetus Rodhocetus )))))))(Hyopsodus (Meniscotherium Phenacodus )))(Lessnessina (Tetraclaenodon (Copecion (Ectocion (Lambdotherium (Homogalax ((Eohippus Hyracotherium )(Heptodon Litolophus )))))))))(Desmatoclaenus (Mimatuta (Protoselene Todralestes ))))(Hilalia (Orthaspidotherium Pleuraspidotherium ))))(Macrocranion (Alsaticopithecus (Teilhardimys (Apheliscus Haplomylus )))))(((Blarina Domnina )((Wyonycteris (Litocherus (Adapisorex Echinosorex )))(Uropsilus (Desmana Oreotalpa ))))(Centetodon (Solenodon Parapternodus ))))((((Ptilocercus Tupaia )(Cynocephalus (Elpidophorus (Worlandia Plagiomene ))))((Plesiadapis (Notharctus Adapis ))((Elphidotarsius (Cantius Saxonella ))(Bessoecetor (Apatemys Mixodectes )))))((Tribosphenomys (Paramys (Rhombomylus Gomphos )))(Asiostylops Arctostylops ))))(((Potamogale ((Rhynchocyon Chambius )(Dilambdogale Widanelfarasia )))(Procavia Eritherium ))((Chaetophractus Utaetus )(Bradypus Tamandua ))))))(Purgatorius Protungulatum ))(Chacopterygus Procerberus ))(Puercolestes Betonnia )))))))(Gallolestes (Alostera (Parazhelestes (Aspanlestes Zhelestes )))))))))*
(Peramus (Deltatheridium (Sheikhdzheilia (Avitotherium ((Paranyctoides (Batodon ((Maelestes (Bobolestes (((Kulbeckia (Lainodon (Zhangolestes (Barunlestes (Alymlestes Zalambdalestes )))))(Kennalestes (Asioryctes Ukhaatherium )))(Bulaklestes (Daulestes Uchkudukodon )))))(Cimolestes (Eoryctes (((((Gypsonictops Leptictis )(Prodiacodon ((((((((((Didymictis ((Uintacyon (Vulpavus Miacis ))(Viverravus Protictis )))(Hapalodectes (Ankalagon (Dissacus (Sinonyx (Pachyaena Mesonyx ))))))(Eoconodon Goniacodon ))((((Oxyclaenus ((Chriacus Thryptacodon )(Claenodon Anacodon )))(Didelphodus ((Acmeodon (Gelastops ((Prolimnocyon Pyrocyon )(Dipsalidictis Tytthaena ))))(Aaptoryctes (Palaeoryctes Pararyctes )))))((Palaeosinopa (((Lambertocyon Palaeanodon )(Eomanis Eurotamandua ))(Tubulodon Simpsonotus )))((Escavadodon Onychodectes )(Wyolestes Leptacodon ))))((Loxolophus Arctocyon )(((Aphronorus Pentacodon )(Conacodon (Anisonchus (Haploconus (Periptychus (Ectoconus Hemithlaeus ))))))(Bisonalveus ((Alcidedorbignya (Esthonyx Cyriacotherium ))(Coryphodon (Pantolambda Titanoides ))))))))(Pteropus (Onychonycteris Icaronycteris )))((((((Diacodexis Bunophorus )(Protolipterna (Homacodon ((Poebrotherium (Gobiohyus Leptomeryx ))(Elomeryx (Indohyus (Pakicetus Rodhocetus )))))))(Hyopsodus (Meniscotherium Phenacodus )))(Lessnessina (Tetraclaenodon (Copecion (Ectocion (Lambdotherium (Homogalax ((Eohippus Hyracotherium )(Heptodon Litolophus )))))))))(Desmatoclaenus (Mimatuta (Protoselene Todralestes ))))(Molinodus (Hilalia (Orthaspidotherium Pleuraspidotherium )))))(Macrocranion (Alsaticopithecus (Teilhardimys (Apheliscus Haplomylus )))))(((Blarina Domnina )((Wyonycteris (Litocherus (Adapisorex Echinosorex )))(Uropsilus (Desmana Oreotalpa ))))(Centetodon (Solenodon Parapternodus ))))((((Ptilocercus Tupaia )(Cynocephalus (Elpidophorus (Worlandia Plagiomene ))))((Plesiadapis (Notharctus Adapis ))((Elphidotarsius (Cantius Saxonella ))(Bessoecetor (Apatemys Mixodectes )))))((Tribosphenomys (Paramys (Rhombomylus Gomphos )))(Asiostylops Arctostylops ))))(((Potamogale ((Rhynchocyon Chambius )(Dilambdogale Widanelfarasia )))(Procavia Eritherium ))((Chaetophractus Utaetus )(Bradypus Tamandua ))))))(Purgatorius Protungulatum ))(Chacopterygus Procerberus ))(Puercolestes Betonnia )))))))(Gallolestes (Alostera (Parazhelestes (Aspanlestes Zhelestes )))))))))*
(Peramus (Deltatheridium (Sheikhdzheilia (Avitotherium ((Paranyctoides (Batodon ((Maelestes (Bobolestes (((Kulbeckia (Lainodon (Zhangolestes (Barunlestes (Alymlestes Zalambdalestes )))))(Kennalestes (Asioryctes Ukhaatherium )))(Bulaklestes (Daulestes Uchkudukodon )))))(Cimolestes (Eoryctes (((((Gypsonictops Leptictis )(Prodiacodon ((((((((((Didymictis ((Uintacyon (Vulpavus Miacis ))(Viverravus Protictis )))(Hapalodectes (Ankalagon (Dissacus (Sinonyx (Pachyaena Mesonyx ))))))(Eoconodon Goniacodon ))((((Oxyclaenus ((Chriacus Thryptacodon )(Claenodon Anacodon )))(Didelphodus ((Acmeodon (Gelastops ((Prolimnocyon Pyrocyon )(Dipsalidictis Tytthaena ))))(Aaptoryctes (Palaeoryctes Pararyctes )))))((Palaeosinopa (((Lambertocyon Palaeanodon )(Eomanis Eurotamandua ))(Tubulodon Simpsonotus )))((Escavadodon Onychodectes )(Wyolestes Leptacodon ))))((Loxolophus Arctocyon )(((Molinodus (Conacodon (Anisonchus (Haploconus (Periptychus (Ectoconus Hemithlaeus ))))))(Aphronorus Pentacodon ))(Bisonalveus ((Alcidedorbignya (Esthonyx Cyriacotherium ))(Coryphodon (Pantolambda Titanoides ))))))))(Pteropus (Onychonycteris Icaronycteris )))((((((Diacodexis Bunophorus )(Protolipterna (Homacodon ((Poebrotherium (Gobiohyus Leptomeryx ))(Elomeryx (Indohyus (Pakicetus Rodhocetus )))))))(Hyopsodus (Meniscotherium Phenacodus )))(Lessnessina (Tetraclaenodon (Copecion (Ectocion (Lambdotherium ((Eohippus Hyracotherium )(Homogalax (Heptodon Litolophus )))))))))(Desmatoclaenus (Mimatuta (Protoselene Todralestes ))))(Hilalia (Orthaspidotherium Pleuraspidotherium ))))(Macrocranion (Alsaticopithecus (Teilhardimys (Apheliscus Haplomylus )))))(((Blarina Domnina )((Wyonycteris (Litocherus (Adapisorex Echinosorex )))(Uropsilus (Desmana Oreotalpa ))))(Centetodon (Solenodon Parapternodus ))))((((Ptilocercus Tupaia )(Cynocephalus (Elpidophorus (Worlandia Plagiomene ))))((Plesiadapis (Notharctus Adapis ))((Elphidotarsius (Cantius Saxonella ))(Bessoecetor (Apatemys Mixodectes )))))((Tribosphenomys (Paramys (Rhombomylus Gomphos )))(Asiostylops Arctostylops ))))(((Potamogale ((Rhynchocyon Chambius )(Dilambdogale Widanelfarasia )))(Procavia Eritherium ))((Chaetophractus Utaetus )(Bradypus Tamandua ))))))(Purgatorius Protungulatum ))(Chacopterygus Procerberus ))(Puercolestes Betonnia )))))))(Gallolestes (Alostera (Parazhelestes (Aspanlestes Zhelestes )))))))))*
(Peramus (Deltatheridium (Sheikhdzheilia (Avitotherium ((Paranyctoides (Batodon ((Maelestes (Bobolestes (((Kulbeckia (Lainodon (Zhangolestes (Barunlestes (Alymlestes Zalambdalestes )))))(Kennalestes (Asioryctes Ukhaatherium )))(Bulaklestes (Daulestes Uchkudukodon )))))(Cimolestes (Eoryctes (((((Gypsonictops Leptictis )(Prodiacodon ((((((((((Didymictis ((Uintacyon (Vulpavus Miacis ))(Viverravus Protictis )))(Hapalodectes (Ankalagon (Dissacus (Sinonyx (Pachyaena Mesonyx ))))))(Eoconodon Goniacodon ))((((Oxyclaenus ((Chriacus Thryptacodon )(Claenodon Anacodon )))(Didelphodus ((Acmeodon (Gelastops ((Prolimnocyon Pyrocyon )(Dipsalidictis Tytthaena ))))(Aaptoryctes (Palaeoryctes Pararyctes )))))((Palaeosinopa (((Lambertocyon Palaeanodon )(Eomanis Eurotamandua ))(Tubulodon Simpsonotus )))((Escavadodon Onychodectes )(Wyolestes Leptacodon ))))((Loxolophus Arctocyon )(((Molinodus (Conacodon (Anisonchus (Haploconus (Periptychus (Ectoconus Hemithlaeus ))))))(Aphronorus Pentacodon ))(Bisonalveus ((Alcidedorbignya (Esthonyx Cyriacotherium ))(Coryphodon (Pantolambda Titanoides ))))))))(Pteropus (Onychonycteris Icaronycteris )))((((((Diacodexis Bunophorus )(Protolipterna (Homacodon ((Poebrotherium (Gobiohyus Leptomeryx ))(Elomeryx (Indohyus (Pakicetus Rodhocetus )))))))(Hyopsodus (Meniscotherium Phenacodus )))(Lessnessina (Tetraclaenodon (Copecion (Ectocion (Lambdotherium ((Homogalax (Eohippus Hyracotherium ))(Heptodon Litolophus ))))))))(Desmatoclaenus (Mimatuta (Protoselene Todralestes ))))(Hilalia (Orthaspidotherium Pleuraspidotherium ))))(Macrocranion (Alsaticopithecus (Teilhardimys (Apheliscus Haplomylus )))))(((Blarina Domnina )((Wyonycteris (Litocherus (Adapisorex Echinosorex )))(Uropsilus (Desmana Oreotalpa ))))(Centetodon (Solenodon Parapternodus ))))((((Ptilocercus Tupaia )(Cynocephalus (Elpidophorus (Worlandia Plagiomene ))))((Plesiadapis (Notharctus Adapis ))((Elphidotarsius (Cantius Saxonella ))(Bessoecetor (Apatemys Mixodectes )))))((Tribosphenomys (Paramys (Rhombomylus Gomphos )))(Asiostylops Arctostylops ))))(((Potamogale ((Rhynchocyon Chambius )(Dilambdogale Widanelfarasia )))(Procavia Eritherium ))((Chaetophractus Utaetus )(Bradypus Tamandua ))))))(Purgatorius Protungulatum ))(Chacopterygus Procerberus ))(Puercolestes Betonnia )))))))(Gallolestes (Alostera (Parazhelestes (Aspanlestes Zhelestes )))))))))*
(Peramus (Deltatheridium (Sheikhdzheilia (Avitotherium ((Paranyctoides (Batodon ((Maelestes (Bobolestes (((Kulbeckia (Lainodon (Zhangolestes (Barunlestes (Alymlestes Zalambdalestes )))))(Kennalestes (Asioryctes Ukhaatherium )))(Bulaklestes (Daulestes Uchkudukodon )))))(Cimolestes (Eoryctes (((((Gypsonictops Leptictis )(Prodiacodon ((((((((((Didymictis ((Uintacyon (Vulpavus Miacis ))(Viverravus Protictis )))(Hapalodectes (Ankalagon (Dissacus (Sinonyx (Pachyaena Mesonyx ))))))(Eoconodon Goniacodon ))((((Oxyclaenus ((Chriacus Thryptacodon )(Claenodon Anacodon )))(Didelphodus ((Acmeodon (Gelastops ((Prolimnocyon Pyrocyon )(Dipsalidictis Tytthaena ))))(Aaptoryctes (Palaeoryctes Pararyctes )))))((Palaeosinopa (((Lambertocyon Palaeanodon )(Eomanis Eurotamandua ))(Tubulodon Simpsonotus )))((Escavadodon Onychodectes )(Wyolestes Leptacodon ))))((Loxolophus Arctocyon )(((Molinodus (Conacodon (Anisonchus (Haploconus (Periptychus (Ectoconus Hemithlaeus ))))))(Aphronorus Pentacodon ))(Bisonalveus ((Alcidedorbignya (Esthonyx Cyriacotherium ))(Coryphodon (Pantolambda Titanoides ))))))))(Pteropus (Onychonycteris Icaronycteris )))((((((Diacodexis Bunophorus )(Protolipterna (Homacodon ((Gobiohyus (Leptomeryx Poebrotherium ))(Elomeryx (Indohyus (Pakicetus Rodhocetus )))))))(Hyopsodus (Meniscotherium Phenacodus )))(Lessnessina (Tetraclaenodon (Copecion (Ectocion (Lambdotherium (Homogalax ((Eohippus Hyracotherium )(Heptodon Litolophus )))))))))(Desmatoclaenus (Mimatuta (Protoselene Todralestes ))))(Hilalia (Orthaspidotherium Pleuraspidotherium ))))(Macrocranion (Alsaticopithecus (Teilhardimys (Apheliscus Haplomylus )))))(((Blarina Domnina )((Wyonycteris (Litocherus (Adapisorex Echinosorex )))(Uropsilus (Desmana Oreotalpa ))))(Centetodon (Solenodon Parapternodus ))))((((Ptilocercus Tupaia )(Cynocephalus (Elpidophorus (Worlandia Plagiomene ))))((Plesiadapis (Notharctus Adapis ))((Elphidotarsius (Cantius Saxonella ))(Bessoecetor (Apatemys Mixodectes )))))((Tribosphenomys (Paramys (Rhombomylus Gomphos )))(Asiostylops Arctostylops ))))(((Potamogale ((Rhynchocyon Chambius )(Dilambdogale Widanelfarasia )))(Procavia Eritherium ))((Chaetophractus Utaetus )(Bradypus Tamandua ))))))(Purgatorius Protungulatum ))(Chacopterygus Procerberus ))(Puercolestes Betonnia )))))))(Gallolestes (Alostera (Parazhelestes (Aspanlestes Zhelestes )))))))))*
(Peramus (Deltatheridium (Sheikhdzheilia (Avitotherium ((Paranyctoides (Batodon ((Maelestes (Bobolestes (((Kulbeckia (Lainodon (Zhangolestes (Barunlestes (Alymlestes Zalambdalestes )))))(Kennalestes (Asioryctes Ukhaatherium )))(Bulaklestes (Daulestes Uchkudukodon )))))(Cimolestes (Eoryctes (((((Gypsonictops Leptictis )(Prodiacodon ((((((((((Didymictis ((Uintacyon (Vulpavus Miacis ))(Viverravus Protictis )))(Hapalodectes (Ankalagon (Dissacus (Sinonyx (Pachyaena Mesonyx ))))))(Eoconodon Goniacodon ))((((Oxyclaenus ((Chriacus Thryptacodon )(Claenodon Anacodon )))(Didelphodus ((Acmeodon Gelastops )(((Prolimnocyon Pyrocyon )(Dipsalidictis Tytthaena ))(Aaptoryctes (Palaeoryctes Pararyctes ))))))((Palaeosinopa (((Lambertocyon Palaeanodon )(Eomanis Eurotamandua ))(Tubulodon Simpsonotus )))((Escavadodon Onychodectes )(Wyolestes Leptacodon ))))((Loxolophus Arctocyon )(((Molinodus (Conacodon (Anisonchus (Haploconus (Periptychus (Ectoconus Hemithlaeus ))))))(Aphronorus Pentacodon ))(Bisonalveus ((Alcidedorbignya (Esthonyx Cyriacotherium ))(Coryphodon (Pantolambda Titanoides ))))))))(Pteropus (Onychonycteris Icaronycteris )))((((((Diacodexis Bunophorus )(Protolipterna (Homacodon ((Poebrotherium (Gobiohyus Leptomeryx ))(Elomeryx (Indohyus (Pakicetus Rodhocetus )))))))(Hyopsodus (Meniscotherium Phenacodus )))(Lessnessina (Tetraclaenodon (Copecion (Ectocion (Lambdotherium (Homogalax ((Eohippus Hyracotherium )(Heptodon Litolophus )))))))))(Desmatoclaenus (Mimatuta (Protoselene Todralestes ))))(Hilalia (Orthaspidotherium Pleuraspidotherium ))))(Macrocranion (Alsaticopithecus (Teilhardimys (Apheliscus Haplomylus )))))(((Blarina Domnina )((Wyonycteris (Litocherus (Adapisorex Echinosorex )))(Uropsilus (Desmana Oreotalpa ))))(Centetodon (Solenodon Parapternodus ))))((((Ptilocercus Tupaia )(Cynocephalus (Elpidophorus (Worlandia Plagiomene ))))((Plesiadapis (Notharctus Adapis ))((Elphidotarsius (Cantius Saxonella ))(Bessoecetor (Apatemys Mixodectes )))))((Tribosphenomys (Paramys (Rhombomylus Gomphos )))(Asiostylops Arctostylops ))))(((Potamogale ((Rhynchocyon Chambius )(Dilambdogale Widanelfarasia )))(Procavia Eritherium ))((Chaetophractus Utaetus )(Bradypus Tamandua ))))))(Purgatorius Protungulatum ))(Chacopterygus Procerberus ))(Puercolestes Betonnia )))))))(Gallolestes (Alostera (Parazhelestes (Aspanlestes Zhelestes )))))))))*
(Peramus (Deltatheridium (Sheikhdzheilia (Avitotherium ((Paranyctoides (Batodon ((Maelestes (Bobolestes (((Kulbeckia (Lainodon ((Zhangolestes Barunlestes )(Alymlestes Zalambdalestes ))))(Kennalestes (Asioryctes Ukhaatherium )))(Daulestes (Bulaklestes Uchkudukodon )))))(Cimolestes ((Eoryctes ((((Gypsonictops Leptictis )(Prodiacodon ((((((((((Didymictis ((Uintacyon (Vulpavus Miacis ))(Viverravus Protictis )))(Hapalodectes (Ankalagon (Dissacus (Sinonyx (Pachyaena Mesonyx ))))))(Eoconodon Goniacodon ))((((Oxyclaenus ((Chriacus Thryptacodon )(Claenodon Anacodon )))(Didelphodus ((Acmeodon (Gelastops ((Prolimnocyon Pyrocyon )(Dipsalidictis Tytthaena ))))(Aaptoryctes (Palaeoryctes Pararyctes )))))((Palaeosinopa (((Lambertocyon Palaeanodon )(Eomanis Eurotamandua ))(Tubulodon Simpsonotus )))((Escavadodon Onychodectes )(Wyolestes Leptacodon ))))((Loxolophus Arctocyon )(((Molinodus (Conacodon (Anisonchus (Haploconus (Periptychus (Ectoconus Hemithlaeus ))))))(Aphronorus Pentacodon ))(Bisonalveus ((Alcidedorbignya (Esthonyx Cyriacotherium ))(Coryphodon (Pantolambda Titanoides ))))))))(Pteropus (Onychonycteris Icaronycteris )))((((((Diacodexis Bunophorus )(Protolipterna (Homacodon ((Poebrotherium (Gobiohyus Leptomeryx ))(Elomeryx (Indohyus (Pakicetus Rodhocetus )))))))(Hyopsodus (Meniscotherium Phenacodus )))(Lessnessina (Tetraclaenodon (Copecion (Ectocion (Lambdotherium (Homogalax ((Eohippus Hyracotherium )(Heptodon Litolophus )))))))))(Desmatoclaenus (Mimatuta (Protoselene Todralestes ))))(Hilalia (Orthaspidotherium Pleuraspidotherium ))))(Macrocranion (Alsaticopithecus (Teilhardimys (Apheliscus Haplomylus )))))(((Blarina Domnina )((Wyonycteris (Litocherus (Adapisorex Echinosorex )))(Uropsilus (Desmana Oreotalpa ))))(Centetodon (Solenodon Parapternodus ))))((((Ptilocercus Tupaia )(Cynocephalus (Elpidophorus (Worlandia Plagiomene ))))((Plesiadapis (Notharctus Adapis ))((Elphidotarsius (Cantius Saxonella ))(Bessoecetor (Apatemys Mixodectes )))))((Tribosphenomys (Paramys (Rhombomylus Gomphos )))(Asiostylops Arctostylops ))))(((Potamogale ((Rhynchocyon Chambius )(Dilambdogale Widanelfarasia )))(Procavia Eritherium ))((Chaetophractus Utaetus )(Bradypus Tamandua ))))))(Purgatorius Protungulatum ))(Chacopterygus Procerberus )))(Puercolestes Betonnia ))))))(Gallolestes (Alostera (Parazhelestes (Aspanlestes Zhelestes )))))))))*
(Peramus (Deltatheridium (Sheikhdzheilia (Avitotherium ((Paranyctoides (Batodon ((Maelestes (Bobolestes (((Kulbeckia (Lainodon ((Zhangolestes Barunlestes )(Alymlestes Zalambdalestes ))))(Kennalestes (Asioryctes Ukhaatherium )))(Daulestes (Bulaklestes Uchkudukodon )))))(Cimolestes (Eoryctes (((((Gypsonictops Leptictis )(Prodiacodon ((((((((((Didymictis ((Uintacyon (Vulpavus Miacis ))(Viverravus Protictis )))(Hapalodectes (Ankalagon (Dissacus (Sinonyx (Pachyaena Mesonyx ))))))(Eoconodon Goniacodon ))((((Oxyclaenus ((Chriacus Thryptacodon )(Claenodon Anacodon )))(Didelphodus ((Acmeodon (Gelastops ((Prolimnocyon Pyrocyon )(Dipsalidictis Tytthaena ))))(Aaptoryctes (Palaeoryctes Pararyctes )))))((Palaeosinopa (((Lambertocyon Palaeanodon )(Eomanis Eurotamandua ))(Tubulodon Simpsonotus )))((Escavadodon Onychodectes )(Wyolestes Leptacodon ))))((Loxolophus Arctocyon )(((Aphronorus Pentacodon )(Conacodon (Anisonchus (Haploconus (Periptychus (Ectoconus Hemithlaeus ))))))(Bisonalveus ((Alcidedorbignya (Esthonyx Cyriacotherium ))(Coryphodon (Pantolambda Titanoides ))))))))(Pteropus (Onychonycteris Icaronycteris )))((((((Diacodexis Bunophorus )(Protolipterna (Homacodon ((Poebrotherium (Gobiohyus Leptomeryx ))(Elomeryx (Indohyus (Pakicetus Rodhocetus )))))))(Hyopsodus (Meniscotherium Phenacodus )))(Lessnessina (Tetraclaenodon (Copecion (Ectocion (Lambdotherium (Homogalax ((Eohippus Hyracotherium )(Heptodon Litolophus )))))))))(Desmatoclaenus (Mimatuta (Protoselene Todralestes ))))(Molinodus (Hilalia (Orthaspidotherium Pleuraspidotherium )))))(Macrocranion (Alsaticopithecus (Teilhardimys (Apheliscus Haplomylus )))))(((Blarina Domnina )((Wyonycteris (Litocherus (Adapisorex Echinosorex )))(Uropsilus (Desmana Oreotalpa ))))(Centetodon (Solenodon Parapternodus ))))((((Ptilocercus Tupaia )(Cynocephalus (Elpidophorus (Worlandia Plagiomene ))))((Plesiadapis (Notharctus Adapis ))((Elphidotarsius (Cantius Saxonella ))(Bessoecetor (Apatemys Mixodectes )))))((Tribosphenomys (Paramys (Rhombomylus Gomphos )))(Asiostylops Arctostylops ))))(((Potamogale ((Rhynchocyon Chambius )(Dilambdogale Widanelfarasia )))(Procavia Eritherium ))((Chaetophractus Utaetus )(Bradypus Tamandua ))))))(Purgatorius Protungulatum ))(Chacopterygus Procerberus ))(Puercolestes Betonnia )))))))(Gallolestes (Alostera (Parazhelestes (Aspanlestes Zhelestes )))))))))*
(Peramus (Deltatheridium (Sheikhdzheilia (Avitotherium ((Paranyctoides (Batodon ((Maelestes (Bobolestes (((Kulbeckia (Lainodon ((Zhangolestes Barunlestes )(Alymlestes Zalambdalestes ))))(Kennalestes (Asioryctes Ukhaatherium )))(Daulestes (Bulaklestes Uchkudukodon )))))(Cimolestes (Eoryctes (((((Gypsonictops Leptictis )(Prodiacodon ((((((((((Didymictis ((Uintacyon (Vulpavus Miacis ))(Viverravus Protictis )))(Hapalodectes (Ankalagon (Dissacus (Sinonyx (Pachyaena Mesonyx ))))))(Eoconodon Goniacodon ))((((Oxyclaenus ((Chriacus Thryptacodon )(Claenodon Anacodon )))(Didelphodus ((Acmeodon (Gelastops ((Prolimnocyon Pyrocyon )(Dipsalidictis Tytthaena ))))(Aaptoryctes (Palaeoryctes Pararyctes )))))((Palaeosinopa (((Lambertocyon Palaeanodon )(Eomanis Eurotamandua ))(Tubulodon Simpsonotus )))((Escavadodon Onychodectes )(Wyolestes Leptacodon ))))((Loxolophus Arctocyon )(((Molinodus (Conacodon (Anisonchus (Haploconus (Periptychus (Ectoconus Hemithlaeus ))))))(Aphronorus Pentacodon ))(Bisonalveus ((Alcidedorbignya (Esthonyx Cyriacotherium ))(Coryphodon (Pantolambda Titanoides ))))))))(Pteropus (Onychonycteris Icaronycteris )))((((((Diacodexis Bunophorus )(Protolipterna (Homacodon ((Poebrotherium (Gobiohyus Leptomeryx ))(Elomeryx (Indohyus (Pakicetus Rodhocetus )))))))(Hyopsodus (Meniscotherium Phenacodus )))(Lessnessina (Tetraclaenodon (Copecion (Ectocion (Lambdotherium ((Eohippus Hyracotherium )(Homogalax (Heptodon Litolophus )))))))))(Desmatoclaenus (Mimatuta (Protoselene Todralestes ))))(Hilalia (Orthaspidotherium Pleuraspidotherium ))))(Macrocranion (Alsaticopithecus (Teilhardimys (Apheliscus Haplomylus )))))(((Blarina Domnina )((Wyonycteris (Litocherus (Adapisorex Echinosorex )))(Uropsilus (Desmana Oreotalpa ))))(Centetodon (Solenodon Parapternodus ))))((((Ptilocercus Tupaia )(Cynocephalus (Elpidophorus (Worlandia Plagiomene ))))((Plesiadapis (Notharctus Adapis ))((Elphidotarsius (Cantius Saxonella ))(Bessoecetor (Apatemys Mixodectes )))))((Tribosphenomys (Paramys (Rhombomylus Gomphos )))(Asiostylops Arctostylops ))))(((Potamogale ((Rhynchocyon Chambius )(Dilambdogale Widanelfarasia )))(Procavia Eritherium ))((Chaetophractus Utaetus )(Bradypus Tamandua ))))))(Purgatorius Protungulatum ))(Chacopterygus Procerberus ))(Puercolestes Betonnia )))))))(Gallolestes (Alostera (Parazhelestes (Aspanlestes Zhelestes )))))))))*
(Peramus (Deltatheridium (Sheikhdzheilia (Avitotherium ((Paranyctoides (Batodon ((Maelestes (Bobolestes (((Kulbeckia (Lainodon ((Zhangolestes Barunlestes )(Alymlestes Zalambdalestes ))))(Kennalestes (Asioryctes Ukhaatherium )))(Daulestes (Bulaklestes Uchkudukodon )))))(Cimolestes (Eoryctes (((((Gypsonictops Leptictis )(Prodiacodon ((((((((((Didymictis ((Uintacyon (Vulpavus Miacis ))(Viverravus Protictis )))(Hapalodectes (Ankalagon (Dissacus (Sinonyx (Pachyaena Mesonyx ))))))(Eoconodon Goniacodon ))((((Oxyclaenus ((Chriacus Thryptacodon )(Claenodon Anacodon )))(Didelphodus ((Acmeodon (Gelastops ((Prolimnocyon Pyrocyon )(Dipsalidictis Tytthaena ))))(Aaptoryctes (Palaeoryctes Pararyctes )))))((Palaeosinopa (((Lambertocyon Palaeanodon )(Eomanis Eurotamandua ))(Tubulodon Simpsonotus )))((Escavadodon Onychodectes )(Wyolestes Leptacodon ))))((Loxolophus Arctocyon )(((Molinodus (Conacodon (Anisonchus (Haploconus (Periptychus (Ectoconus Hemithlaeus ))))))(Aphronorus Pentacodon ))(Bisonalveus ((Alcidedorbignya (Esthonyx Cyriacotherium ))(Coryphodon (Pantolambda Titanoides ))))))))(Pteropus (Onychonycteris Icaronycteris )))((((((Diacodexis Bunophorus )(Protolipterna (Homacodon ((Poebrotherium (Gobiohyus Leptomeryx ))(Elomeryx (Indohyus (Pakicetus Rodhocetus )))))))(Hyopsodus (Meniscotherium Phenacodus )))(Lessnessina (Tetraclaenodon (Copecion (Ectocion (Lambdotherium ((Homogalax (Eohippus Hyracotherium ))(Heptodon Litolophus ))))))))(Desmatoclaenus (Mimatuta (Protoselene Todralestes ))))(Hilalia (Orthaspidotherium Pleuraspidotherium ))))(Macrocranion (Alsaticopithecus (Teilhardimys (Apheliscus Haplomylus )))))(((Blarina Domnina )((Wyonycteris (Litocherus (Adapisorex Echinosorex )))(Uropsilus (Desmana Oreotalpa ))))(Centetodon (Solenodon Parapternodus ))))((((Ptilocercus Tupaia )(Cynocephalus (Elpidophorus (Worlandia Plagiomene ))))((Plesiadapis (Notharctus Adapis ))((Elphidotarsius (Cantius Saxonella ))(Bessoecetor (Apatemys Mixodectes )))))((Tribosphenomys (Paramys (Rhombomylus Gomphos )))(Asiostylops Arctostylops ))))(((Potamogale ((Rhynchocyon Chambius )(Dilambdogale Widanelfarasia )))(Procavia Eritherium ))((Chaetophractus Utaetus )(Bradypus Tamandua ))))))(Purgatorius Protungulatum ))(Chacopterygus Procerberus ))(Puercolestes Betonnia )))))))(Gallolestes (Alostera (Parazhelestes (Aspanlestes Zhelestes )))))))))*
(Peramus (Deltatheridium (Sheikhdzheilia (Avitotherium ((Paranyctoides (Batodon ((Maelestes (Bobolestes (((Kulbeckia (Lainodon ((Zhangolestes Barunlestes )(Alymlestes Zalambdalestes ))))(Kennalestes (Asioryctes Ukhaatherium )))(Daulestes (Bulaklestes Uchkudukodon )))))(Cimolestes (Eoryctes (((((Gypsonictops Leptictis )(Prodiacodon ((((((((((Didymictis ((Uintacyon (Vulpavus Miacis ))(Viverravus Protictis )))(Hapalodectes (Ankalagon (Dissacus (Sinonyx (Pachyaena Mesonyx ))))))(Eoconodon Goniacodon ))((((Oxyclaenus ((Chriacus Thryptacodon )(Claenodon Anacodon )))(Didelphodus ((Acmeodon (Gelastops ((Prolimnocyon Pyrocyon )(Dipsalidictis Tytthaena ))))(Aaptoryctes (Palaeoryctes Pararyctes )))))((Palaeosinopa (((Lambertocyon Palaeanodon )(Eomanis Eurotamandua ))(Tubulodon Simpsonotus )))((Escavadodon Onychodectes )(Wyolestes Leptacodon ))))((Loxolophus Arctocyon )(((Molinodus (Conacodon (Anisonchus (Haploconus (Periptychus (Ectoconus Hemithlaeus ))))))(Aphronorus Pentacodon ))(Bisonalveus ((Alcidedorbignya (Esthonyx Cyriacotherium ))(Coryphodon (Pantolambda Titanoides ))))))))(Pteropus (Onychonycteris Icaronycteris )))((((((Diacodexis Bunophorus )(Protolipterna (Homacodon ((Gobiohyus (Leptomeryx Poebrotherium ))(Elomeryx (Indohyus (Pakicetus Rodhocetus )))))))(Hyopsodus (Meniscotherium Phenacodus )))(Lessnessina (Tetraclaenodon (Copecion (Ectocion (Lambdotherium (Homogalax ((Eohippus Hyracotherium )(Heptodon Litolophus )))))))))(Desmatoclaenus (Mimatuta (Protoselene Todralestes ))))(Hilalia (Orthaspidotherium Pleuraspidotherium ))))(Macrocranion (Alsaticopithecus (Teilhardimys (Apheliscus Haplomylus )))))(((Blarina Domnina )((Wyonycteris (Litocherus (Adapisorex Echinosorex )))(Uropsilus (Desmana Oreotalpa ))))(Centetodon (Solenodon Parapternodus ))))((((Ptilocercus Tupaia )(Cynocephalus (Elpidophorus (Worlandia Plagiomene ))))((Plesiadapis (Notharctus Adapis ))((Elphidotarsius (Cantius Saxonella ))(Bessoecetor (Apatemys Mixodectes )))))((Tribosphenomys (Paramys (Rhombomylus Gomphos )))(Asiostylops Arctostylops ))))(((Potamogale ((Rhynchocyon Chambius )(Dilambdogale Widanelfarasia )))(Procavia Eritherium ))((Chaetophractus Utaetus )(Bradypus Tamandua ))))))(Purgatorius Protungulatum ))(Chacopterygus Procerberus ))(Puercolestes Betonnia )))))))(Gallolestes (Alostera (Parazhelestes (Aspanlestes Zhelestes )))))))))*
(Peramus (Deltatheridium (Sheikhdzheilia (Avitotherium ((Paranyctoides (Batodon ((Maelestes (Bobolestes (((Kulbeckia (Lainodon (Zhangolestes (Barunlestes (Alymlestes Zalambdalestes )))))(Kennalestes (Asioryctes Ukhaatherium )))(Daulestes (Bulaklestes Uchkudukodon )))))(Cimolestes ((Eoryctes ((((Gypsonictops Leptictis )(Prodiacodon ((((((((((Didymictis ((Uintacyon (Vulpavus Miacis ))(Viverravus Protictis )))(Hapalodectes (Ankalagon (Dissacus (Sinonyx (Pachyaena Mesonyx ))))))(Eoconodon Goniacodon ))((((Oxyclaenus ((Chriacus Thryptacodon )(Claenodon Anacodon )))(Didelphodus ((Gelastops (Acmeodon ((Prolimnocyon Pyrocyon )(Dipsalidictis Tytthaena ))))(Aaptoryctes (Palaeoryctes Pararyctes )))))((Palaeosinopa (((Lambertocyon Palaeanodon )(Eomanis Eurotamandua ))(Tubulodon Simpsonotus )))((Escavadodon Onychodectes )(Wyolestes Leptacodon ))))((Loxolophus Arctocyon )(((Molinodus (Conacodon (Anisonchus (Haploconus (Periptychus (Ectoconus Hemithlaeus ))))))(Aphronorus Pentacodon ))(Bisonalveus ((Alcidedorbignya (Esthonyx Cyriacotherium ))(Coryphodon (Pantolambda Titanoides ))))))))(Pteropus (Onychonycteris Icaronycteris )))((((((Diacodexis Bunophorus )(Protolipterna (Homacodon ((Poebrotherium (Gobiohyus Leptomeryx ))(Elomeryx (Indohyus (Pakicetus Rodhocetus )))))))(Hyopsodus (Meniscotherium Phenacodus )))(Lessnessina (Tetraclaenodon (Copecion (Ectocion (Lambdotherium (Homogalax ((Eohippus Hyracotherium )(Heptodon Litolophus )))))))))(Desmatoclaenus (Mimatuta (Protoselene Todralestes ))))(Hilalia (Orthaspidotherium Pleuraspidotherium ))))(Macrocranion (Alsaticopithecus (Teilhardimys (Apheliscus Haplomylus )))))(((Blarina Domnina )((Wyonycteris (Litocherus (Adapisorex Echinosorex )))(Uropsilus (Desmana Oreotalpa ))))(Centetodon (Solenodon Parapternodus ))))((((Ptilocercus Tupaia )(Cynocephalus (Elpidophorus (Worlandia Plagiomene ))))((Plesiadapis (Notharctus Adapis ))((Elphidotarsius (Cantius Saxonella ))(Bessoecetor (Apatemys Mixodectes )))))((Tribosphenomys (Paramys (Rhombomylus Gomphos )))(Asiostylops Arctostylops ))))(((Potamogale ((Rhynchocyon Chambius )(Dilambdogale Widanelfarasia )))(Procavia Eritherium ))((Chaetophractus Utaetus )(Bradypus Tamandua ))))))(Purgatorius Protungulatum ))(Chacopterygus Procerberus )))(Puercolestes Betonnia ))))))(Gallolestes (Alostera (Parazhelestes (Aspanlestes Zhelestes )))))))))*
(Peramus (Deltatheridium (Sheikhdzheilia (Avitotherium ((Paranyctoides (Batodon ((Maelestes (Bobolestes (((Kulbeckia (Lainodon (Zhangolestes (Barunlestes (Alymlestes Zalambdalestes )))))(Kennalestes (Asioryctes Ukhaatherium )))(Daulestes (Bulaklestes Uchkudukodon )))))(Cimolestes ((Eoryctes ((((Gypsonictops Leptictis )(Prodiacodon ((((((((((Didymictis ((Uintacyon (Vulpavus Miacis ))(Viverravus Protictis )))(Hapalodectes (Ankalagon (Dissacus (Sinonyx (Pachyaena Mesonyx ))))))(Eoconodon Goniacodon ))((((Oxyclaenus ((Chriacus Thryptacodon )(Claenodon Anacodon )))(Didelphodus ((Acmeodon (Gelastops ((Prolimnocyon Pyrocyon )(Dipsalidictis Tytthaena ))))(Aaptoryctes (Palaeoryctes Pararyctes )))))((Palaeosinopa (((Lambertocyon Palaeanodon )(Eomanis Eurotamandua ))(Tubulodon Simpsonotus )))((Escavadodon Onychodectes )(Wyolestes Leptacodon ))))((Loxolophus Arctocyon )(((Aphronorus Pentacodon )(Conacodon (Anisonchus (Haploconus (Periptychus (Ectoconus Hemithlaeus ))))))(Bisonalveus ((Alcidedorbignya (Esthonyx Cyriacotherium ))(Coryphodon (Pantolambda Titanoides ))))))))(Pteropus (Onychonycteris Icaronycteris )))((((((Diacodexis Bunophorus )(Protolipterna (Homacodon ((Poebrotherium (Gobiohyus Leptomeryx ))(Elomeryx (Indohyus (Pakicetus Rodhocetus )))))))(Hyopsodus (Meniscotherium Phenacodus )))(Lessnessina (Tetraclaenodon (Copecion (Ectocion (Lambdotherium (Homogalax ((Eohippus Hyracotherium )(Heptodon Litolophus )))))))))(Desmatoclaenus (Mimatuta (Protoselene Todralestes ))))(Molinodus (Hilalia (Orthaspidotherium Pleuraspidotherium )))))(Macrocranion (Alsaticopithecus (Teilhardimys (Apheliscus Haplomylus )))))(((Blarina Domnina )((Wyonycteris (Litocherus (Adapisorex Echinosorex )))(Uropsilus (Desmana Oreotalpa ))))(Centetodon (Solenodon Parapternodus ))))((((Ptilocercus Tupaia )(Cynocephalus (Elpidophorus (Worlandia Plagiomene ))))((Plesiadapis (Notharctus Adapis ))((Elphidotarsius (Cantius Saxonella ))(Bessoecetor (Apatemys Mixodectes )))))((Tribosphenomys (Paramys (Rhombomylus Gomphos )))(Asiostylops Arctostylops ))))(((Potamogale ((Rhynchocyon Chambius )(Dilambdogale Widanelfarasia )))(Procavia Eritherium ))((Chaetophractus Utaetus )(Bradypus Tamandua ))))))(Purgatorius Protungulatum ))(Chacopterygus Procerberus )))(Puercolestes Betonnia ))))))(Gallolestes (Alostera (Parazhelestes (Aspanlestes Zhelestes )))))))))*
(Peramus (Deltatheridium (Sheikhdzheilia (Avitotherium ((Paranyctoides (Batodon ((Maelestes (Bobolestes (((Kulbeckia (Lainodon (Zhangolestes (Barunlestes (Alymlestes Zalambdalestes )))))(Kennalestes (Asioryctes Ukhaatherium )))(Daulestes (Bulaklestes Uchkudukodon )))))(Cimolestes ((Eoryctes ((((Gypsonictops Leptictis )(Prodiacodon ((((((((((Didymictis ((Uintacyon (Vulpavus Miacis ))(Viverravus Protictis )))(Hapalodectes (Ankalagon (Dissacus (Sinonyx (Pachyaena Mesonyx ))))))(Eoconodon Goniacodon ))((((Oxyclaenus ((Chriacus Thryptacodon )(Claenodon Anacodon )))(Didelphodus ((Acmeodon (Gelastops ((Prolimnocyon Pyrocyon )(Dipsalidictis Tytthaena ))))(Aaptoryctes (Palaeoryctes Pararyctes )))))((Palaeosinopa (((Lambertocyon Palaeanodon )(Eomanis Eurotamandua ))(Tubulodon Simpsonotus )))((Escavadodon Onychodectes )(Wyolestes Leptacodon ))))((Loxolophus Arctocyon )(((Molinodus (Conacodon (Anisonchus (Haploconus (Periptychus (Ectoconus Hemithlaeus ))))))(Aphronorus Pentacodon ))(Bisonalveus ((Alcidedorbignya (Esthonyx Cyriacotherium ))(Coryphodon (Pantolambda Titanoides ))))))))(Pteropus (Onychonycteris Icaronycteris )))((((((Diacodexis Bunophorus )(Protolipterna (Homacodon ((Poebrotherium (Gobiohyus Leptomeryx ))(Elomeryx (Indohyus (Pakicetus Rodhocetus )))))))(Hyopsodus (Meniscotherium Phenacodus )))(Lessnessina (Tetraclaenodon (Copecion (Ectocion (Lambdotherium ((Eohippus Hyracotherium )(Homogalax (Heptodon Litolophus )))))))))(Desmatoclaenus (Mimatuta (Protoselene Todralestes ))))(Hilalia (Orthaspidotherium Pleuraspidotherium ))))(Macrocranion (Alsaticopithecus (Teilhardimys (Apheliscus Haplomylus )))))(((Blarina Domnina )((Wyonycteris (Litocherus (Adapisorex Echinosorex )))(Uropsilus (Desmana Oreotalpa ))))(Centetodon (Solenodon Parapternodus ))))((((Ptilocercus Tupaia )(Cynocephalus (Elpidophorus (Worlandia Plagiomene ))))((Plesiadapis (Notharctus Adapis ))((Elphidotarsius (Cantius Saxonella ))(Bessoecetor (Apatemys Mixodectes )))))((Tribosphenomys (Paramys (Rhombomylus Gomphos )))(Asiostylops Arctostylops ))))(((Potamogale ((Rhynchocyon Chambius )(Dilambdogale Widanelfarasia )))(Procavia Eritherium ))((Chaetophractus Utaetus )(Bradypus Tamandua ))))))(Purgatorius Protungulatum ))(Chacopterygus Procerberus )))(Puercolestes Betonnia ))))))(Gallolestes (Alostera (Parazhelestes (Aspanlestes Zhelestes )))))))))*
(Peramus (Deltatheridium (Sheikhdzheilia (Avitotherium ((Paranyctoides (Batodon ((Maelestes (Bobolestes (((Kulbeckia (Lainodon (Zhangolestes (Barunlestes (Alymlestes Zalambdalestes )))))(Kennalestes (Asioryctes Ukhaatherium )))(Daulestes (Bulaklestes Uchkudukodon )))))(Cimolestes ((Eoryctes ((((Gypsonictops Leptictis )(Prodiacodon ((((((((((Didymictis ((Uintacyon (Vulpavus Miacis ))(Viverravus Protictis )))(Hapalodectes (Ankalagon (Dissacus (Sinonyx (Pachyaena Mesonyx ))))))(Eoconodon Goniacodon ))((((Oxyclaenus ((Chriacus Thryptacodon )(Claenodon Anacodon )))(Didelphodus ((Acmeodon (Gelastops ((Prolimnocyon Pyrocyon )(Dipsalidictis Tytthaena ))))(Aaptoryctes (Palaeoryctes Pararyctes )))))((Palaeosinopa (((Lambertocyon Palaeanodon )(Eomanis Eurotamandua ))(Tubulodon Simpsonotus )))((Escavadodon Onychodectes )(Wyolestes Leptacodon ))))((Loxolophus Arctocyon )(((Molinodus (Conacodon (Anisonchus (Haploconus (Periptychus (Ectoconus Hemithlaeus ))))))(Aphronorus Pentacodon ))(Bisonalveus ((Alcidedorbignya (Esthonyx Cyriacotherium ))(Coryphodon (Pantolambda Titanoides ))))))))(Pteropus (Onychonycteris Icaronycteris )))((((((Diacodexis Bunophorus )(Protolipterna (Homacodon ((Poebrotherium (Gobiohyus Leptomeryx ))(Elomeryx (Indohyus (Pakicetus Rodhocetus )))))))(Hyopsodus (Meniscotherium Phenacodus )))(Lessnessina (Tetraclaenodon (Copecion (Ectocion (Lambdotherium ((Homogalax (Eohippus Hyracotherium ))(Heptodon Litolophus ))))))))(Desmatoclaenus (Mimatuta (Protoselene Todralestes ))))(Hilalia (Orthaspidotherium Pleuraspidotherium ))))(Macrocranion (Alsaticopithecus (Teilhardimys (Apheliscus Haplomylus )))))(((Blarina Domnina )((Wyonycteris (Litocherus (Adapisorex Echinosorex )))(Uropsilus (Desmana Oreotalpa ))))(Centetodon (Solenodon Parapternodus ))))((((Ptilocercus Tupaia )(Cynocephalus (Elpidophorus (Worlandia Plagiomene ))))((Plesiadapis (Notharctus Adapis ))((Elphidotarsius (Cantius Saxonella ))(Bessoecetor (Apatemys Mixodectes )))))((Tribosphenomys (Paramys (Rhombomylus Gomphos )))(Asiostylops Arctostylops ))))(((Potamogale ((Rhynchocyon Chambius )(Dilambdogale Widanelfarasia )))(Procavia Eritherium ))((Chaetophractus Utaetus )(Bradypus Tamandua ))))))(Purgatorius Protungulatum ))(Chacopterygus Procerberus )))(Puercolestes Betonnia ))))))(Gallolestes (Alostera (Parazhelestes (Aspanlestes Zhelestes )))))))))*
(Peramus (Deltatheridium (Sheikhdzheilia (Avitotherium ((Paranyctoides (Batodon ((Maelestes (Bobolestes (((Kulbeckia (Lainodon (Zhangolestes (Barunlestes (Alymlestes Zalambdalestes )))))(Kennalestes (Asioryctes Ukhaatherium )))(Daulestes (Bulaklestes Uchkudukodon )))))(Cimolestes ((Eoryctes ((((Gypsonictops Leptictis )(Prodiacodon ((((((((((Didymictis ((Uintacyon (Vulpavus Miacis ))(Viverravus Protictis )))(Hapalodectes (Ankalagon (Dissacus (Sinonyx (Pachyaena Mesonyx ))))))(Eoconodon Goniacodon ))((((Oxyclaenus ((Chriacus Thryptacodon )(Claenodon Anacodon )))(Didelphodus ((Acmeodon (Gelastops ((Prolimnocyon Pyrocyon )(Dipsalidictis Tytthaena ))))(Aaptoryctes (Palaeoryctes Pararyctes )))))((Palaeosinopa (((Lambertocyon Palaeanodon )(Eomanis Eurotamandua ))(Tubulodon Simpsonotus )))((Escavadodon Onychodectes )(Wyolestes Leptacodon ))))((Loxolophus Arctocyon )(((Molinodus (Conacodon (Anisonchus (Haploconus (Periptychus (Ectoconus Hemithlaeus ))))))(Aphronorus Pentacodon ))(Bisonalveus ((Alcidedorbignya (Esthonyx Cyriacotherium ))(Coryphodon (Pantolambda Titanoides ))))))))(Pteropus (Onychonycteris Icaronycteris )))((((((Diacodexis Bunophorus )(Protolipterna (Homacodon ((Gobiohyus (Leptomeryx Poebrotherium ))(Elomeryx (Indohyus (Pakicetus Rodhocetus )))))))(Hyopsodus (Meniscotherium Phenacodus )))(Lessnessina (Tetraclaenodon (Copecion (Ectocion (Lambdotherium (Homogalax ((Eohippus Hyracotherium )(Heptodon Litolophus )))))))))(Desmatoclaenus (Mimatuta (Protoselene Todralestes ))))(Hilalia (Orthaspidotherium Pleuraspidotherium ))))(Macrocranion (Alsaticopithecus (Teilhardimys (Apheliscus Haplomylus )))))(((Blarina Domnina )((Wyonycteris (Litocherus (Adapisorex Echinosorex )))(Uropsilus (Desmana Oreotalpa ))))(Centetodon (Solenodon Parapternodus ))))((((Ptilocercus Tupaia )(Cynocephalus (Elpidophorus (Worlandia Plagiomene ))))((Plesiadapis (Notharctus Adapis ))((Elphidotarsius (Cantius Saxonella ))(Bessoecetor (Apatemys Mixodectes )))))((Tribosphenomys (Paramys (Rhombomylus Gomphos )))(Asiostylops Arctostylops ))))(((Potamogale ((Rhynchocyon Chambius )(Dilambdogale Widanelfarasia )))(Procavia Eritherium ))((Chaetophractus Utaetus )(Bradypus Tamandua ))))))(Purgatorius Protungulatum ))(Chacopterygus Procerberus )))(Puercolestes Betonnia ))))))(Gallolestes (Alostera (Parazhelestes (Aspanlestes Zhelestes )))))))))*
(Peramus (Deltatheridium (Sheikhdzheilia (Avitotherium ((Paranyctoides (Batodon ((Maelestes (Bobolestes (((Kulbeckia (Lainodon (Zhangolestes (Barunlestes (Alymlestes Zalambdalestes )))))(Kennalestes (Asioryctes Ukhaatherium )))(Daulestes (Bulaklestes Uchkudukodon )))))(Cimolestes ((Eoryctes ((((Gypsonictops Leptictis )(Prodiacodon ((((((((((Didymictis ((Uintacyon (Vulpavus Miacis ))(Viverravus Protictis )))(Hapalodectes (Ankalagon (Dissacus (Sinonyx (Pachyaena Mesonyx ))))))(Eoconodon Goniacodon ))((((Oxyclaenus ((Chriacus Thryptacodon )(Claenodon Anacodon )))(Didelphodus ((Acmeodon Gelastops )(((Prolimnocyon Pyrocyon )(Dipsalidictis Tytthaena ))(Aaptoryctes (Palaeoryctes Pararyctes ))))))((Palaeosinopa (((Lambertocyon Palaeanodon )(Eomanis Eurotamandua ))(Tubulodon Simpsonotus )))((Escavadodon Onychodectes )(Wyolestes Leptacodon ))))((Loxolophus Arctocyon )(((Molinodus (Conacodon (Anisonchus (Haploconus (Periptychus (Ectoconus Hemithlaeus ))))))(Aphronorus Pentacodon ))(Bisonalveus ((Alcidedorbignya (Esthonyx Cyriacotherium ))(Coryphodon (Pantolambda Titanoides ))))))))(Pteropus (Onychonycteris Icaronycteris )))((((((Diacodexis Bunophorus )(Protolipterna (Homacodon ((Poebrotherium (Gobiohyus Leptomeryx ))(Elomeryx (Indohyus (Pakicetus Rodhocetus )))))))(Hyopsodus (Meniscotherium Phenacodus )))(Lessnessina (Tetraclaenodon (Copecion (Ectocion (Lambdotherium (Homogalax ((Eohippus Hyracotherium )(Heptodon Litolophus )))))))))(Desmatoclaenus (Mimatuta (Protoselene Todralestes ))))(Hilalia (Orthaspidotherium Pleuraspidotherium ))))(Macrocranion (Alsaticopithecus (Teilhardimys (Apheliscus Haplomylus )))))(((Blarina Domnina )((Wyonycteris (Litocherus (Adapisorex Echinosorex )))(Uropsilus (Desmana Oreotalpa ))))(Centetodon (Solenodon Parapternodus ))))((((Ptilocercus Tupaia )(Cynocephalus (Elpidophorus (Worlandia Plagiomene ))))((Plesiadapis (Notharctus Adapis ))((Elphidotarsius (Cantius Saxonella ))(Bessoecetor (Apatemys Mixodectes )))))((Tribosphenomys (Paramys (Rhombomylus Gomphos )))(Asiostylops Arctostylops ))))(((Potamogale ((Rhynchocyon Chambius )(Dilambdogale Widanelfarasia )))(Procavia Eritherium ))((Chaetophractus Utaetus )(Bradypus Tamandua ))))))(Purgatorius Protungulatum ))(Chacopterygus Procerberus )))(Puercolestes Betonnia ))))))(Gallolestes (Alostera (Parazhelestes (Aspanlestes Zhelestes )))))))))*
(Peramus (Deltatheridium (Sheikhdzheilia (Avitotherium ((Paranyctoides (Batodon ((Maelestes (Bobolestes (((Kulbeckia (Lainodon (Zhangolestes (Barunlestes (Alymlestes Zalambdalestes )))))(Kennalestes (Asioryctes Ukhaatherium )))(Daulestes (Bulaklestes Uchkudukodon )))))(Cimolestes (Eoryctes (((((Gypsonictops Leptictis )(Prodiacodon ((((((((((Didymictis ((Uintacyon (Vulpavus Miacis ))(Viverravus Protictis )))(Hapalodectes (Ankalagon (Dissacus (Sinonyx (Pachyaena Mesonyx ))))))(Eoconodon Goniacodon ))((((Oxyclaenus ((Chriacus Thryptacodon )(Claenodon Anacodon )))(Didelphodus ((Gelastops (Acmeodon ((Prolimnocyon Pyrocyon )(Dipsalidictis Tytthaena ))))(Aaptoryctes (Palaeoryctes Pararyctes )))))((Palaeosinopa (((Lambertocyon Palaeanodon )(Eomanis Eurotamandua ))(Tubulodon Simpsonotus )))((Escavadodon Onychodectes )(Wyolestes Leptacodon ))))((Loxolophus Arctocyon )(((Aphronorus Pentacodon )(Conacodon (Anisonchus (Haploconus (Periptychus (Ectoconus Hemithlaeus ))))))(Bisonalveus ((Alcidedorbignya (Esthonyx Cyriacotherium ))(Coryphodon (Pantolambda Titanoides ))))))))(Pteropus (Onychonycteris Icaronycteris )))((((((Diacodexis Bunophorus )(Protolipterna (Homacodon ((Poebrotherium (Gobiohyus Leptomeryx ))(Elomeryx (Indohyus (Pakicetus Rodhocetus )))))))(Hyopsodus (Meniscotherium Phenacodus )))(Lessnessina (Tetraclaenodon (Copecion (Ectocion (Lambdotherium (Homogalax ((Eohippus Hyracotherium )(Heptodon Litolophus )))))))))(Desmatoclaenus (Mimatuta (Protoselene Todralestes ))))(Molinodus (Hilalia (Orthaspidotherium Pleuraspidotherium )))))(Macrocranion (Alsaticopithecus (Teilhardimys (Apheliscus Haplomylus )))))(((Blarina Domnina )((Wyonycteris (Litocherus (Adapisorex Echinosorex )))(Uropsilus (Desmana Oreotalpa ))))(Centetodon (Solenodon Parapternodus ))))((((Ptilocercus Tupaia )(Cynocephalus (Elpidophorus (Worlandia Plagiomene ))))((Plesiadapis (Notharctus Adapis ))((Elphidotarsius (Cantius Saxonella ))(Bessoecetor (Apatemys Mixodectes )))))((Tribosphenomys (Paramys (Rhombomylus Gomphos )))(Asiostylops Arctostylops ))))(((Potamogale ((Rhynchocyon Chambius )(Dilambdogale Widanelfarasia )))(Procavia Eritherium ))((Chaetophractus Utaetus )(Bradypus Tamandua ))))))(Purgatorius Protungulatum ))(Chacopterygus Procerberus ))(Puercolestes Betonnia )))))))(Gallolestes (Alostera (Parazhelestes (Aspanlestes Zhelestes )))))))))*
(Peramus (Deltatheridium (Sheikhdzheilia (Avitotherium ((Paranyctoides (Batodon ((Maelestes (Bobolestes (((Kulbeckia (Lainodon (Zhangolestes (Barunlestes (Alymlestes Zalambdalestes )))))(Kennalestes (Asioryctes Ukhaatherium )))(Daulestes (Bulaklestes Uchkudukodon )))))(Cimolestes (Eoryctes (((((Gypsonictops Leptictis )(Prodiacodon ((((((((((Didymictis ((Uintacyon (Vulpavus Miacis ))(Viverravus Protictis )))(Hapalodectes (Ankalagon (Dissacus (Sinonyx (Pachyaena Mesonyx ))))))(Eoconodon Goniacodon ))((((Oxyclaenus ((Chriacus Thryptacodon )(Claenodon Anacodon )))(Didelphodus ((Gelastops (Acmeodon ((Prolimnocyon Pyrocyon )(Dipsalidictis Tytthaena ))))(Aaptoryctes (Palaeoryctes Pararyctes )))))((Palaeosinopa (((Lambertocyon Palaeanodon )(Eomanis Eurotamandua ))(Tubulodon Simpsonotus )))((Escavadodon Onychodectes )(Wyolestes Leptacodon ))))((Loxolophus Arctocyon )(((Molinodus (Conacodon (Anisonchus (Haploconus (Periptychus (Ectoconus Hemithlaeus ))))))(Aphronorus Pentacodon ))(Bisonalveus ((Alcidedorbignya (Esthonyx Cyriacotherium ))(Coryphodon (Pantolambda Titanoides ))))))))(Pteropus (Onychonycteris Icaronycteris )))((((((Diacodexis Bunophorus )(Protolipterna (Homacodon ((Poebrotherium (Gobiohyus Leptomeryx ))(Elomeryx (Indohyus (Pakicetus Rodhocetus )))))))(Hyopsodus (Meniscotherium Phenacodus )))(Lessnessina (Tetraclaenodon (Copecion (Ectocion (Lambdotherium ((Eohippus Hyracotherium )(Homogalax (Heptodon Litolophus )))))))))(Desmatoclaenus (Mimatuta (Protoselene Todralestes ))))(Hilalia (Orthaspidotherium Pleuraspidotherium ))))(Macrocranion (Alsaticopithecus (Teilhardimys (Apheliscus Haplomylus )))))(((Blarina Domnina )((Wyonycteris (Litocherus (Adapisorex Echinosorex )))(Uropsilus (Desmana Oreotalpa ))))(Centetodon (Solenodon Parapternodus ))))((((Ptilocercus Tupaia )(Cynocephalus (Elpidophorus (Worlandia Plagiomene ))))((Plesiadapis (Notharctus Adapis ))((Elphidotarsius (Cantius Saxonella ))(Bessoecetor (Apatemys Mixodectes )))))((Tribosphenomys (Paramys (Rhombomylus Gomphos )))(Asiostylops Arctostylops ))))(((Potamogale ((Rhynchocyon Chambius )(Dilambdogale Widanelfarasia )))(Procavia Eritherium ))((Chaetophractus Utaetus )(Bradypus Tamandua ))))))(Purgatorius Protungulatum ))(Chacopterygus Procerberus ))(Puercolestes Betonnia )))))))(Gallolestes (Alostera (Parazhelestes (Aspanlestes Zhelestes )))))))))*
(Peramus (Deltatheridium (Sheikhdzheilia (Avitotherium ((Paranyctoides (Batodon ((Maelestes (Bobolestes (((Kulbeckia (Lainodon (Zhangolestes (Barunlestes (Alymlestes Zalambdalestes )))))(Kennalestes (Asioryctes Ukhaatherium )))(Daulestes (Bulaklestes Uchkudukodon )))))(Cimolestes (Eoryctes (((((Gypsonictops Leptictis )(Prodiacodon ((((((((((Didymictis ((Uintacyon (Vulpavus Miacis ))(Viverravus Protictis )))(Hapalodectes (Ankalagon (Dissacus (Sinonyx (Pachyaena Mesonyx ))))))(Eoconodon Goniacodon ))((((Oxyclaenus ((Chriacus Thryptacodon )(Claenodon Anacodon )))(Didelphodus ((Gelastops (Acmeodon ((Prolimnocyon Pyrocyon )(Dipsalidictis Tytthaena ))))(Aaptoryctes (Palaeoryctes Pararyctes )))))((Palaeosinopa (((Lambertocyon Palaeanodon )(Eomanis Eurotamandua ))(Tubulodon Simpsonotus )))((Escavadodon Onychodectes )(Wyolestes Leptacodon ))))((Loxolophus Arctocyon )(((Molinodus (Conacodon (Anisonchus (Haploconus (Periptychus (Ectoconus Hemithlaeus ))))))(Aphronorus Pentacodon ))(Bisonalveus ((Alcidedorbignya (Esthonyx Cyriacotherium ))(Coryphodon (Pantolambda Titanoides ))))))))(Pteropus (Onychonycteris Icaronycteris )))((((((Diacodexis Bunophorus )(Protolipterna (Homacodon ((Poebrotherium (Gobiohyus Leptomeryx ))(Elomeryx (Indohyus (Pakicetus Rodhocetus )))))))(Hyopsodus (Meniscotherium Phenacodus )))(Lessnessina (Tetraclaenodon (Copecion (Ectocion (Lambdotherium ((Homogalax (Eohippus Hyracotherium ))(Heptodon Litolophus ))))))))(Desmatoclaenus (Mimatuta (Protoselene Todralestes ))))(Hilalia (Orthaspidotherium Pleuraspidotherium ))))(Macrocranion (Alsaticopithecus (Teilhardimys (Apheliscus Haplomylus )))))(((Blarina Domnina )((Wyonycteris (Litocherus (Adapisorex Echinosorex )))(Uropsilus (Desmana Oreotalpa ))))(Centetodon (Solenodon Parapternodus ))))((((Ptilocercus Tupaia )(Cynocephalus (Elpidophorus (Worlandia Plagiomene ))))((Plesiadapis (Notharctus Adapis ))((Elphidotarsius (Cantius Saxonella ))(Bessoecetor (Apatemys Mixodectes )))))((Tribosphenomys (Paramys (Rhombomylus Gomphos )))(Asiostylops Arctostylops ))))(((Potamogale ((Rhynchocyon Chambius )(Dilambdogale Widanelfarasia )))(Procavia Eritherium ))((Chaetophractus Utaetus )(Bradypus Tamandua ))))))(Purgatorius Protungulatum ))(Chacopterygus Procerberus ))(Puercolestes Betonnia )))))))(Gallolestes (Alostera (Parazhelestes (Aspanlestes Zhelestes )))))))))*
(Peramus (Deltatheridium (Sheikhdzheilia (Avitotherium ((Paranyctoides (Batodon ((Maelestes (Bobolestes (((Kulbeckia (Lainodon (Zhangolestes (Barunlestes (Alymlestes Zalambdalestes )))))(Kennalestes (Asioryctes Ukhaatherium )))(Daulestes (Bulaklestes Uchkudukodon )))))(Cimolestes (Eoryctes (((((Gypsonictops Leptictis )(Prodiacodon ((((((((((Didymictis ((Uintacyon (Vulpavus Miacis ))(Viverravus Protictis )))(Hapalodectes (Ankalagon (Dissacus (Sinonyx (Pachyaena Mesonyx ))))))(Eoconodon Goniacodon ))((((Oxyclaenus ((Chriacus Thryptacodon )(Claenodon Anacodon )))(Didelphodus ((Gelastops (Acmeodon ((Prolimnocyon Pyrocyon )(Dipsalidictis Tytthaena ))))(Aaptoryctes (Palaeoryctes Pararyctes )))))((Palaeosinopa (((Lambertocyon Palaeanodon )(Eomanis Eurotamandua ))(Tubulodon Simpsonotus )))((Escavadodon Onychodectes )(Wyolestes Leptacodon ))))((Loxolophus Arctocyon )(((Molinodus (Conacodon (Anisonchus (Haploconus (Periptychus (Ectoconus Hemithlaeus ))))))(Aphronorus Pentacodon ))(Bisonalveus ((Alcidedorbignya (Esthonyx Cyriacotherium ))(Coryphodon (Pantolambda Titanoides ))))))))(Pteropus (Onychonycteris Icaronycteris )))((((((Diacodexis Bunophorus )(Protolipterna (Homacodon ((Gobiohyus (Leptomeryx Poebrotherium ))(Elomeryx (Indohyus (Pakicetus Rodhocetus )))))))(Hyopsodus (Meniscotherium Phenacodus )))(Lessnessina (Tetraclaenodon (Copecion (Ectocion (Lambdotherium (Homogalax ((Eohippus Hyracotherium )(Heptodon Litolophus )))))))))(Desmatoclaenus (Mimatuta (Protoselene Todralestes ))))(Hilalia (Orthaspidotherium Pleuraspidotherium ))))(Macrocranion (Alsaticopithecus (Teilhardimys (Apheliscus Haplomylus )))))(((Blarina Domnina )((Wyonycteris (Litocherus (Adapisorex Echinosorex )))(Uropsilus (Desmana Oreotalpa ))))(Centetodon (Solenodon Parapternodus ))))((((Ptilocercus Tupaia )(Cynocephalus (Elpidophorus (Worlandia Plagiomene ))))((Plesiadapis (Notharctus Adapis ))((Elphidotarsius (Cantius Saxonella ))(Bessoecetor (Apatemys Mixodectes )))))((Tribosphenomys (Paramys (Rhombomylus Gomphos )))(Asiostylops Arctostylops ))))(((Potamogale ((Rhynchocyon Chambius )(Dilambdogale Widanelfarasia )))(Procavia Eritherium ))((Chaetophractus Utaetus )(Bradypus Tamandua ))))))(Purgatorius Protungulatum ))(Chacopterygus Procerberus ))(Puercolestes Betonnia )))))))(Gallolestes (Alostera (Parazhelestes (Aspanlestes Zhelestes )))))))))*
(Peramus (Deltatheridium (Sheikhdzheilia (Avitotherium ((Paranyctoides (Batodon ((Maelestes (Bobolestes (((Kulbeckia (Lainodon (Zhangolestes (Barunlestes (Alymlestes Zalambdalestes )))))(Kennalestes (Asioryctes Ukhaatherium )))(Daulestes (Bulaklestes Uchkudukodon )))))(Cimolestes (Eoryctes (((((Gypsonictops Leptictis )(Prodiacodon ((((((((((Didymictis ((Uintacyon (Vulpavus Miacis ))(Viverravus Protictis )))(Hapalodectes (Ankalagon (Dissacus (Sinonyx (Pachyaena Mesonyx ))))))(Eoconodon Goniacodon ))((((Oxyclaenus ((Chriacus Thryptacodon )(Claenodon Anacodon )))(Didelphodus ((Acmeodon (Gelastops ((Prolimnocyon Pyrocyon )(Dipsalidictis Tytthaena ))))(Aaptoryctes (Palaeoryctes Pararyctes )))))((Palaeosinopa (((Lambertocyon Palaeanodon )(Eomanis Eurotamandua ))(Tubulodon Simpsonotus )))((Escavadodon Onychodectes )(Wyolestes Leptacodon ))))((Loxolophus Arctocyon )(((Aphronorus Pentacodon )(Conacodon (Anisonchus (Haploconus (Periptychus (Ectoconus Hemithlaeus ))))))(Bisonalveus ((Alcidedorbignya (Esthonyx Cyriacotherium ))(Coryphodon (Pantolambda Titanoides ))))))))(Pteropus (Onychonycteris Icaronycteris )))((((((Diacodexis Bunophorus )(Protolipterna (Homacodon ((Poebrotherium (Gobiohyus Leptomeryx ))(Elomeryx (Indohyus (Pakicetus Rodhocetus )))))))(Hyopsodus (Meniscotherium Phenacodus )))(Lessnessina (Tetraclaenodon (Copecion (Ectocion (Lambdotherium ((Eohippus Hyracotherium )(Homogalax (Heptodon Litolophus )))))))))(Desmatoclaenus (Mimatuta (Protoselene Todralestes ))))(Molinodus (Hilalia (Orthaspidotherium Pleuraspidotherium )))))(Macrocranion (Alsaticopithecus (Teilhardimys (Apheliscus Haplomylus )))))(((Blarina Domnina )((Wyonycteris (Litocherus (Adapisorex Echinosorex )))(Uropsilus (Desmana Oreotalpa ))))(Centetodon (Solenodon Parapternodus ))))((((Ptilocercus Tupaia )(Cynocephalus (Elpidophorus (Worlandia Plagiomene ))))((Plesiadapis (Notharctus Adapis ))((Elphidotarsius (Cantius Saxonella ))(Bessoecetor (Apatemys Mixodectes )))))((Tribosphenomys (Paramys (Rhombomylus Gomphos )))(Asiostylops Arctostylops ))))(((Potamogale ((Rhynchocyon Chambius )(Dilambdogale Widanelfarasia )))(Procavia Eritherium ))((Chaetophractus Utaetus )(Bradypus Tamandua ))))))(Purgatorius Protungulatum ))(Chacopterygus Procerberus ))(Puercolestes Betonnia )))))))(Gallolestes (Alostera (Parazhelestes (Aspanlestes Zhelestes )))))))))*
(Peramus (Deltatheridium (Sheikhdzheilia (Avitotherium ((Paranyctoides (Batodon ((Maelestes (Bobolestes (((Kulbeckia (Lainodon (Zhangolestes (Barunlestes (Alymlestes Zalambdalestes )))))(Kennalestes (Asioryctes Ukhaatherium )))(Daulestes (Bulaklestes Uchkudukodon )))))(Cimolestes (Eoryctes (((((Gypsonictops Leptictis )(Prodiacodon ((((((((((Didymictis ((Uintacyon (Vulpavus Miacis ))(Viverravus Protictis )))(Hapalodectes (Ankalagon (Dissacus (Sinonyx (Pachyaena Mesonyx ))))))(Eoconodon Goniacodon ))((((Oxyclaenus ((Chriacus Thryptacodon )(Claenodon Anacodon )))(Didelphodus ((Acmeodon (Gelastops ((Prolimnocyon Pyrocyon )(Dipsalidictis Tytthaena ))))(Aaptoryctes (Palaeoryctes Pararyctes )))))((Palaeosinopa (((Lambertocyon Palaeanodon )(Eomanis Eurotamandua ))(Tubulodon Simpsonotus )))((Escavadodon Onychodectes )(Wyolestes Leptacodon ))))((Loxolophus Arctocyon )(((Aphronorus Pentacodon )(Conacodon (Anisonchus (Haploconus (Periptychus (Ectoconus Hemithlaeus ))))))(Bisonalveus ((Alcidedorbignya (Esthonyx Cyriacotherium ))(Coryphodon (Pantolambda Titanoides ))))))))(Pteropus (Onychonycteris Icaronycteris )))((((((Diacodexis Bunophorus )(Protolipterna (Homacodon ((Poebrotherium (Gobiohyus Leptomeryx ))(Elomeryx (Indohyus (Pakicetus Rodhocetus )))))))(Hyopsodus (Meniscotherium Phenacodus )))(Lessnessina (Tetraclaenodon (Copecion (Ectocion (Lambdotherium ((Homogalax (Eohippus Hyracotherium ))(Heptodon Litolophus ))))))))(Desmatoclaenus (Mimatuta (Protoselene Todralestes ))))(Molinodus (Hilalia (Orthaspidotherium Pleuraspidotherium )))))(Macrocranion (Alsaticopithecus (Teilhardimys (Apheliscus Haplomylus )))))(((Blarina Domnina )((Wyonycteris (Litocherus (Adapisorex Echinosorex )))(Uropsilus (Desmana Oreotalpa ))))(Centetodon (Solenodon Parapternodus ))))((((Ptilocercus Tupaia )(Cynocephalus (Elpidophorus (Worlandia Plagiomene ))))((Plesiadapis (Notharctus Adapis ))((Elphidotarsius (Cantius Saxonella ))(Bessoecetor (Apatemys Mixodectes )))))((Tribosphenomys (Paramys (Rhombomylus Gomphos )))(Asiostylops Arctostylops ))))(((Potamogale ((Rhynchocyon Chambius )(Dilambdogale Widanelfarasia )))(Procavia Eritherium ))((Chaetophractus Utaetus )(Bradypus Tamandua ))))))(Purgatorius Protungulatum ))(Chacopterygus Procerberus ))(Puercolestes Betonnia )))))))(Gallolestes (Alostera (Parazhelestes (Aspanlestes Zhelestes )))))))))*
(Peramus (Deltatheridium (Sheikhdzheilia (Avitotherium ((Paranyctoides (Batodon ((Maelestes (Bobolestes (((Kulbeckia (Lainodon (Zhangolestes (Barunlestes (Alymlestes Zalambdalestes )))))(Kennalestes (Asioryctes Ukhaatherium )))(Daulestes (Bulaklestes Uchkudukodon )))))(Cimolestes (Eoryctes (((((Gypsonictops Leptictis )(Prodiacodon ((((((((((Didymictis ((Uintacyon (Vulpavus Miacis ))(Viverravus Protictis )))(Hapalodectes (Ankalagon (Dissacus (Sinonyx (Pachyaena Mesonyx ))))))(Eoconodon Goniacodon ))((((Oxyclaenus ((Chriacus Thryptacodon )(Claenodon Anacodon )))(Didelphodus ((Acmeodon (Gelastops ((Prolimnocyon Pyrocyon )(Dipsalidictis Tytthaena ))))(Aaptoryctes (Palaeoryctes Pararyctes )))))((Palaeosinopa (((Lambertocyon Palaeanodon )(Eomanis Eurotamandua ))(Tubulodon Simpsonotus )))((Escavadodon Onychodectes )(Wyolestes Leptacodon ))))((Loxolophus Arctocyon )(((Aphronorus Pentacodon )(Conacodon (Anisonchus (Haploconus (Periptychus (Ectoconus Hemithlaeus ))))))(Bisonalveus ((Alcidedorbignya (Esthonyx Cyriacotherium ))(Coryphodon (Pantolambda Titanoides ))))))))(Pteropus (Onychonycteris Icaronycteris )))((((((Diacodexis Bunophorus )(Protolipterna (Homacodon ((Gobiohyus (Leptomeryx Poebrotherium ))(Elomeryx (Indohyus (Pakicetus Rodhocetus )))))))(Hyopsodus (Meniscotherium Phenacodus )))(Lessnessina (Tetraclaenodon (Copecion (Ectocion (Lambdotherium (Homogalax ((Eohippus Hyracotherium )(Heptodon Litolophus )))))))))(Desmatoclaenus (Mimatuta (Protoselene Todralestes ))))(Molinodus (Hilalia (Orthaspidotherium Pleuraspidotherium )))))(Macrocranion (Alsaticopithecus (Teilhardimys (Apheliscus Haplomylus )))))(((Blarina Domnina )((Wyonycteris (Litocherus (Adapisorex Echinosorex )))(Uropsilus (Desmana Oreotalpa ))))(Centetodon (Solenodon Parapternodus ))))((((Ptilocercus Tupaia )(Cynocephalus (Elpidophorus (Worlandia Plagiomene ))))((Plesiadapis (Notharctus Adapis ))((Elphidotarsius (Cantius Saxonella ))(Bessoecetor (Apatemys Mixodectes )))))((Tribosphenomys (Paramys (Rhombomylus Gomphos )))(Asiostylops Arctostylops ))))(((Potamogale ((Rhynchocyon Chambius )(Dilambdogale Widanelfarasia )))(Procavia Eritherium ))((Chaetophractus Utaetus )(Bradypus Tamandua ))))))(Purgatorius Protungulatum ))(Chacopterygus Procerberus ))(Puercolestes Betonnia )))))))(Gallolestes (Alostera (Parazhelestes (Aspanlestes Zhelestes )))))))))*
(Peramus (Deltatheridium (Sheikhdzheilia (Avitotherium ((Paranyctoides (Batodon ((Maelestes (Bobolestes (((Kulbeckia (Lainodon (Zhangolestes (Barunlestes (Alymlestes Zalambdalestes )))))(Kennalestes (Asioryctes Ukhaatherium )))(Daulestes (Bulaklestes Uchkudukodon )))))(Cimolestes (Eoryctes (((((Gypsonictops Leptictis )(Prodiacodon ((((((((((Didymictis ((Uintacyon (Vulpavus Miacis ))(Viverravus Protictis )))(Hapalodectes (Ankalagon (Dissacus (Sinonyx (Pachyaena Mesonyx ))))))(Eoconodon Goniacodon ))((((Oxyclaenus ((Chriacus Thryptacodon )(Claenodon Anacodon )))(Didelphodus ((Acmeodon Gelastops )(((Prolimnocyon Pyrocyon )(Dipsalidictis Tytthaena ))(Aaptoryctes (Palaeoryctes Pararyctes ))))))((Palaeosinopa (((Lambertocyon Palaeanodon )(Eomanis Eurotamandua ))(Tubulodon Simpsonotus )))((Escavadodon Onychodectes )(Wyolestes Leptacodon ))))((Loxolophus Arctocyon )(((Aphronorus Pentacodon )(Conacodon (Anisonchus (Haploconus (Periptychus (Ectoconus Hemithlaeus ))))))(Bisonalveus ((Alcidedorbignya (Esthonyx Cyriacotherium ))(Coryphodon (Pantolambda Titanoides ))))))))(Pteropus (Onychonycteris Icaronycteris )))((((((Diacodexis Bunophorus )(Protolipterna (Homacodon ((Poebrotherium (Gobiohyus Leptomeryx ))(Elomeryx (Indohyus (Pakicetus Rodhocetus )))))))(Hyopsodus (Meniscotherium Phenacodus )))(Lessnessina (Tetraclaenodon (Copecion (Ectocion (Lambdotherium (Homogalax ((Eohippus Hyracotherium )(Heptodon Litolophus )))))))))(Desmatoclaenus (Mimatuta (Protoselene Todralestes ))))(Molinodus (Hilalia (Orthaspidotherium Pleuraspidotherium )))))(Macrocranion (Alsaticopithecus (Teilhardimys (Apheliscus Haplomylus )))))(((Blarina Domnina )((Wyonycteris (Litocherus (Adapisorex Echinosorex )))(Uropsilus (Desmana Oreotalpa ))))(Centetodon (Solenodon Parapternodus ))))((((Ptilocercus Tupaia )(Cynocephalus (Elpidophorus (Worlandia Plagiomene ))))((Plesiadapis (Notharctus Adapis ))((Elphidotarsius (Cantius Saxonella ))(Bessoecetor (Apatemys Mixodectes )))))((Tribosphenomys (Paramys (Rhombomylus Gomphos )))(Asiostylops Arctostylops ))))(((Potamogale ((Rhynchocyon Chambius )(Dilambdogale Widanelfarasia )))(Procavia Eritherium ))((Chaetophractus Utaetus )(Bradypus Tamandua ))))))(Purgatorius Protungulatum ))(Chacopterygus Procerberus ))(Puercolestes Betonnia )))))))(Gallolestes (Alostera (Parazhelestes (Aspanlestes Zhelestes )))))))))*
(Peramus (Deltatheridium (Sheikhdzheilia (Avitotherium ((Paranyctoides (Batodon ((Maelestes (Bobolestes (((Kulbeckia (Lainodon (Zhangolestes (Barunlestes (Alymlestes Zalambdalestes )))))(Kennalestes (Asioryctes Ukhaatherium )))(Daulestes (Bulaklestes Uchkudukodon )))))(Cimolestes (Eoryctes (((((Gypsonictops Leptictis )(Prodiacodon ((((((((((Didymictis ((Uintacyon (Vulpavus Miacis ))(Viverravus Protictis )))(Hapalodectes (Ankalagon (Dissacus (Sinonyx (Pachyaena Mesonyx ))))))(Eoconodon Goniacodon ))((((Oxyclaenus ((Chriacus Thryptacodon )(Claenodon Anacodon )))(Didelphodus ((Acmeodon (Gelastops ((Prolimnocyon Pyrocyon )(Dipsalidictis Tytthaena ))))(Aaptoryctes (Palaeoryctes Pararyctes )))))((Palaeosinopa (((Lambertocyon Palaeanodon )(Eomanis Eurotamandua ))(Tubulodon Simpsonotus )))((Escavadodon Onychodectes )(Wyolestes Leptacodon ))))((Loxolophus Arctocyon )(((Molinodus (Conacodon (Anisonchus (Haploconus (Periptychus (Ectoconus Hemithlaeus ))))))(Aphronorus Pentacodon ))(Bisonalveus ((Alcidedorbignya (Esthonyx Cyriacotherium ))(Coryphodon (Pantolambda Titanoides ))))))))(Pteropus (Onychonycteris Icaronycteris )))((((((Diacodexis Bunophorus )(Protolipterna (Homacodon ((Gobiohyus (Leptomeryx Poebrotherium ))(Elomeryx (Indohyus (Pakicetus Rodhocetus )))))))(Hyopsodus (Meniscotherium Phenacodus )))(Lessnessina (Tetraclaenodon (Copecion (Ectocion (Lambdotherium ((Eohippus Hyracotherium )(Homogalax (Heptodon Litolophus )))))))))(Desmatoclaenus (Mimatuta (Protoselene Todralestes ))))(Hilalia (Orthaspidotherium Pleuraspidotherium ))))(Macrocranion (Alsaticopithecus (Teilhardimys (Apheliscus Haplomylus )))))(((Blarina Domnina )((Wyonycteris (Litocherus (Adapisorex Echinosorex )))(Uropsilus (Desmana Oreotalpa ))))(Centetodon (Solenodon Parapternodus ))))((((Ptilocercus Tupaia )(Cynocephalus (Elpidophorus (Worlandia Plagiomene ))))((Plesiadapis (Notharctus Adapis ))((Elphidotarsius (Cantius Saxonella ))(Bessoecetor (Apatemys Mixodectes )))))((Tribosphenomys (Paramys (Rhombomylus Gomphos )))(Asiostylops Arctostylops ))))(((Potamogale ((Rhynchocyon Chambius )(Dilambdogale Widanelfarasia )))(Procavia Eritherium ))((Chaetophractus Utaetus )(Bradypus Tamandua ))))))(Purgatorius Protungulatum ))(Chacopterygus Procerberus ))(Puercolestes Betonnia )))))))(Gallolestes (Alostera (Parazhelestes (Aspanlestes Zhelestes )))))))))*
(Peramus (Deltatheridium (Sheikhdzheilia (Avitotherium ((Paranyctoides (Batodon ((Maelestes (Bobolestes (((Kulbeckia (Lainodon (Zhangolestes (Barunlestes (Alymlestes Zalambdalestes )))))(Kennalestes (Asioryctes Ukhaatherium )))(Daulestes (Bulaklestes Uchkudukodon )))))(Cimolestes (Eoryctes (((((Gypsonictops Leptictis )(Prodiacodon ((((((((((Didymictis ((Uintacyon (Vulpavus Miacis ))(Viverravus Protictis )))(Hapalodectes (Ankalagon (Dissacus (Sinonyx (Pachyaena Mesonyx ))))))(Eoconodon Goniacodon ))((((Oxyclaenus ((Chriacus Thryptacodon )(Claenodon Anacodon )))(Didelphodus ((Acmeodon Gelastops )(((Prolimnocyon Pyrocyon )(Dipsalidictis Tytthaena ))(Aaptoryctes (Palaeoryctes Pararyctes ))))))((Palaeosinopa (((Lambertocyon Palaeanodon )(Eomanis Eurotamandua ))(Tubulodon Simpsonotus )))((Escavadodon Onychodectes )(Wyolestes Leptacodon ))))((Loxolophus Arctocyon )(((Molinodus (Conacodon (Anisonchus (Haploconus (Periptychus (Ectoconus Hemithlaeus ))))))(Aphronorus Pentacodon ))(Bisonalveus ((Alcidedorbignya (Esthonyx Cyriacotherium ))(Coryphodon (Pantolambda Titanoides ))))))))(Pteropus (Onychonycteris Icaronycteris )))((((((Diacodexis Bunophorus )(Protolipterna (Homacodon ((Poebrotherium (Gobiohyus Leptomeryx ))(Elomeryx (Indohyus (Pakicetus Rodhocetus )))))))(Hyopsodus (Meniscotherium Phenacodus )))(Lessnessina (Tetraclaenodon (Copecion (Ectocion (Lambdotherium ((Eohippus Hyracotherium )(Homogalax (Heptodon Litolophus )))))))))(Desmatoclaenus (Mimatuta (Protoselene Todralestes ))))(Hilalia (Orthaspidotherium Pleuraspidotherium ))))(Macrocranion (Alsaticopithecus (Teilhardimys (Apheliscus Haplomylus )))))(((Blarina Domnina )((Wyonycteris (Litocherus (Adapisorex Echinosorex )))(Uropsilus (Desmana Oreotalpa ))))(Centetodon (Solenodon Parapternodus ))))((((Ptilocercus Tupaia )(Cynocephalus (Elpidophorus (Worlandia Plagiomene ))))((Plesiadapis (Notharctus Adapis ))((Elphidotarsius (Cantius Saxonella ))(Bessoecetor (Apatemys Mixodectes )))))((Tribosphenomys (Paramys (Rhombomylus Gomphos )))(Asiostylops Arctostylops ))))(((Potamogale ((Rhynchocyon Chambius )(Dilambdogale Widanelfarasia )))(Procavia Eritherium ))((Chaetophractus Utaetus )(Bradypus Tamandua ))))))(Purgatorius Protungulatum ))(Chacopterygus Procerberus ))(Puercolestes Betonnia )))))))(Gallolestes (Alostera (Parazhelestes (Aspanlestes Zhelestes )))))))))*
(Peramus (Deltatheridium (Sheikhdzheilia (Avitotherium ((Paranyctoides (Batodon ((Maelestes (Bobolestes (((Kulbeckia (Lainodon (Zhangolestes (Barunlestes (Alymlestes Zalambdalestes )))))(Kennalestes (Asioryctes Ukhaatherium )))(Daulestes (Bulaklestes Uchkudukodon )))))(Cimolestes (Eoryctes (((((Gypsonictops Leptictis )(Prodiacodon ((((((((((Didymictis ((Uintacyon (Vulpavus Miacis ))(Viverravus Protictis )))(Hapalodectes (Ankalagon (Dissacus (Sinonyx (Pachyaena Mesonyx ))))))(Eoconodon Goniacodon ))((((Oxyclaenus ((Chriacus Thryptacodon )(Claenodon Anacodon )))(Didelphodus ((Acmeodon (Gelastops ((Prolimnocyon Pyrocyon )(Dipsalidictis Tytthaena ))))(Aaptoryctes (Palaeoryctes Pararyctes )))))((Palaeosinopa (((Lambertocyon Palaeanodon )(Eomanis Eurotamandua ))(Tubulodon Simpsonotus )))((Escavadodon Onychodectes )(Wyolestes Leptacodon ))))((Loxolophus Arctocyon )(((Molinodus (Conacodon (Anisonchus (Haploconus (Periptychus (Ectoconus Hemithlaeus ))))))(Aphronorus Pentacodon ))(Bisonalveus ((Alcidedorbignya (Esthonyx Cyriacotherium ))(Coryphodon (Pantolambda Titanoides ))))))))(Pteropus (Onychonycteris Icaronycteris )))((((((Diacodexis Bunophorus )(Protolipterna (Homacodon ((Gobiohyus (Leptomeryx Poebrotherium ))(Elomeryx (Indohyus (Pakicetus Rodhocetus )))))))(Hyopsodus (Meniscotherium Phenacodus )))(Lessnessina (Tetraclaenodon (Copecion (Ectocion (Lambdotherium ((Homogalax (Eohippus Hyracotherium ))(Heptodon Litolophus ))))))))(Desmatoclaenus (Mimatuta (Protoselene Todralestes ))))(Hilalia (Orthaspidotherium Pleuraspidotherium ))))(Macrocranion (Alsaticopithecus (Teilhardimys (Apheliscus Haplomylus )))))(((Blarina Domnina )((Wyonycteris (Litocherus (Adapisorex Echinosorex )))(Uropsilus (Desmana Oreotalpa ))))(Centetodon (Solenodon Parapternodus ))))((((Ptilocercus Tupaia )(Cynocephalus (Elpidophorus (Worlandia Plagiomene ))))((Plesiadapis (Notharctus Adapis ))((Elphidotarsius (Cantius Saxonella ))(Bessoecetor (Apatemys Mixodectes )))))((Tribosphenomys (Paramys (Rhombomylus Gomphos )))(Asiostylops Arctostylops ))))(((Potamogale ((Rhynchocyon Chambius )(Dilambdogale Widanelfarasia )))(Procavia Eritherium ))((Chaetophractus Utaetus )(Bradypus Tamandua ))))))(Purgatorius Protungulatum ))(Chacopterygus Procerberus ))(Puercolestes Betonnia )))))))(Gallolestes (Alostera (Parazhelestes (Aspanlestes Zhelestes )))))))))*
(Peramus (Deltatheridium (Sheikhdzheilia (Avitotherium ((Paranyctoides (Batodon ((Maelestes (Bobolestes (((Kulbeckia (Lainodon (Zhangolestes (Barunlestes (Alymlestes Zalambdalestes )))))(Kennalestes (Asioryctes Ukhaatherium )))(Daulestes (Bulaklestes Uchkudukodon )))))(Cimolestes (Eoryctes (((((Gypsonictops Leptictis )(Prodiacodon ((((((((((Didymictis ((Uintacyon (Vulpavus Miacis ))(Viverravus Protictis )))(Hapalodectes (Ankalagon (Dissacus (Sinonyx (Pachyaena Mesonyx ))))))(Eoconodon Goniacodon ))((((Oxyclaenus ((Chriacus Thryptacodon )(Claenodon Anacodon )))(Didelphodus ((Acmeodon Gelastops )(((Prolimnocyon Pyrocyon )(Dipsalidictis Tytthaena ))(Aaptoryctes (Palaeoryctes Pararyctes ))))))((Palaeosinopa (((Lambertocyon Palaeanodon )(Eomanis Eurotamandua ))(Tubulodon Simpsonotus )))((Escavadodon Onychodectes )(Wyolestes Leptacodon ))))((Loxolophus Arctocyon )(((Molinodus (Conacodon (Anisonchus (Haploconus (Periptychus (Ectoconus Hemithlaeus ))))))(Aphronorus Pentacodon ))(Bisonalveus ((Alcidedorbignya (Esthonyx Cyriacotherium ))(Coryphodon (Pantolambda Titanoides ))))))))(Pteropus (Onychonycteris Icaronycteris )))((((((Diacodexis Bunophorus )(Protolipterna (Homacodon ((Poebrotherium (Gobiohyus Leptomeryx ))(Elomeryx (Indohyus (Pakicetus Rodhocetus )))))))(Hyopsodus (Meniscotherium Phenacodus )))(Lessnessina (Tetraclaenodon (Copecion (Ectocion (Lambdotherium ((Homogalax (Eohippus Hyracotherium ))(Heptodon Litolophus ))))))))(Desmatoclaenus (Mimatuta (Protoselene Todralestes ))))(Hilalia (Orthaspidotherium Pleuraspidotherium ))))(Macrocranion (Alsaticopithecus (Teilhardimys (Apheliscus Haplomylus )))))(((Blarina Domnina )((Wyonycteris (Litocherus (Adapisorex Echinosorex )))(Uropsilus (Desmana Oreotalpa ))))(Centetodon (Solenodon Parapternodus ))))((((Ptilocercus Tupaia )(Cynocephalus (Elpidophorus (Worlandia Plagiomene ))))((Plesiadapis (Notharctus Adapis ))((Elphidotarsius (Cantius Saxonella ))(Bessoecetor (Apatemys Mixodectes )))))((Tribosphenomys (Paramys (Rhombomylus Gomphos )))(Asiostylops Arctostylops ))))(((Potamogale ((Rhynchocyon Chambius )(Dilambdogale Widanelfarasia )))(Procavia Eritherium ))((Chaetophractus Utaetus )(Bradypus Tamandua ))))))(Purgatorius Protungulatum ))(Chacopterygus Procerberus ))(Puercolestes Betonnia )))))))(Gallolestes (Alostera (Parazhelestes (Aspanlestes Zhelestes )))))))))*
(Peramus (Deltatheridium (Sheikhdzheilia (Avitotherium ((Paranyctoides (Batodon ((Maelestes (Bobolestes (((Kulbeckia (Lainodon (Zhangolestes (Barunlestes (Alymlestes Zalambdalestes )))))(Kennalestes (Asioryctes Ukhaatherium )))(Daulestes (Bulaklestes Uchkudukodon )))))(Cimolestes (Eoryctes (((((Gypsonictops Leptictis )(Prodiacodon ((((((((((Didymictis ((Uintacyon (Vulpavus Miacis ))(Viverravus Protictis )))(Hapalodectes (Ankalagon (Dissacus (Sinonyx (Pachyaena Mesonyx ))))))(Eoconodon Goniacodon ))((((Oxyclaenus ((Chriacus Thryptacodon )(Claenodon Anacodon )))(Didelphodus ((Acmeodon Gelastops )(((Prolimnocyon Pyrocyon )(Dipsalidictis Tytthaena ))(Aaptoryctes (Palaeoryctes Pararyctes ))))))((Palaeosinopa (((Lambertocyon Palaeanodon )(Eomanis Eurotamandua ))(Tubulodon Simpsonotus )))((Escavadodon Onychodectes )(Wyolestes Leptacodon ))))((Loxolophus Arctocyon )(((Molinodus (Conacodon (Anisonchus (Haploconus (Periptychus (Ectoconus Hemithlaeus ))))))(Aphronorus Pentacodon ))(Bisonalveus ((Alcidedorbignya (Esthonyx Cyriacotherium ))(Coryphodon (Pantolambda Titanoides ))))))))(Pteropus (Onychonycteris Icaronycteris )))((((((Diacodexis Bunophorus )(Protolipterna (Homacodon ((Gobiohyus (Leptomeryx Poebrotherium ))(Elomeryx (Indohyus (Pakicetus Rodhocetus )))))))(Hyopsodus (Meniscotherium Phenacodus )))(Lessnessina (Tetraclaenodon (Copecion (Ectocion (Lambdotherium (Homogalax ((Eohippus Hyracotherium )(Heptodon Litolophus )))))))))(Desmatoclaenus (Mimatuta (Protoselene Todralestes ))))(Hilalia (Orthaspidotherium Pleuraspidotherium ))))(Macrocranion (Alsaticopithecus (Teilhardimys (Apheliscus Haplomylus )))))(((Blarina Domnina )((Wyonycteris (Litocherus (Adapisorex Echinosorex )))(Uropsilus (Desmana Oreotalpa ))))(Centetodon (Solenodon Parapternodus ))))((((Ptilocercus Tupaia )(Cynocephalus (Elpidophorus (Worlandia Plagiomene ))))((Plesiadapis (Notharctus Adapis ))((Elphidotarsius (Cantius Saxonella ))(Bessoecetor (Apatemys Mixodectes )))))((Tribosphenomys (Paramys (Rhombomylus Gomphos )))(Asiostylops Arctostylops ))))(((Potamogale ((Rhynchocyon Chambius )(Dilambdogale Widanelfarasia )))(Procavia Eritherium ))((Chaetophractus Utaetus )(Bradypus Tamandua ))))))(Purgatorius Protungulatum ))(Chacopterygus Procerberus ))(Puercolestes Betonnia )))))))(Gallolestes (Alostera (Parazhelestes (Aspanlestes Zhelestes )))))))))*
(Peramus (Deltatheridium (Sheikhdzheilia (Avitotherium ((Paranyctoides (Batodon ((Maelestes (Bobolestes (((Kulbeckia (Lainodon (Zhangolestes (Barunlestes (Alymlestes Zalambdalestes )))))(Kennalestes (Asioryctes Ukhaatherium )))(Bulaklestes (Daulestes Uchkudukodon )))))(Cimolestes (Eoryctes (((((Gypsonictops Leptictis )(Prodiacodon ((((((((((Didymictis ((Uintacyon (Vulpavus Miacis ))(Viverravus Protictis )))(Hapalodectes (Ankalagon (Dissacus (Sinonyx (Pachyaena Mesonyx ))))))(Eoconodon Goniacodon ))((((Oxyclaenus ((Chriacus Thryptacodon )(Claenodon Anacodon )))(Didelphodus (((Acmeodon Gelastops )((Prolimnocyon Pyrocyon )(Dipsalidictis Tytthaena )))(Aaptoryctes (Palaeoryctes Pararyctes )))))((Palaeosinopa (((Lambertocyon Palaeanodon )(Eomanis Eurotamandua ))(Tubulodon Simpsonotus )))((Escavadodon Onychodectes )(Wyolestes Leptacodon ))))((Loxolophus Arctocyon )(((Molinodus (Conacodon (Anisonchus (Haploconus (Periptychus (Ectoconus Hemithlaeus ))))))(Aphronorus Pentacodon ))(Bisonalveus ((Alcidedorbignya (Esthonyx Cyriacotherium ))(Coryphodon (Pantolambda Titanoides ))))))))(Pteropus (Onychonycteris Icaronycteris )))((((((Diacodexis Bunophorus )(Protolipterna (Homacodon ((Gobiohyus (Leptomeryx Poebrotherium ))(Elomeryx (Indohyus (Pakicetus Rodhocetus )))))))(Hyopsodus (Meniscotherium Phenacodus )))(Lessnessina (Tetraclaenodon (Copecion (Ectocion (Lambdotherium ((Eohippus Hyracotherium )(Homogalax (Heptodon Litolophus )))))))))(Desmatoclaenus (Mimatuta (Protoselene Todralestes ))))(Hilalia (Orthaspidotherium Pleuraspidotherium ))))(Macrocranion (Alsaticopithecus (Teilhardimys (Apheliscus Haplomylus )))))(((Blarina Domnina )((Wyonycteris (Litocherus (Adapisorex Echinosorex )))(Uropsilus (Desmana Oreotalpa ))))(Centetodon (Solenodon Parapternodus ))))((((Ptilocercus Tupaia )(Cynocephalus (Elpidophorus (Worlandia Plagiomene ))))((Plesiadapis (Notharctus Adapis ))((Elphidotarsius (Cantius Saxonella ))(Bessoecetor (Apatemys Mixodectes )))))((Tribosphenomys (Paramys (Rhombomylus Gomphos )))(Asiostylops Arctostylops ))))(((Potamogale ((Rhynchocyon Chambius )(Dilambdogale Widanelfarasia )))(Procavia Eritherium ))((Chaetophractus Utaetus )(Bradypus Tamandua ))))))(Purgatorius Protungulatum ))(Chacopterygus Procerberus ))(Puercolestes Betonnia )))))))(Gallolestes (Alostera (Parazhelestes (Aspanlestes Zhelestes )))))))))*
(Peramus (Deltatheridium (Sheikhdzheilia (Avitotherium ((Paranyctoides (Batodon ((Maelestes (Bobolestes (((Kulbeckia (Lainodon (Zhangolestes (Barunlestes (Alymlestes Zalambdalestes )))))(Kennalestes (Asioryctes Ukhaatherium )))(Daulestes (Bulaklestes Uchkudukodon )))))(Cimolestes ((Eoryctes ((((Gypsonictops Leptictis )(Prodiacodon ((((((((((Didymictis ((Uintacyon (Vulpavus Miacis ))(Viverravus Protictis )))(Hapalodectes (Ankalagon (Dissacus (Sinonyx (Pachyaena Mesonyx ))))))(Eoconodon Goniacodon ))((((Oxyclaenus ((Chriacus Thryptacodon )(Claenodon Anacodon )))(Didelphodus (((Acmeodon Gelastops )((Prolimnocyon Pyrocyon )(Dipsalidictis Tytthaena )))(Aaptoryctes (Palaeoryctes Pararyctes )))))((Palaeosinopa (((Lambertocyon Palaeanodon )(Eomanis Eurotamandua ))(Tubulodon Simpsonotus )))((Escavadodon Onychodectes )(Wyolestes Leptacodon ))))((Loxolophus Arctocyon )(((Molinodus (Conacodon (Anisonchus (Haploconus (Periptychus (Ectoconus Hemithlaeus ))))))(Aphronorus Pentacodon ))(Bisonalveus ((Alcidedorbignya (Esthonyx Cyriacotherium ))(Coryphodon (Pantolambda Titanoides ))))))))(Pteropus (Onychonycteris Icaronycteris )))((((((Diacodexis Bunophorus )(Protolipterna (Homacodon ((Gobiohyus (Leptomeryx Poebrotherium ))(Elomeryx (Indohyus (Pakicetus Rodhocetus )))))))(Hyopsodus (Meniscotherium Phenacodus )))(Lessnessina (Tetraclaenodon (Copecion (Ectocion (Lambdotherium ((Eohippus Hyracotherium )(Homogalax (Heptodon Litolophus )))))))))(Desmatoclaenus (Mimatuta (Protoselene Todralestes ))))(Hilalia (Orthaspidotherium Pleuraspidotherium ))))(Macrocranion (Alsaticopithecus (Teilhardimys (Apheliscus Haplomylus )))))(((Blarina Domnina )((Wyonycteris (Litocherus (Adapisorex Echinosorex )))(Uropsilus (Desmana Oreotalpa ))))(Centetodon (Solenodon Parapternodus ))))((((Ptilocercus Tupaia )(Cynocephalus (Elpidophorus (Worlandia Plagiomene ))))((Plesiadapis (Notharctus Adapis ))((Elphidotarsius (Cantius Saxonella ))(Bessoecetor (Apatemys Mixodectes )))))((Tribosphenomys (Paramys (Rhombomylus Gomphos )))(Asiostylops Arctostylops ))))(((Potamogale ((Rhynchocyon Chambius )(Dilambdogale Widanelfarasia )))(Procavia Eritherium ))((Chaetophractus Utaetus )(Bradypus Tamandua ))))))(Purgatorius Protungulatum ))(Chacopterygus Procerberus )))(Puercolestes Betonnia ))))))(Gallolestes (Alostera (Parazhelestes (Aspanlestes Zhelestes )))))))))*
(Peramus (Deltatheridium (Sheikhdzheilia (Avitotherium ((Paranyctoides (Batodon ((Maelestes (Bobolestes (((Kulbeckia (Lainodon (Zhangolestes (Barunlestes (Alymlestes Zalambdalestes )))))(Kennalestes (Asioryctes Ukhaatherium )))(Daulestes (Bulaklestes Uchkudukodon )))))(Cimolestes (Eoryctes (((((Gypsonictops Leptictis )(Prodiacodon ((((((((((Didymictis ((Uintacyon (Vulpavus Miacis ))(Viverravus Protictis )))(Hapalodectes (Ankalagon (Dissacus (Sinonyx (Pachyaena Mesonyx ))))))(Eoconodon Goniacodon ))((((Oxyclaenus ((Chriacus Thryptacodon )(Claenodon Anacodon )))(Didelphodus ((Gelastops (Acmeodon ((Prolimnocyon Pyrocyon )(Dipsalidictis Tytthaena ))))(Aaptoryctes (Palaeoryctes Pararyctes )))))((Palaeosinopa (((Lambertocyon Palaeanodon )(Eomanis Eurotamandua ))(Tubulodon Simpsonotus )))((Escavadodon Onychodectes )(Wyolestes Leptacodon ))))((Loxolophus Arctocyon )(((Molinodus (Conacodon (Anisonchus (Haploconus (Periptychus (Ectoconus Hemithlaeus ))))))(Aphronorus Pentacodon ))(Bisonalveus ((Alcidedorbignya (Esthonyx Cyriacotherium ))(Coryphodon (Pantolambda Titanoides ))))))))(Pteropus (Onychonycteris Icaronycteris )))((((((Diacodexis Bunophorus )(Protolipterna (Homacodon ((Gobiohyus (Leptomeryx Poebrotherium ))(Elomeryx (Indohyus (Pakicetus Rodhocetus )))))))(Hyopsodus (Meniscotherium Phenacodus )))(Lessnessina (Tetraclaenodon (Copecion (Ectocion (Lambdotherium ((Eohippus Hyracotherium )(Homogalax (Heptodon Litolophus )))))))))(Desmatoclaenus (Mimatuta (Protoselene Todralestes ))))(Hilalia (Orthaspidotherium Pleuraspidotherium ))))(Macrocranion (Alsaticopithecus (Teilhardimys (Apheliscus Haplomylus )))))(((Blarina Domnina )((Wyonycteris (Litocherus (Adapisorex Echinosorex )))(Uropsilus (Desmana Oreotalpa ))))(Centetodon (Solenodon Parapternodus ))))((((Ptilocercus Tupaia )(Cynocephalus (Elpidophorus (Worlandia Plagiomene ))))((Plesiadapis (Notharctus Adapis ))((Elphidotarsius (Cantius Saxonella ))(Bessoecetor (Apatemys Mixodectes )))))((Tribosphenomys (Paramys (Rhombomylus Gomphos )))(Asiostylops Arctostylops ))))(((Potamogale ((Rhynchocyon Chambius )(Dilambdogale Widanelfarasia )))(Procavia Eritherium ))((Chaetophractus Utaetus )(Bradypus Tamandua ))))))(Purgatorius Protungulatum ))(Chacopterygus Procerberus ))(Puercolestes Betonnia )))))))(Gallolestes (Alostera (Parazhelestes (Aspanlestes Zhelestes )))))))))*
(Peramus (Deltatheridium (Sheikhdzheilia (Avitotherium ((Paranyctoides (Batodon ((Maelestes (Bobolestes (((Kulbeckia (Lainodon (Zhangolestes (Barunlestes (Alymlestes Zalambdalestes )))))(Kennalestes (Asioryctes Ukhaatherium )))(Daulestes (Bulaklestes Uchkudukodon )))))(Cimolestes (Eoryctes (((((Gypsonictops Leptictis )(Prodiacodon ((((((((((Didymictis ((Uintacyon (Vulpavus Miacis ))(Viverravus Protictis )))(Hapalodectes (Ankalagon (Dissacus (Sinonyx (Pachyaena Mesonyx ))))))(Eoconodon Goniacodon ))((((Oxyclaenus ((Chriacus Thryptacodon )(Claenodon Anacodon )))(Didelphodus (((Acmeodon Gelastops )((Prolimnocyon Pyrocyon )(Dipsalidictis Tytthaena )))(Aaptoryctes (Palaeoryctes Pararyctes )))))((Palaeosinopa (((Lambertocyon Palaeanodon )(Eomanis Eurotamandua ))(Tubulodon Simpsonotus )))((Escavadodon Onychodectes )(Wyolestes Leptacodon ))))((Loxolophus Arctocyon )(((Aphronorus Pentacodon )(Conacodon (Anisonchus (Haploconus (Periptychus (Ectoconus Hemithlaeus ))))))(Bisonalveus ((Alcidedorbignya (Esthonyx Cyriacotherium ))(Coryphodon (Pantolambda Titanoides ))))))))(Pteropus (Onychonycteris Icaronycteris )))((((((Diacodexis Bunophorus )(Protolipterna (Homacodon ((Gobiohyus (Leptomeryx Poebrotherium ))(Elomeryx (Indohyus (Pakicetus Rodhocetus )))))))(Hyopsodus (Meniscotherium Phenacodus )))(Lessnessina (Tetraclaenodon (Copecion (Ectocion (Lambdotherium ((Eohippus Hyracotherium )(Homogalax (Heptodon Litolophus )))))))))(Desmatoclaenus (Mimatuta (Protoselene Todralestes ))))(Molinodus (Hilalia (Orthaspidotherium Pleuraspidotherium )))))(Macrocranion (Alsaticopithecus (Teilhardimys (Apheliscus Haplomylus )))))(((Blarina Domnina )((Wyonycteris (Litocherus (Adapisorex Echinosorex )))(Uropsilus (Desmana Oreotalpa ))))(Centetodon (Solenodon Parapternodus ))))((((Ptilocercus Tupaia )(Cynocephalus (Elpidophorus (Worlandia Plagiomene ))))((Plesiadapis (Notharctus Adapis ))((Elphidotarsius (Cantius Saxonella ))(Bessoecetor (Apatemys Mixodectes )))))((Tribosphenomys (Paramys (Rhombomylus Gomphos )))(Asiostylops Arctostylops ))))(((Potamogale ((Rhynchocyon Chambius )(Dilambdogale Widanelfarasia )))(Procavia Eritherium ))((Chaetophractus Utaetus )(Bradypus Tamandua ))))))(Purgatorius Protungulatum ))(Chacopterygus Procerberus ))(Puercolestes Betonnia )))))))(Gallolestes (Alostera (Parazhelestes (Aspanlestes Zhelestes )))))))))*
(Peramus (Deltatheridium (Sheikhdzheilia (Avitotherium ((Paranyctoides (Batodon ((Maelestes (Bobolestes (((Kulbeckia (Lainodon (Zhangolestes (Barunlestes (Alymlestes Zalambdalestes )))))(Kennalestes (Asioryctes Ukhaatherium )))(Daulestes (Bulaklestes Uchkudukodon )))))(Cimolestes (Eoryctes (((((Gypsonictops Leptictis )(Prodiacodon ((((((((((Didymictis ((Uintacyon (Vulpavus Miacis ))(Viverravus Protictis )))(Hapalodectes (Ankalagon (Dissacus (Sinonyx (Pachyaena Mesonyx ))))))(Eoconodon Goniacodon ))((((Oxyclaenus ((Chriacus Thryptacodon )(Claenodon Anacodon )))(Didelphodus (((Acmeodon Gelastops )((Prolimnocyon Pyrocyon )(Dipsalidictis Tytthaena )))(Aaptoryctes (Palaeoryctes Pararyctes )))))((Palaeosinopa (((Lambertocyon Palaeanodon )(Eomanis Eurotamandua ))(Tubulodon Simpsonotus )))((Escavadodon Onychodectes )(Wyolestes Leptacodon ))))((Loxolophus Arctocyon )(((Molinodus (Conacodon (Anisonchus (Haploconus (Periptychus (Ectoconus Hemithlaeus ))))))(Aphronorus Pentacodon ))(Bisonalveus ((Alcidedorbignya (Esthonyx Cyriacotherium ))(Coryphodon (Pantolambda Titanoides ))))))))(Pteropus (Onychonycteris Icaronycteris )))((((((Diacodexis Bunophorus )(Protolipterna (Homacodon ((Gobiohyus (Leptomeryx Poebrotherium ))(Elomeryx (Indohyus (Pakicetus Rodhocetus )))))))(Hyopsodus (Meniscotherium Phenacodus )))(Lessnessina (Tetraclaenodon (Copecion (Ectocion (Lambdotherium ((Homogalax (Eohippus Hyracotherium ))(Heptodon Litolophus ))))))))(Desmatoclaenus (Mimatuta (Protoselene Todralestes ))))(Hilalia (Orthaspidotherium Pleuraspidotherium ))))(Macrocranion (Alsaticopithecus (Teilhardimys (Apheliscus Haplomylus )))))(((Blarina Domnina )((Wyonycteris (Litocherus (Adapisorex Echinosorex )))(Uropsilus (Desmana Oreotalpa ))))(Centetodon (Solenodon Parapternodus ))))((((Ptilocercus Tupaia )(Cynocephalus (Elpidophorus (Worlandia Plagiomene ))))((Plesiadapis (Notharctus Adapis ))((Elphidotarsius (Cantius Saxonella ))(Bessoecetor (Apatemys Mixodectes )))))((Tribosphenomys (Paramys (Rhombomylus Gomphos )))(Asiostylops Arctostylops ))))(((Potamogale ((Rhynchocyon Chambius )(Dilambdogale Widanelfarasia )))(Procavia Eritherium ))((Chaetophractus Utaetus )(Bradypus Tamandua ))))))(Purgatorius Protungulatum ))(Chacopterygus Procerberus ))(Puercolestes Betonnia )))))))(Gallolestes (Alostera (Parazhelestes (Aspanlestes Zhelestes )))))))))*
(Peramus (Deltatheridium (Sheikhdzheilia (Avitotherium ((Paranyctoides (Batodon ((Maelestes (Bobolestes (((Kulbeckia (Lainodon (Zhangolestes (Barunlestes (Alymlestes Zalambdalestes )))))(Kennalestes (Asioryctes Ukhaatherium )))(Daulestes (Bulaklestes Uchkudukodon )))))(Cimolestes (Eoryctes (((((Gypsonictops Leptictis )(Prodiacodon ((((((((((Didymictis ((Uintacyon (Vulpavus Miacis ))(Viverravus Protictis )))(Hapalodectes (Ankalagon (Dissacus (Sinonyx (Pachyaena Mesonyx ))))))(Eoconodon Goniacodon ))((((Oxyclaenus ((Chriacus Thryptacodon )(Claenodon Anacodon )))(Didelphodus ((Acmeodon Gelastops )(((Prolimnocyon Pyrocyon )(Dipsalidictis Tytthaena ))(Aaptoryctes (Palaeoryctes Pararyctes ))))))((Palaeosinopa (((Lambertocyon Palaeanodon )(Eomanis Eurotamandua ))(Tubulodon Simpsonotus )))((Escavadodon Onychodectes )(Wyolestes Leptacodon ))))((Loxolophus Arctocyon )(((Molinodus (Conacodon (Anisonchus (Haploconus (Periptychus (Ectoconus Hemithlaeus ))))))(Aphronorus Pentacodon ))(Bisonalveus ((Alcidedorbignya (Esthonyx Cyriacotherium ))(Coryphodon (Pantolambda Titanoides ))))))))(Pteropus (Onychonycteris Icaronycteris )))((((((Diacodexis Bunophorus )(Protolipterna (Homacodon ((Gobiohyus (Leptomeryx Poebrotherium ))(Elomeryx (Indohyus (Pakicetus Rodhocetus )))))))(Hyopsodus (Meniscotherium Phenacodus )))(Lessnessina (Tetraclaenodon (Copecion (Ectocion (Lambdotherium ((Eohippus Hyracotherium )(Homogalax (Heptodon Litolophus )))))))))(Desmatoclaenus (Mimatuta (Protoselene Todralestes ))))(Hilalia (Orthaspidotherium Pleuraspidotherium ))))(Macrocranion (Alsaticopithecus (Teilhardimys (Apheliscus Haplomylus )))))(((Blarina Domnina )((Wyonycteris (Litocherus (Adapisorex Echinosorex )))(Uropsilus (Desmana Oreotalpa ))))(Centetodon (Solenodon Parapternodus ))))((((Ptilocercus Tupaia )(Cynocephalus (Elpidophorus (Worlandia Plagiomene ))))((Plesiadapis (Notharctus Adapis ))((Elphidotarsius (Cantius Saxonella ))(Bessoecetor (Apatemys Mixodectes )))))((Tribosphenomys (Paramys (Rhombomylus Gomphos )))(Asiostylops Arctostylops ))))(((Potamogale ((Rhynchocyon Chambius )(Dilambdogale Widanelfarasia )))(Procavia Eritherium ))((Chaetophractus Utaetus )(Bradypus Tamandua ))))))(Purgatorius Protungulatum ))(Chacopterygus Procerberus ))(Puercolestes Betonnia )))))))(Gallolestes (Alostera (Parazhelestes (Aspanlestes Zhelestes )))))))))*
(Peramus (Deltatheridium (Sheikhdzheilia (Avitotherium ((Paranyctoides (Batodon ((Maelestes (Bobolestes (((Kulbeckia (Lainodon ((Zhangolestes Barunlestes )(Alymlestes Zalambdalestes ))))(Kennalestes (Asioryctes Ukhaatherium )))(Bulaklestes (Daulestes Uchkudukodon )))))(Cimolestes (Eoryctes (((((Gypsonictops Leptictis )(Prodiacodon ((((((((((Didymictis ((Uintacyon (Vulpavus Miacis ))(Viverravus Protictis )))(Hapalodectes (Ankalagon (Dissacus (Sinonyx (Pachyaena Mesonyx ))))))(Eoconodon Goniacodon ))((((Oxyclaenus ((Chriacus Thryptacodon )(Claenodon Anacodon )))(Didelphodus (((Acmeodon Gelastops )((Prolimnocyon Pyrocyon )(Dipsalidictis Tytthaena )))(Aaptoryctes (Palaeoryctes Pararyctes )))))((Palaeosinopa (((Lambertocyon Palaeanodon )(Eomanis Eurotamandua ))(Tubulodon Simpsonotus )))((Escavadodon Onychodectes )(Wyolestes Leptacodon ))))((Loxolophus Arctocyon )(((Molinodus (Conacodon (Anisonchus (Haploconus (Periptychus (Ectoconus Hemithlaeus ))))))(Aphronorus Pentacodon ))(Bisonalveus ((Alcidedorbignya (Esthonyx Cyriacotherium ))(Coryphodon (Pantolambda Titanoides ))))))))(Pteropus (Onychonycteris Icaronycteris )))((((((Diacodexis Bunophorus )(Protolipterna (Homacodon ((Gobiohyus (Leptomeryx Poebrotherium ))(Elomeryx (Indohyus (Pakicetus Rodhocetus )))))))(Hyopsodus (Meniscotherium Phenacodus )))(Lessnessina (Tetraclaenodon (Copecion (Ectocion (Lambdotherium ((Eohippus Hyracotherium )(Homogalax (Heptodon Litolophus )))))))))(Desmatoclaenus (Mimatuta (Protoselene Todralestes ))))(Hilalia (Orthaspidotherium Pleuraspidotherium ))))(Macrocranion (Alsaticopithecus (Teilhardimys (Apheliscus Haplomylus )))))(((Blarina Domnina )((Wyonycteris (Litocherus (Adapisorex Echinosorex )))(Uropsilus (Desmana Oreotalpa ))))(Centetodon (Solenodon Parapternodus ))))((((Ptilocercus Tupaia )(Cynocephalus (Elpidophorus (Worlandia Plagiomene ))))((Plesiadapis (Notharctus Adapis ))((Elphidotarsius (Cantius Saxonella ))(Bessoecetor (Apatemys Mixodectes )))))((Tribosphenomys (Paramys (Rhombomylus Gomphos )))(Asiostylops Arctostylops ))))(((Potamogale ((Rhynchocyon Chambius )(Dilambdogale Widanelfarasia )))(Procavia Eritherium ))((Chaetophractus Utaetus )(Bradypus Tamandua ))))))(Purgatorius Protungulatum ))(Chacopterygus Procerberus ))(Puercolestes Betonnia )))))))(Gallolestes (Alostera (Parazhelestes (Aspanlestes Zhelestes )))))))))*
(Peramus (Deltatheridium (Sheikhdzheilia (Avitotherium ((Paranyctoides (Batodon ((Maelestes (Bobolestes (((Kulbeckia (Lainodon ((Zhangolestes Barunlestes )(Alymlestes Zalambdalestes ))))(Kennalestes (Asioryctes Ukhaatherium )))(Daulestes (Bulaklestes Uchkudukodon )))))(Cimolestes ((Eoryctes ((((Gypsonictops Leptictis )(Prodiacodon ((((((((((Didymictis ((Uintacyon (Vulpavus Miacis ))(Viverravus Protictis )))(Hapalodectes (Ankalagon (Dissacus (Sinonyx (Pachyaena Mesonyx ))))))(Eoconodon Goniacodon ))((((Oxyclaenus ((Chriacus Thryptacodon )(Claenodon Anacodon )))(Didelphodus (((Acmeodon Gelastops )((Prolimnocyon Pyrocyon )(Dipsalidictis Tytthaena )))(Aaptoryctes (Palaeoryctes Pararyctes )))))((Palaeosinopa (((Lambertocyon Palaeanodon )(Eomanis Eurotamandua ))(Tubulodon Simpsonotus )))((Escavadodon Onychodectes )(Wyolestes Leptacodon ))))((Loxolophus Arctocyon )(((Molinodus (Conacodon (Anisonchus (Haploconus (Periptychus (Ectoconus Hemithlaeus ))))))(Aphronorus Pentacodon ))(Bisonalveus ((Alcidedorbignya (Esthonyx Cyriacotherium ))(Coryphodon (Pantolambda Titanoides ))))))))(Pteropus (Onychonycteris Icaronycteris )))((((((Diacodexis Bunophorus )(Protolipterna (Homacodon ((Gobiohyus (Leptomeryx Poebrotherium ))(Elomeryx (Indohyus (Pakicetus Rodhocetus )))))))(Hyopsodus (Meniscotherium Phenacodus )))(Lessnessina (Tetraclaenodon (Copecion (Ectocion (Lambdotherium ((Eohippus Hyracotherium )(Homogalax (Heptodon Litolophus )))))))))(Desmatoclaenus (Mimatuta (Protoselene Todralestes ))))(Hilalia (Orthaspidotherium Pleuraspidotherium ))))(Macrocranion (Alsaticopithecus (Teilhardimys (Apheliscus Haplomylus )))))(((Blarina Domnina )((Wyonycteris (Litocherus (Adapisorex Echinosorex )))(Uropsilus (Desmana Oreotalpa ))))(Centetodon (Solenodon Parapternodus ))))((((Ptilocercus Tupaia )(Cynocephalus (Elpidophorus (Worlandia Plagiomene ))))((Plesiadapis (Notharctus Adapis ))((Elphidotarsius (Cantius Saxonella ))(Bessoecetor (Apatemys Mixodectes )))))((Tribosphenomys (Paramys (Rhombomylus Gomphos )))(Asiostylops Arctostylops ))))(((Potamogale ((Rhynchocyon Chambius )(Dilambdogale Widanelfarasia )))(Procavia Eritherium ))((Chaetophractus Utaetus )(Bradypus Tamandua ))))))(Purgatorius Protungulatum ))(Chacopterygus Procerberus )))(Puercolestes Betonnia ))))))(Gallolestes (Alostera (Parazhelestes (Aspanlestes Zhelestes )))))))))*
(Peramus (Deltatheridium (Sheikhdzheilia (Avitotherium ((Paranyctoides (Batodon ((Maelestes (Bobolestes (((Kulbeckia (Lainodon ((Zhangolestes Barunlestes )(Alymlestes Zalambdalestes ))))(Kennalestes (Asioryctes Ukhaatherium )))(Daulestes (Bulaklestes Uchkudukodon )))))(Cimolestes (Eoryctes (((((Gypsonictops Leptictis )(Prodiacodon ((((((((((Didymictis ((Uintacyon (Vulpavus Miacis ))(Viverravus Protictis )))(Hapalodectes (Ankalagon (Dissacus (Sinonyx (Pachyaena Mesonyx ))))))(Eoconodon Goniacodon ))((((Oxyclaenus ((Chriacus Thryptacodon )(Claenodon Anacodon )))(Didelphodus ((Acmeodon (Gelastops ((Prolimnocyon Pyrocyon )(Dipsalidictis Tytthaena ))))(Aaptoryctes (Palaeoryctes Pararyctes )))))((Palaeosinopa (((Lambertocyon Palaeanodon )(Eomanis Eurotamandua ))(Tubulodon Simpsonotus )))((Escavadodon Onychodectes )(Wyolestes Leptacodon ))))((Loxolophus Arctocyon )(((Molinodus (Conacodon (Anisonchus (Haploconus (Periptychus (Ectoconus Hemithlaeus ))))))(Aphronorus Pentacodon ))(Bisonalveus ((Alcidedorbignya (Esthonyx Cyriacotherium ))(Coryphodon (Pantolambda Titanoides ))))))))(Pteropus (Onychonycteris Icaronycteris )))((((((Diacodexis Bunophorus )(Protolipterna (Homacodon ((Gobiohyus (Leptomeryx Poebrotherium ))(Elomeryx (Indohyus (Pakicetus Rodhocetus )))))))(Hyopsodus (Meniscotherium Phenacodus )))(Lessnessina (Tetraclaenodon (Copecion (Ectocion (Lambdotherium ((Eohippus Hyracotherium )(Homogalax (Heptodon Litolophus )))))))))(Desmatoclaenus (Mimatuta (Protoselene Todralestes ))))(Hilalia (Orthaspidotherium Pleuraspidotherium ))))(Macrocranion (Alsaticopithecus (Teilhardimys (Apheliscus Haplomylus )))))(((Blarina Domnina )((Wyonycteris (Litocherus (Adapisorex Echinosorex )))(Uropsilus (Desmana Oreotalpa ))))(Centetodon (Solenodon Parapternodus ))))((((Ptilocercus Tupaia )(Cynocephalus (Elpidophorus (Worlandia Plagiomene ))))((Plesiadapis (Notharctus Adapis ))((Elphidotarsius (Cantius Saxonella ))(Bessoecetor (Apatemys Mixodectes )))))((Tribosphenomys (Paramys (Rhombomylus Gomphos )))(Asiostylops Arctostylops ))))(((Potamogale ((Rhynchocyon Chambius )(Dilambdogale Widanelfarasia )))(Procavia Eritherium ))((Chaetophractus Utaetus )(Bradypus Tamandua ))))))(Purgatorius Protungulatum ))(Chacopterygus Procerberus ))(Puercolestes Betonnia )))))))(Gallolestes (Alostera (Parazhelestes (Aspanlestes Zhelestes )))))))))*
(Peramus (Deltatheridium (Sheikhdzheilia (Avitotherium ((Paranyctoides (Batodon ((Maelestes (Bobolestes (((Kulbeckia (Lainodon ((Zhangolestes Barunlestes )(Alymlestes Zalambdalestes ))))(Kennalestes (Asioryctes Ukhaatherium )))(Daulestes (Bulaklestes Uchkudukodon )))))(Cimolestes (Eoryctes (((((Gypsonictops Leptictis )(Prodiacodon ((((((((((Didymictis ((Uintacyon (Vulpavus Miacis ))(Viverravus Protictis )))(Hapalodectes (Ankalagon (Dissacus (Sinonyx (Pachyaena Mesonyx ))))))(Eoconodon Goniacodon ))((((Oxyclaenus ((Chriacus Thryptacodon )(Claenodon Anacodon )))(Didelphodus ((Gelastops (Acmeodon ((Prolimnocyon Pyrocyon )(Dipsalidictis Tytthaena ))))(Aaptoryctes (Palaeoryctes Pararyctes )))))((Palaeosinopa (((Lambertocyon Palaeanodon )(Eomanis Eurotamandua ))(Tubulodon Simpsonotus )))((Escavadodon Onychodectes )(Wyolestes Leptacodon ))))((Loxolophus Arctocyon )(((Molinodus (Conacodon (Anisonchus (Haploconus (Periptychus (Ectoconus Hemithlaeus ))))))(Aphronorus Pentacodon ))(Bisonalveus ((Alcidedorbignya (Esthonyx Cyriacotherium ))(Coryphodon (Pantolambda Titanoides ))))))))(Pteropus (Onychonycteris Icaronycteris )))((((((Diacodexis Bunophorus )(Protolipterna (Homacodon ((Gobiohyus (Leptomeryx Poebrotherium ))(Elomeryx (Indohyus (Pakicetus Rodhocetus )))))))(Hyopsodus (Meniscotherium Phenacodus )))(Lessnessina (Tetraclaenodon (Copecion (Ectocion (Lambdotherium ((Eohippus Hyracotherium )(Homogalax (Heptodon Litolophus )))))))))(Desmatoclaenus (Mimatuta (Protoselene Todralestes ))))(Hilalia (Orthaspidotherium Pleuraspidotherium ))))(Macrocranion (Alsaticopithecus (Teilhardimys (Apheliscus Haplomylus )))))(((Blarina Domnina )((Wyonycteris (Litocherus (Adapisorex Echinosorex )))(Uropsilus (Desmana Oreotalpa ))))(Centetodon (Solenodon Parapternodus ))))((((Ptilocercus Tupaia )(Cynocephalus (Elpidophorus (Worlandia Plagiomene ))))((Plesiadapis (Notharctus Adapis ))((Elphidotarsius (Cantius Saxonella ))(Bessoecetor (Apatemys Mixodectes )))))((Tribosphenomys (Paramys (Rhombomylus Gomphos )))(Asiostylops Arctostylops ))))(((Potamogale ((Rhynchocyon Chambius )(Dilambdogale Widanelfarasia )))(Procavia Eritherium ))((Chaetophractus Utaetus )(Bradypus Tamandua ))))))(Purgatorius Protungulatum ))(Chacopterygus Procerberus ))(Puercolestes Betonnia )))))))(Gallolestes (Alostera (Parazhelestes (Aspanlestes Zhelestes )))))))))*
(Peramus (Deltatheridium (Sheikhdzheilia (Avitotherium ((Paranyctoides (Batodon ((Maelestes (Bobolestes (((Kulbeckia (Lainodon ((Zhangolestes Barunlestes )(Alymlestes Zalambdalestes ))))(Kennalestes (Asioryctes Ukhaatherium )))(Daulestes (Bulaklestes Uchkudukodon )))))(Cimolestes (Eoryctes (((((Gypsonictops Leptictis )(Prodiacodon ((((((((((Didymictis ((Uintacyon (Vulpavus Miacis ))(Viverravus Protictis )))(Hapalodectes (Ankalagon (Dissacus (Sinonyx (Pachyaena Mesonyx ))))))(Eoconodon Goniacodon ))((((Oxyclaenus ((Chriacus Thryptacodon )(Claenodon Anacodon )))(Didelphodus (((Acmeodon Gelastops )((Prolimnocyon Pyrocyon )(Dipsalidictis Tytthaena )))(Aaptoryctes (Palaeoryctes Pararyctes )))))((Palaeosinopa (((Lambertocyon Palaeanodon )(Eomanis Eurotamandua ))(Tubulodon Simpsonotus )))((Escavadodon Onychodectes )(Wyolestes Leptacodon ))))((Loxolophus Arctocyon )(((Aphronorus Pentacodon )(Conacodon (Anisonchus (Haploconus (Periptychus (Ectoconus Hemithlaeus ))))))(Bisonalveus ((Alcidedorbignya (Esthonyx Cyriacotherium ))(Coryphodon (Pantolambda Titanoides ))))))))(Pteropus (Onychonycteris Icaronycteris )))((((((Diacodexis Bunophorus )(Protolipterna (Homacodon ((Gobiohyus (Leptomeryx Poebrotherium ))(Elomeryx (Indohyus (Pakicetus Rodhocetus )))))))(Hyopsodus (Meniscotherium Phenacodus )))(Lessnessina (Tetraclaenodon (Copecion (Ectocion (Lambdotherium ((Eohippus Hyracotherium )(Homogalax (Heptodon Litolophus )))))))))(Desmatoclaenus (Mimatuta (Protoselene Todralestes ))))(Molinodus (Hilalia (Orthaspidotherium Pleuraspidotherium )))))(Macrocranion (Alsaticopithecus (Teilhardimys (Apheliscus Haplomylus )))))(((Blarina Domnina )((Wyonycteris (Litocherus (Adapisorex Echinosorex )))(Uropsilus (Desmana Oreotalpa ))))(Centetodon (Solenodon Parapternodus ))))((((Ptilocercus Tupaia )(Cynocephalus (Elpidophorus (Worlandia Plagiomene ))))((Plesiadapis (Notharctus Adapis ))((Elphidotarsius (Cantius Saxonella ))(Bessoecetor (Apatemys Mixodectes )))))((Tribosphenomys (Paramys (Rhombomylus Gomphos )))(Asiostylops Arctostylops ))))(((Potamogale ((Rhynchocyon Chambius )(Dilambdogale Widanelfarasia )))(Procavia Eritherium ))((Chaetophractus Utaetus )(Bradypus Tamandua ))))))(Purgatorius Protungulatum ))(Chacopterygus Procerberus ))(Puercolestes Betonnia )))))))(Gallolestes (Alostera (Parazhelestes (Aspanlestes Zhelestes )))))))))*
(Peramus (Deltatheridium (Sheikhdzheilia (Avitotherium ((Paranyctoides (Batodon ((Maelestes (Bobolestes (((Kulbeckia (Lainodon ((Zhangolestes Barunlestes )(Alymlestes Zalambdalestes ))))(Kennalestes (Asioryctes Ukhaatherium )))(Daulestes (Bulaklestes Uchkudukodon )))))(Cimolestes (Eoryctes (((((Gypsonictops Leptictis )(Prodiacodon ((((((((((Didymictis ((Uintacyon (Vulpavus Miacis ))(Viverravus Protictis )))(Hapalodectes (Ankalagon (Dissacus (Sinonyx (Pachyaena Mesonyx ))))))(Eoconodon Goniacodon ))((((Oxyclaenus ((Chriacus Thryptacodon )(Claenodon Anacodon )))(Didelphodus (((Acmeodon Gelastops )((Prolimnocyon Pyrocyon )(Dipsalidictis Tytthaena )))(Aaptoryctes (Palaeoryctes Pararyctes )))))((Palaeosinopa (((Lambertocyon Palaeanodon )(Eomanis Eurotamandua ))(Tubulodon Simpsonotus )))((Escavadodon Onychodectes )(Wyolestes Leptacodon ))))((Loxolophus Arctocyon )(((Molinodus (Conacodon (Anisonchus (Haploconus (Periptychus (Ectoconus Hemithlaeus ))))))(Aphronorus Pentacodon ))(Bisonalveus ((Alcidedorbignya (Esthonyx Cyriacotherium ))(Coryphodon (Pantolambda Titanoides ))))))))(Pteropus (Onychonycteris Icaronycteris )))((((((Diacodexis Bunophorus )(Protolipterna (Homacodon ((Gobiohyus (Leptomeryx Poebrotherium ))(Elomeryx (Indohyus (Pakicetus Rodhocetus )))))))(Hyopsodus (Meniscotherium Phenacodus )))(Lessnessina (Tetraclaenodon (Copecion (Ectocion (Lambdotherium ((Homogalax (Eohippus Hyracotherium ))(Heptodon Litolophus ))))))))(Desmatoclaenus (Mimatuta (Protoselene Todralestes ))))(Hilalia (Orthaspidotherium Pleuraspidotherium ))))(Macrocranion (Alsaticopithecus (Teilhardimys (Apheliscus Haplomylus )))))(((Blarina Domnina )((Wyonycteris (Litocherus (Adapisorex Echinosorex )))(Uropsilus (Desmana Oreotalpa ))))(Centetodon (Solenodon Parapternodus ))))((((Ptilocercus Tupaia )(Cynocephalus (Elpidophorus (Worlandia Plagiomene ))))((Plesiadapis (Notharctus Adapis ))((Elphidotarsius (Cantius Saxonella ))(Bessoecetor (Apatemys Mixodectes )))))((Tribosphenomys (Paramys (Rhombomylus Gomphos )))(Asiostylops Arctostylops ))))(((Potamogale ((Rhynchocyon Chambius )(Dilambdogale Widanelfarasia )))(Procavia Eritherium ))((Chaetophractus Utaetus )(Bradypus Tamandua ))))))(Purgatorius Protungulatum ))(Chacopterygus Procerberus ))(Puercolestes Betonnia )))))))(Gallolestes (Alostera (Parazhelestes (Aspanlestes Zhelestes )))))))))*
(Peramus (Deltatheridium (Sheikhdzheilia (Avitotherium ((Paranyctoides (Batodon ((Maelestes (Bobolestes (((Kulbeckia (Lainodon ((Zhangolestes Barunlestes )(Alymlestes Zalambdalestes ))))(Kennalestes (Asioryctes Ukhaatherium )))(Daulestes (Bulaklestes Uchkudukodon )))))(Cimolestes (Eoryctes (((((Gypsonictops Leptictis )(Prodiacodon ((((((((((Didymictis ((Uintacyon (Vulpavus Miacis ))(Viverravus Protictis )))(Hapalodectes (Ankalagon (Dissacus (Sinonyx (Pachyaena Mesonyx ))))))(Eoconodon Goniacodon ))((((Oxyclaenus ((Chriacus Thryptacodon )(Claenodon Anacodon )))(Didelphodus ((Acmeodon Gelastops )(((Prolimnocyon Pyrocyon )(Dipsalidictis Tytthaena ))(Aaptoryctes (Palaeoryctes Pararyctes ))))))((Palaeosinopa (((Lambertocyon Palaeanodon )(Eomanis Eurotamandua ))(Tubulodon Simpsonotus )))((Escavadodon Onychodectes )(Wyolestes Leptacodon ))))((Loxolophus Arctocyon )(((Molinodus (Conacodon (Anisonchus (Haploconus (Periptychus (Ectoconus Hemithlaeus ))))))(Aphronorus Pentacodon ))(Bisonalveus ((Alcidedorbignya (Esthonyx Cyriacotherium ))(Coryphodon (Pantolambda Titanoides ))))))))(Pteropus (Onychonycteris Icaronycteris )))((((((Diacodexis Bunophorus )(Protolipterna (Homacodon ((Gobiohyus (Leptomeryx Poebrotherium ))(Elomeryx (Indohyus (Pakicetus Rodhocetus )))))))(Hyopsodus (Meniscotherium Phenacodus )))(Lessnessina (Tetraclaenodon (Copecion (Ectocion (Lambdotherium ((Eohippus Hyracotherium )(Homogalax (Heptodon Litolophus )))))))))(Desmatoclaenus (Mimatuta (Protoselene Todralestes ))))(Hilalia (Orthaspidotherium Pleuraspidotherium ))))(Macrocranion (Alsaticopithecus (Teilhardimys (Apheliscus Haplomylus )))))(((Blarina Domnina )((Wyonycteris (Litocherus (Adapisorex Echinosorex )))(Uropsilus (Desmana Oreotalpa ))))(Centetodon (Solenodon Parapternodus ))))((((Ptilocercus Tupaia )(Cynocephalus (Elpidophorus (Worlandia Plagiomene ))))((Plesiadapis (Notharctus Adapis ))((Elphidotarsius (Cantius Saxonella ))(Bessoecetor (Apatemys Mixodectes )))))((Tribosphenomys (Paramys (Rhombomylus Gomphos )))(Asiostylops Arctostylops ))))(((Potamogale ((Rhynchocyon Chambius )(Dilambdogale Widanelfarasia )))(Procavia Eritherium ))((Chaetophractus Utaetus )(Bradypus Tamandua ))))))(Purgatorius Protungulatum ))(Chacopterygus Procerberus ))(Puercolestes Betonnia )))))))(Gallolestes (Alostera (Parazhelestes (Aspanlestes Zhelestes )))))))))*
(Peramus (Deltatheridium (Sheikhdzheilia (Avitotherium ((Paranyctoides (Batodon ((Maelestes (Bobolestes (((Kulbeckia (Zhangolestes (Lainodon (Barunlestes (Alymlestes Zalambdalestes )))))(Kennalestes (Asioryctes Ukhaatherium )))(Daulestes (Bulaklestes Uchkudukodon )))))(Cimolestes ((Eoryctes ((((Gypsonictops Leptictis )(Prodiacodon ((((((((((Didymictis ((Uintacyon (Vulpavus Miacis ))(Viverravus Protictis )))(Hapalodectes (Ankalagon (Dissacus (Sinonyx (Pachyaena Mesonyx ))))))(Eoconodon Goniacodon ))((((Oxyclaenus ((Chriacus Thryptacodon )(Claenodon Anacodon )))(Didelphodus ((Acmeodon (Gelastops ((Prolimnocyon Pyrocyon )(Dipsalidictis Tytthaena ))))(Aaptoryctes (Palaeoryctes Pararyctes )))))((Palaeosinopa (((Lambertocyon Palaeanodon )(Eomanis Eurotamandua ))(Tubulodon Simpsonotus )))((Escavadodon Onychodectes )(Wyolestes Leptacodon ))))((Loxolophus Arctocyon )(((Molinodus (Conacodon (Anisonchus (Haploconus (Periptychus (Ectoconus Hemithlaeus ))))))(Aphronorus Pentacodon ))(Bisonalveus ((Alcidedorbignya (Esthonyx Cyriacotherium ))(Coryphodon (Pantolambda Titanoides ))))))))(Pteropus (Onychonycteris Icaronycteris )))((((((Diacodexis Bunophorus )(Protolipterna (Homacodon ((Gobiohyus (Leptomeryx Poebrotherium ))(Elomeryx (Indohyus (Pakicetus Rodhocetus )))))))(Hyopsodus (Meniscotherium Phenacodus )))(Lessnessina (Tetraclaenodon (Copecion (Ectocion (Lambdotherium ((Eohippus Hyracotherium )(Homogalax (Heptodon Litolophus )))))))))(Desmatoclaenus (Mimatuta (Protoselene Todralestes ))))(Hilalia (Orthaspidotherium Pleuraspidotherium ))))(Macrocranion (Alsaticopithecus (Teilhardimys (Apheliscus Haplomylus )))))(((Blarina Domnina )((Wyonycteris (Litocherus (Adapisorex Echinosorex )))(Uropsilus (Desmana Oreotalpa ))))(Centetodon (Solenodon Parapternodus ))))((((Ptilocercus Tupaia )(Cynocephalus (Elpidophorus (Worlandia Plagiomene ))))((Plesiadapis (Notharctus Adapis ))((Elphidotarsius (Cantius Saxonella ))(Bessoecetor (Apatemys Mixodectes )))))((Tribosphenomys (Paramys (Rhombomylus Gomphos )))(Asiostylops Arctostylops ))))(((Potamogale ((Rhynchocyon Chambius )(Dilambdogale Widanelfarasia )))(Procavia Eritherium ))((Chaetophractus Utaetus )(Bradypus Tamandua ))))))(Purgatorius Protungulatum ))(Chacopterygus Procerberus )))(Puercolestes Betonnia ))))))(Gallolestes (Alostera (Parazhelestes (Aspanlestes Zhelestes )))))))))*
(Peramus (Deltatheridium (Sheikhdzheilia (Avitotherium ((Paranyctoides (Batodon ((Maelestes (Bobolestes (((Kulbeckia (Zhangolestes (Lainodon (Barunlestes (Alymlestes Zalambdalestes )))))(Kennalestes (Asioryctes Ukhaatherium )))(Daulestes (Bulaklestes Uchkudukodon )))))(Cimolestes ((Eoryctes ((((Gypsonictops Leptictis )(Prodiacodon ((((((((((Didymictis ((Uintacyon (Vulpavus Miacis ))(Viverravus Protictis )))(Hapalodectes (Ankalagon (Dissacus (Sinonyx (Pachyaena Mesonyx ))))))(Eoconodon Goniacodon ))((((Oxyclaenus ((Chriacus Thryptacodon )(Claenodon Anacodon )))(Didelphodus ((Gelastops (Acmeodon ((Prolimnocyon Pyrocyon )(Dipsalidictis Tytthaena ))))(Aaptoryctes (Palaeoryctes Pararyctes )))))((Palaeosinopa (((Lambertocyon Palaeanodon )(Eomanis Eurotamandua ))(Tubulodon Simpsonotus )))((Escavadodon Onychodectes )(Wyolestes Leptacodon ))))((Loxolophus Arctocyon )(((Molinodus (Conacodon (Anisonchus (Haploconus (Periptychus (Ectoconus Hemithlaeus ))))))(Aphronorus Pentacodon ))(Bisonalveus ((Alcidedorbignya (Esthonyx Cyriacotherium ))(Coryphodon (Pantolambda Titanoides ))))))))(Pteropus (Onychonycteris Icaronycteris )))((((((Diacodexis Bunophorus )(Protolipterna (Homacodon ((Gobiohyus (Leptomeryx Poebrotherium ))(Elomeryx (Indohyus (Pakicetus Rodhocetus )))))))(Hyopsodus (Meniscotherium Phenacodus )))(Lessnessina (Tetraclaenodon (Copecion (Ectocion (Lambdotherium ((Eohippus Hyracotherium )(Homogalax (Heptodon Litolophus )))))))))(Desmatoclaenus (Mimatuta (Protoselene Todralestes ))))(Hilalia (Orthaspidotherium Pleuraspidotherium ))))(Macrocranion (Alsaticopithecus (Teilhardimys (Apheliscus Haplomylus )))))(((Blarina Domnina )((Wyonycteris (Litocherus (Adapisorex Echinosorex )))(Uropsilus (Desmana Oreotalpa ))))(Centetodon (Solenodon Parapternodus ))))((((Ptilocercus Tupaia )(Cynocephalus (Elpidophorus (Worlandia Plagiomene ))))((Plesiadapis (Notharctus Adapis ))((Elphidotarsius (Cantius Saxonella ))(Bessoecetor (Apatemys Mixodectes )))))((Tribosphenomys (Paramys (Rhombomylus Gomphos )))(Asiostylops Arctostylops ))))(((Potamogale ((Rhynchocyon Chambius )(Dilambdogale Widanelfarasia )))(Procavia Eritherium ))((Chaetophractus Utaetus )(Bradypus Tamandua ))))))(Purgatorius Protungulatum ))(Chacopterygus Procerberus )))(Puercolestes Betonnia ))))))(Gallolestes (Alostera (Parazhelestes (Aspanlestes Zhelestes )))))))))*
(Peramus (Deltatheridium (Sheikhdzheilia (Avitotherium ((Paranyctoides (Batodon ((Maelestes (Bobolestes (((Kulbeckia (Zhangolestes (Lainodon (Barunlestes (Alymlestes Zalambdalestes )))))(Kennalestes (Asioryctes Ukhaatherium )))(Daulestes (Bulaklestes Uchkudukodon )))))(Cimolestes ((Eoryctes ((((Gypsonictops Leptictis )(Prodiacodon ((((((((((Didymictis ((Uintacyon (Vulpavus Miacis ))(Viverravus Protictis )))(Hapalodectes (Ankalagon (Dissacus (Sinonyx (Pachyaena Mesonyx ))))))(Eoconodon Goniacodon ))((((Oxyclaenus ((Chriacus Thryptacodon )(Claenodon Anacodon )))(Didelphodus (((Acmeodon Gelastops )((Prolimnocyon Pyrocyon )(Dipsalidictis Tytthaena )))(Aaptoryctes (Palaeoryctes Pararyctes )))))((Palaeosinopa (((Lambertocyon Palaeanodon )(Eomanis Eurotamandua ))(Tubulodon Simpsonotus )))((Escavadodon Onychodectes )(Wyolestes Leptacodon ))))((Loxolophus Arctocyon )(((Aphronorus Pentacodon )(Conacodon (Anisonchus (Haploconus (Periptychus (Ectoconus Hemithlaeus ))))))(Bisonalveus ((Alcidedorbignya (Esthonyx Cyriacotherium ))(Coryphodon (Pantolambda Titanoides ))))))))(Pteropus (Onychonycteris Icaronycteris )))((((((Diacodexis Bunophorus )(Protolipterna (Homacodon ((Gobiohyus (Leptomeryx Poebrotherium ))(Elomeryx (Indohyus (Pakicetus Rodhocetus )))))))(Hyopsodus (Meniscotherium Phenacodus )))(Lessnessina (Tetraclaenodon (Copecion (Ectocion (Lambdotherium ((Eohippus Hyracotherium )(Homogalax (Heptodon Litolophus )))))))))(Desmatoclaenus (Mimatuta (Protoselene Todralestes ))))(Molinodus (Hilalia (Orthaspidotherium Pleuraspidotherium )))))(Macrocranion (Alsaticopithecus (Teilhardimys (Apheliscus Haplomylus )))))(((Blarina Domnina )((Wyonycteris (Litocherus (Adapisorex Echinosorex )))(Uropsilus (Desmana Oreotalpa ))))(Centetodon (Solenodon Parapternodus ))))((((Ptilocercus Tupaia )(Cynocephalus (Elpidophorus (Worlandia Plagiomene ))))((Plesiadapis (Notharctus Adapis ))((Elphidotarsius (Cantius Saxonella ))(Bessoecetor (Apatemys Mixodectes )))))((Tribosphenomys (Paramys (Rhombomylus Gomphos )))(Asiostylops Arctostylops ))))(((Potamogale ((Rhynchocyon Chambius )(Dilambdogale Widanelfarasia )))(Procavia Eritherium ))((Chaetophractus Utaetus )(Bradypus Tamandua ))))))(Purgatorius Protungulatum ))(Chacopterygus Procerberus )))(Puercolestes Betonnia ))))))(Gallolestes (Alostera (Parazhelestes (Aspanlestes Zhelestes )))))))))*
(Peramus (Deltatheridium (Sheikhdzheilia (Avitotherium ((Paranyctoides (Batodon ((Maelestes (Bobolestes (((Kulbeckia (Zhangolestes (Lainodon (Barunlestes (Alymlestes Zalambdalestes )))))(Kennalestes (Asioryctes Ukhaatherium )))(Daulestes (Bulaklestes Uchkudukodon )))))(Cimolestes ((Eoryctes ((((Gypsonictops Leptictis )(Prodiacodon ((((((((((Didymictis ((Uintacyon (Vulpavus Miacis ))(Viverravus Protictis )))(Hapalodectes (Ankalagon (Dissacus (Sinonyx (Pachyaena Mesonyx ))))))(Eoconodon Goniacodon ))((((Oxyclaenus ((Chriacus Thryptacodon )(Claenodon Anacodon )))(Didelphodus (((Acmeodon Gelastops )((Prolimnocyon Pyrocyon )(Dipsalidictis Tytthaena )))(Aaptoryctes (Palaeoryctes Pararyctes )))))((Palaeosinopa (((Lambertocyon Palaeanodon )(Eomanis Eurotamandua ))(Tubulodon Simpsonotus )))((Escavadodon Onychodectes )(Wyolestes Leptacodon ))))((Loxolophus Arctocyon )(((Molinodus (Conacodon (Anisonchus (Haploconus (Periptychus (Ectoconus Hemithlaeus ))))))(Aphronorus Pentacodon ))(Bisonalveus ((Alcidedorbignya (Esthonyx Cyriacotherium ))(Coryphodon (Pantolambda Titanoides ))))))))(Pteropus (Onychonycteris Icaronycteris )))((((((Diacodexis Bunophorus )(Protolipterna (Homacodon ((Gobiohyus (Leptomeryx Poebrotherium ))(Elomeryx (Indohyus (Pakicetus Rodhocetus )))))))(Hyopsodus (Meniscotherium Phenacodus )))(Lessnessina (Tetraclaenodon (Copecion (Ectocion (Lambdotherium ((Homogalax (Eohippus Hyracotherium ))(Heptodon Litolophus ))))))))(Desmatoclaenus (Mimatuta (Protoselene Todralestes ))))(Hilalia (Orthaspidotherium Pleuraspidotherium ))))(Macrocranion (Alsaticopithecus (Teilhardimys (Apheliscus Haplomylus )))))(((Blarina Domnina )((Wyonycteris (Litocherus (Adapisorex Echinosorex )))(Uropsilus (Desmana Oreotalpa ))))(Centetodon (Solenodon Parapternodus ))))((((Ptilocercus Tupaia )(Cynocephalus (Elpidophorus (Worlandia Plagiomene ))))((Plesiadapis (Notharctus Adapis ))((Elphidotarsius (Cantius Saxonella ))(Bessoecetor (Apatemys Mixodectes )))))((Tribosphenomys (Paramys (Rhombomylus Gomphos )))(Asiostylops Arctostylops ))))(((Potamogale ((Rhynchocyon Chambius )(Dilambdogale Widanelfarasia )))(Procavia Eritherium ))((Chaetophractus Utaetus )(Bradypus Tamandua ))))))(Purgatorius Protungulatum ))(Chacopterygus Procerberus )))(Puercolestes Betonnia ))))))(Gallolestes (Alostera (Parazhelestes (Aspanlestes Zhelestes )))))))))*
(Peramus (Deltatheridium (Sheikhdzheilia (Avitotherium ((Paranyctoides (Batodon ((Maelestes (Bobolestes (((Kulbeckia (Zhangolestes (Lainodon (Barunlestes (Alymlestes Zalambdalestes )))))(Kennalestes (Asioryctes Ukhaatherium )))(Daulestes (Bulaklestes Uchkudukodon )))))(Cimolestes ((Eoryctes ((((Gypsonictops Leptictis )(Prodiacodon ((((((((((Didymictis ((Uintacyon (Vulpavus Miacis ))(Viverravus Protictis )))(Hapalodectes (Ankalagon (Dissacus (Sinonyx (Pachyaena Mesonyx ))))))(Eoconodon Goniacodon ))((((Oxyclaenus ((Chriacus Thryptacodon )(Claenodon Anacodon )))(Didelphodus ((Acmeodon Gelastops )(((Prolimnocyon Pyrocyon )(Dipsalidictis Tytthaena ))(Aaptoryctes (Palaeoryctes Pararyctes ))))))((Palaeosinopa (((Lambertocyon Palaeanodon )(Eomanis Eurotamandua ))(Tubulodon Simpsonotus )))((Escavadodon Onychodectes )(Wyolestes Leptacodon ))))((Loxolophus Arctocyon )(((Molinodus (Conacodon (Anisonchus (Haploconus (Periptychus (Ectoconus Hemithlaeus ))))))(Aphronorus Pentacodon ))(Bisonalveus ((Alcidedorbignya (Esthonyx Cyriacotherium ))(Coryphodon (Pantolambda Titanoides ))))))))(Pteropus (Onychonycteris Icaronycteris )))((((((Diacodexis Bunophorus )(Protolipterna (Homacodon ((Gobiohyus (Leptomeryx Poebrotherium ))(Elomeryx (Indohyus (Pakicetus Rodhocetus )))))))(Hyopsodus (Meniscotherium Phenacodus )))(Lessnessina (Tetraclaenodon (Copecion (Ectocion (Lambdotherium ((Eohippus Hyracotherium )(Homogalax (Heptodon Litolophus )))))))))(Desmatoclaenus (Mimatuta (Protoselene Todralestes ))))(Hilalia (Orthaspidotherium Pleuraspidotherium ))))(Macrocranion (Alsaticopithecus (Teilhardimys (Apheliscus Haplomylus )))))(((Blarina Domnina )((Wyonycteris (Litocherus (Adapisorex Echinosorex )))(Uropsilus (Desmana Oreotalpa ))))(Centetodon (Solenodon Parapternodus ))))((((Ptilocercus Tupaia )(Cynocephalus (Elpidophorus (Worlandia Plagiomene ))))((Plesiadapis (Notharctus Adapis ))((Elphidotarsius (Cantius Saxonella ))(Bessoecetor (Apatemys Mixodectes )))))((Tribosphenomys (Paramys (Rhombomylus Gomphos )))(Asiostylops Arctostylops ))))(((Potamogale ((Rhynchocyon Chambius )(Dilambdogale Widanelfarasia )))(Procavia Eritherium ))((Chaetophractus Utaetus )(Bradypus Tamandua ))))))(Purgatorius Protungulatum ))(Chacopterygus Procerberus )))(Puercolestes Betonnia ))))))(Gallolestes (Alostera (Parazhelestes (Aspanlestes Zhelestes )))))))))*
(Peramus (Deltatheridium (Sheikhdzheilia (Avitotherium ((Paranyctoides (Batodon ((Maelestes (Bobolestes (((Kulbeckia (Zhangolestes (Lainodon (Barunlestes (Alymlestes Zalambdalestes )))))(Kennalestes (Asioryctes Ukhaatherium )))(Daulestes (Bulaklestes Uchkudukodon )))))(Cimolestes (Eoryctes (((((Gypsonictops Leptictis )(Prodiacodon ((((((((((Didymictis ((Uintacyon (Vulpavus Miacis ))(Viverravus Protictis )))(Hapalodectes (Ankalagon (Dissacus (Sinonyx (Pachyaena Mesonyx ))))))(Eoconodon Goniacodon ))((((Oxyclaenus ((Chriacus Thryptacodon )(Claenodon Anacodon )))(Didelphodus ((Acmeodon (Gelastops ((Prolimnocyon Pyrocyon )(Dipsalidictis Tytthaena ))))(Aaptoryctes (Palaeoryctes Pararyctes )))))((Palaeosinopa (((Lambertocyon Palaeanodon )(Eomanis Eurotamandua ))(Tubulodon Simpsonotus )))((Escavadodon Onychodectes )(Wyolestes Leptacodon ))))((Loxolophus Arctocyon )(((Aphronorus Pentacodon )(Conacodon (Anisonchus (Haploconus (Periptychus (Ectoconus Hemithlaeus ))))))(Bisonalveus ((Alcidedorbignya (Esthonyx Cyriacotherium ))(Coryphodon (Pantolambda Titanoides ))))))))(Pteropus (Onychonycteris Icaronycteris )))((((((Diacodexis Bunophorus )(Protolipterna (Homacodon ((Gobiohyus (Leptomeryx Poebrotherium ))(Elomeryx (Indohyus (Pakicetus Rodhocetus )))))))(Hyopsodus (Meniscotherium Phenacodus )))(Lessnessina (Tetraclaenodon (Copecion (Ectocion (Lambdotherium ((Eohippus Hyracotherium )(Homogalax (Heptodon Litolophus )))))))))(Desmatoclaenus (Mimatuta (Protoselene Todralestes ))))(Molinodus (Hilalia (Orthaspidotherium Pleuraspidotherium )))))(Macrocranion (Alsaticopithecus (Teilhardimys (Apheliscus Haplomylus )))))(((Blarina Domnina )((Wyonycteris (Litocherus (Adapisorex Echinosorex )))(Uropsilus (Desmana Oreotalpa ))))(Centetodon (Solenodon Parapternodus ))))((((Ptilocercus Tupaia )(Cynocephalus (Elpidophorus (Worlandia Plagiomene ))))((Plesiadapis (Notharctus Adapis ))((Elphidotarsius (Cantius Saxonella ))(Bessoecetor (Apatemys Mixodectes )))))((Tribosphenomys (Paramys (Rhombomylus Gomphos )))(Asiostylops Arctostylops ))))(((Potamogale ((Rhynchocyon Chambius )(Dilambdogale Widanelfarasia )))(Procavia Eritherium ))((Chaetophractus Utaetus )(Bradypus Tamandua ))))))(Purgatorius Protungulatum ))(Chacopterygus Procerberus ))(Puercolestes Betonnia )))))))(Gallolestes (Alostera (Parazhelestes (Aspanlestes Zhelestes )))))))))*
(Peramus (Deltatheridium (Sheikhdzheilia (Avitotherium ((Paranyctoides (Batodon ((Maelestes (Bobolestes (((Kulbeckia (Zhangolestes (Lainodon (Barunlestes (Alymlestes Zalambdalestes )))))(Kennalestes (Asioryctes Ukhaatherium )))(Daulestes (Bulaklestes Uchkudukodon )))))(Cimolestes (Eoryctes (((((Gypsonictops Leptictis )(Prodiacodon ((((((((((Didymictis ((Uintacyon (Vulpavus Miacis ))(Viverravus Protictis )))(Hapalodectes (Ankalagon (Dissacus (Sinonyx (Pachyaena Mesonyx ))))))(Eoconodon Goniacodon ))((((Oxyclaenus ((Chriacus Thryptacodon )(Claenodon Anacodon )))(Didelphodus ((Acmeodon (Gelastops ((Prolimnocyon Pyrocyon )(Dipsalidictis Tytthaena ))))(Aaptoryctes (Palaeoryctes Pararyctes )))))((Palaeosinopa (((Lambertocyon Palaeanodon )(Eomanis Eurotamandua ))(Tubulodon Simpsonotus )))((Escavadodon Onychodectes )(Wyolestes Leptacodon ))))((Loxolophus Arctocyon )(((Molinodus (Conacodon (Anisonchus (Haploconus (Periptychus (Ectoconus Hemithlaeus ))))))(Aphronorus Pentacodon ))(Bisonalveus ((Alcidedorbignya (Esthonyx Cyriacotherium ))(Coryphodon (Pantolambda Titanoides ))))))))(Pteropus (Onychonycteris Icaronycteris )))((((((Diacodexis Bunophorus )(Protolipterna (Homacodon ((Gobiohyus (Leptomeryx Poebrotherium ))(Elomeryx (Indohyus (Pakicetus Rodhocetus )))))))(Hyopsodus (Meniscotherium Phenacodus )))(Lessnessina (Tetraclaenodon (Copecion (Ectocion (Lambdotherium ((Homogalax (Eohippus Hyracotherium ))(Heptodon Litolophus ))))))))(Desmatoclaenus (Mimatuta (Protoselene Todralestes ))))(Hilalia (Orthaspidotherium Pleuraspidotherium ))))(Macrocranion (Alsaticopithecus (Teilhardimys (Apheliscus Haplomylus )))))(((Blarina Domnina )((Wyonycteris (Litocherus (Adapisorex Echinosorex )))(Uropsilus (Desmana Oreotalpa ))))(Centetodon (Solenodon Parapternodus ))))((((Ptilocercus Tupaia )(Cynocephalus (Elpidophorus (Worlandia Plagiomene ))))((Plesiadapis (Notharctus Adapis ))((Elphidotarsius (Cantius Saxonella ))(Bessoecetor (Apatemys Mixodectes )))))((Tribosphenomys (Paramys (Rhombomylus Gomphos )))(Asiostylops Arctostylops ))))(((Potamogale ((Rhynchocyon Chambius )(Dilambdogale Widanelfarasia )))(Procavia Eritherium ))((Chaetophractus Utaetus )(Bradypus Tamandua ))))))(Purgatorius Protungulatum ))(Chacopterygus Procerberus ))(Puercolestes Betonnia )))))))(Gallolestes (Alostera (Parazhelestes (Aspanlestes Zhelestes )))))))))*
(Peramus (Deltatheridium (Sheikhdzheilia (Avitotherium ((Paranyctoides (Batodon ((Maelestes (Bobolestes (((Kulbeckia (Zhangolestes (Lainodon (Barunlestes (Alymlestes Zalambdalestes )))))(Kennalestes (Asioryctes Ukhaatherium )))(Daulestes (Bulaklestes Uchkudukodon )))))(Cimolestes (Eoryctes (((((Gypsonictops Leptictis )(Prodiacodon ((((((((((Didymictis ((Uintacyon (Vulpavus Miacis ))(Viverravus Protictis )))(Hapalodectes (Ankalagon (Dissacus (Sinonyx (Pachyaena Mesonyx ))))))(Eoconodon Goniacodon ))((((Oxyclaenus ((Chriacus Thryptacodon )(Claenodon Anacodon )))(Didelphodus ((Gelastops (Acmeodon ((Prolimnocyon Pyrocyon )(Dipsalidictis Tytthaena ))))(Aaptoryctes (Palaeoryctes Pararyctes )))))((Palaeosinopa (((Lambertocyon Palaeanodon )(Eomanis Eurotamandua ))(Tubulodon Simpsonotus )))((Escavadodon Onychodectes )(Wyolestes Leptacodon ))))((Loxolophus Arctocyon )(((Aphronorus Pentacodon )(Conacodon (Anisonchus (Haploconus (Periptychus (Ectoconus Hemithlaeus ))))))(Bisonalveus ((Alcidedorbignya (Esthonyx Cyriacotherium ))(Coryphodon (Pantolambda Titanoides ))))))))(Pteropus (Onychonycteris Icaronycteris )))((((((Diacodexis Bunophorus )(Protolipterna (Homacodon ((Gobiohyus (Leptomeryx Poebrotherium ))(Elomeryx (Indohyus (Pakicetus Rodhocetus )))))))(Hyopsodus (Meniscotherium Phenacodus )))(Lessnessina (Tetraclaenodon (Copecion (Ectocion (Lambdotherium ((Eohippus Hyracotherium )(Homogalax (Heptodon Litolophus )))))))))(Desmatoclaenus (Mimatuta (Protoselene Todralestes ))))(Molinodus (Hilalia (Orthaspidotherium Pleuraspidotherium )))))(Macrocranion (Alsaticopithecus (Teilhardimys (Apheliscus Haplomylus )))))(((Blarina Domnina )((Wyonycteris (Litocherus (Adapisorex Echinosorex )))(Uropsilus (Desmana Oreotalpa ))))(Centetodon (Solenodon Parapternodus ))))((((Ptilocercus Tupaia )(Cynocephalus (Elpidophorus (Worlandia Plagiomene ))))((Plesiadapis (Notharctus Adapis ))((Elphidotarsius (Cantius Saxonella ))(Bessoecetor (Apatemys Mixodectes )))))((Tribosphenomys (Paramys (Rhombomylus Gomphos )))(Asiostylops Arctostylops ))))(((Potamogale ((Rhynchocyon Chambius )(Dilambdogale Widanelfarasia )))(Procavia Eritherium ))((Chaetophractus Utaetus )(Bradypus Tamandua ))))))(Purgatorius Protungulatum ))(Chacopterygus Procerberus ))(Puercolestes Betonnia )))))))(Gallolestes (Alostera (Parazhelestes (Aspanlestes Zhelestes )))))))))*
(Peramus (Deltatheridium (Sheikhdzheilia (Avitotherium ((Paranyctoides (Batodon ((Maelestes (Bobolestes (((Kulbeckia (Zhangolestes (Lainodon (Barunlestes (Alymlestes Zalambdalestes )))))(Kennalestes (Asioryctes Ukhaatherium )))(Daulestes (Bulaklestes Uchkudukodon )))))(Cimolestes (Eoryctes (((((Gypsonictops Leptictis )(Prodiacodon ((((((((((Didymictis ((Uintacyon (Vulpavus Miacis ))(Viverravus Protictis )))(Hapalodectes (Ankalagon (Dissacus (Sinonyx (Pachyaena Mesonyx ))))))(Eoconodon Goniacodon ))((((Oxyclaenus ((Chriacus Thryptacodon )(Claenodon Anacodon )))(Didelphodus ((Gelastops (Acmeodon ((Prolimnocyon Pyrocyon )(Dipsalidictis Tytthaena ))))(Aaptoryctes (Palaeoryctes Pararyctes )))))((Palaeosinopa (((Lambertocyon Palaeanodon )(Eomanis Eurotamandua ))(Tubulodon Simpsonotus )))((Escavadodon Onychodectes )(Wyolestes Leptacodon ))))((Loxolophus Arctocyon )(((Molinodus (Conacodon (Anisonchus (Haploconus (Periptychus (Ectoconus Hemithlaeus ))))))(Aphronorus Pentacodon ))(Bisonalveus ((Alcidedorbignya (Esthonyx Cyriacotherium ))(Coryphodon (Pantolambda Titanoides ))))))))(Pteropus (Onychonycteris Icaronycteris )))((((((Diacodexis Bunophorus )(Protolipterna (Homacodon ((Gobiohyus (Leptomeryx Poebrotherium ))(Elomeryx (Indohyus (Pakicetus Rodhocetus )))))))(Hyopsodus (Meniscotherium Phenacodus )))(Lessnessina (Tetraclaenodon (Copecion (Ectocion (Lambdotherium ((Homogalax (Eohippus Hyracotherium ))(Heptodon Litolophus ))))))))(Desmatoclaenus (Mimatuta (Protoselene Todralestes ))))(Hilalia (Orthaspidotherium Pleuraspidotherium ))))(Macrocranion (Alsaticopithecus (Teilhardimys (Apheliscus Haplomylus )))))(((Blarina Domnina )((Wyonycteris (Litocherus (Adapisorex Echinosorex )))(Uropsilus (Desmana Oreotalpa ))))(Centetodon (Solenodon Parapternodus ))))((((Ptilocercus Tupaia )(Cynocephalus (Elpidophorus (Worlandia Plagiomene ))))((Plesiadapis (Notharctus Adapis ))((Elphidotarsius (Cantius Saxonella ))(Bessoecetor (Apatemys Mixodectes )))))((Tribosphenomys (Paramys (Rhombomylus Gomphos )))(Asiostylops Arctostylops ))))(((Potamogale ((Rhynchocyon Chambius )(Dilambdogale Widanelfarasia )))(Procavia Eritherium ))((Chaetophractus Utaetus )(Bradypus Tamandua ))))))(Purgatorius Protungulatum ))(Chacopterygus Procerberus ))(Puercolestes Betonnia )))))))(Gallolestes (Alostera (Parazhelestes (Aspanlestes Zhelestes )))))))))*
(Peramus (Deltatheridium (Sheikhdzheilia (Avitotherium ((Paranyctoides (Batodon ((Maelestes (Bobolestes (((Kulbeckia (Zhangolestes (Lainodon (Barunlestes (Alymlestes Zalambdalestes )))))(Kennalestes (Asioryctes Ukhaatherium )))(Daulestes (Bulaklestes Uchkudukodon )))))(Cimolestes (Eoryctes (((((Gypsonictops Leptictis )(Prodiacodon ((((((((((Didymictis ((Uintacyon (Vulpavus Miacis ))(Viverravus Protictis )))(Hapalodectes (Ankalagon (Dissacus (Sinonyx (Pachyaena Mesonyx ))))))(Eoconodon Goniacodon ))((((Oxyclaenus ((Chriacus Thryptacodon )(Claenodon Anacodon )))(Didelphodus (((Acmeodon Gelastops )((Prolimnocyon Pyrocyon )(Dipsalidictis Tytthaena )))(Aaptoryctes (Palaeoryctes Pararyctes )))))((Palaeosinopa (((Lambertocyon Palaeanodon )(Eomanis Eurotamandua ))(Tubulodon Simpsonotus )))((Escavadodon Onychodectes )(Wyolestes Leptacodon ))))((Loxolophus Arctocyon )(((Aphronorus Pentacodon )(Conacodon (Anisonchus (Haploconus (Periptychus (Ectoconus Hemithlaeus ))))))(Bisonalveus ((Alcidedorbignya (Esthonyx Cyriacotherium ))(Coryphodon (Pantolambda Titanoides ))))))))(Pteropus (Onychonycteris Icaronycteris )))((((((Diacodexis Bunophorus )(Protolipterna (Homacodon ((Gobiohyus (Leptomeryx Poebrotherium ))(Elomeryx (Indohyus (Pakicetus Rodhocetus )))))))(Hyopsodus (Meniscotherium Phenacodus )))(Lessnessina (Tetraclaenodon (Copecion (Ectocion (Lambdotherium ((Homogalax (Eohippus Hyracotherium ))(Heptodon Litolophus ))))))))(Desmatoclaenus (Mimatuta (Protoselene Todralestes ))))(Molinodus (Hilalia (Orthaspidotherium Pleuraspidotherium )))))(Macrocranion (Alsaticopithecus (Teilhardimys (Apheliscus Haplomylus )))))(((Blarina Domnina )((Wyonycteris (Litocherus (Adapisorex Echinosorex )))(Uropsilus (Desmana Oreotalpa ))))(Centetodon (Solenodon Parapternodus ))))((((Ptilocercus Tupaia )(Cynocephalus (Elpidophorus (Worlandia Plagiomene ))))((Plesiadapis (Notharctus Adapis ))((Elphidotarsius (Cantius Saxonella ))(Bessoecetor (Apatemys Mixodectes )))))((Tribosphenomys (Paramys (Rhombomylus Gomphos )))(Asiostylops Arctostylops ))))(((Potamogale ((Rhynchocyon Chambius )(Dilambdogale Widanelfarasia )))(Procavia Eritherium ))((Chaetophractus Utaetus )(Bradypus Tamandua ))))))(Purgatorius Protungulatum ))(Chacopterygus Procerberus ))(Puercolestes Betonnia )))))))(Gallolestes (Alostera (Parazhelestes (Aspanlestes Zhelestes )))))))))*
(Peramus (Deltatheridium (Sheikhdzheilia (Avitotherium ((Paranyctoides (Batodon ((Maelestes (Bobolestes (((Kulbeckia (Zhangolestes (Lainodon (Barunlestes (Alymlestes Zalambdalestes )))))(Kennalestes (Asioryctes Ukhaatherium )))(Daulestes (Bulaklestes Uchkudukodon )))))(Cimolestes (Eoryctes (((((Gypsonictops Leptictis )(Prodiacodon ((((((((((Didymictis ((Uintacyon (Vulpavus Miacis ))(Viverravus Protictis )))(Hapalodectes (Ankalagon (Dissacus (Sinonyx (Pachyaena Mesonyx ))))))(Eoconodon Goniacodon ))((((Oxyclaenus ((Chriacus Thryptacodon )(Claenodon Anacodon )))(Didelphodus ((Acmeodon Gelastops )(((Prolimnocyon Pyrocyon )(Dipsalidictis Tytthaena ))(Aaptoryctes (Palaeoryctes Pararyctes ))))))((Palaeosinopa (((Lambertocyon Palaeanodon )(Eomanis Eurotamandua ))(Tubulodon Simpsonotus )))((Escavadodon Onychodectes )(Wyolestes Leptacodon ))))((Loxolophus Arctocyon )(((Aphronorus Pentacodon )(Conacodon (Anisonchus (Haploconus (Periptychus (Ectoconus Hemithlaeus ))))))(Bisonalveus ((Alcidedorbignya (Esthonyx Cyriacotherium ))(Coryphodon (Pantolambda Titanoides ))))))))(Pteropus (Onychonycteris Icaronycteris )))((((((Diacodexis Bunophorus )(Protolipterna (Homacodon ((Gobiohyus (Leptomeryx Poebrotherium ))(Elomeryx (Indohyus (Pakicetus Rodhocetus )))))))(Hyopsodus (Meniscotherium Phenacodus )))(Lessnessina (Tetraclaenodon (Copecion (Ectocion (Lambdotherium ((Eohippus Hyracotherium )(Homogalax (Heptodon Litolophus )))))))))(Desmatoclaenus (Mimatuta (Protoselene Todralestes ))))(Molinodus (Hilalia (Orthaspidotherium Pleuraspidotherium )))))(Macrocranion (Alsaticopithecus (Teilhardimys (Apheliscus Haplomylus )))))(((Blarina Domnina )((Wyonycteris (Litocherus (Adapisorex Echinosorex )))(Uropsilus (Desmana Oreotalpa ))))(Centetodon (Solenodon Parapternodus ))))((((Ptilocercus Tupaia )(Cynocephalus (Elpidophorus (Worlandia Plagiomene ))))((Plesiadapis (Notharctus Adapis ))((Elphidotarsius (Cantius Saxonella ))(Bessoecetor (Apatemys Mixodectes )))))((Tribosphenomys (Paramys (Rhombomylus Gomphos )))(Asiostylops Arctostylops ))))(((Potamogale ((Rhynchocyon Chambius )(Dilambdogale Widanelfarasia )))(Procavia Eritherium ))((Chaetophractus Utaetus )(Bradypus Tamandua ))))))(Purgatorius Protungulatum ))(Chacopterygus Procerberus ))(Puercolestes Betonnia )))))))(Gallolestes (Alostera (Parazhelestes (Aspanlestes Zhelestes )))))))))*
(Peramus (Deltatheridium (Sheikhdzheilia (Avitotherium ((Paranyctoides (Batodon ((Maelestes (Bobolestes (((Kulbeckia (Zhangolestes (Lainodon (Barunlestes (Alymlestes Zalambdalestes )))))(Kennalestes (Asioryctes Ukhaatherium )))(Daulestes (Bulaklestes Uchkudukodon )))))(Cimolestes (Eoryctes (((((Gypsonictops Leptictis )(Prodiacodon ((((((((((Didymictis ((Uintacyon (Vulpavus Miacis ))(Viverravus Protictis )))(Hapalodectes (Ankalagon (Dissacus (Sinonyx (Pachyaena Mesonyx ))))))(Eoconodon Goniacodon ))((((Oxyclaenus ((Chriacus Thryptacodon )(Claenodon Anacodon )))(Didelphodus ((Acmeodon Gelastops )(((Prolimnocyon Pyrocyon )(Dipsalidictis Tytthaena ))(Aaptoryctes (Palaeoryctes Pararyctes ))))))((Palaeosinopa (((Lambertocyon Palaeanodon )(Eomanis Eurotamandua ))(Tubulodon Simpsonotus )))((Escavadodon Onychodectes )(Wyolestes Leptacodon ))))((Loxolophus Arctocyon )(((Molinodus (Conacodon (Anisonchus (Haploconus (Periptychus (Ectoconus Hemithlaeus ))))))(Aphronorus Pentacodon ))(Bisonalveus ((Alcidedorbignya (Esthonyx Cyriacotherium ))(Coryphodon (Pantolambda Titanoides ))))))))(Pteropus (Onychonycteris Icaronycteris )))((((((Diacodexis Bunophorus )(Protolipterna (Homacodon ((Gobiohyus (Leptomeryx Poebrotherium ))(Elomeryx (Indohyus (Pakicetus Rodhocetus )))))))(Hyopsodus (Meniscotherium Phenacodus )))(Lessnessina (Tetraclaenodon (Copecion (Ectocion (Lambdotherium ((Homogalax (Eohippus Hyracotherium ))(Heptodon Litolophus ))))))))(Desmatoclaenus (Mimatuta (Protoselene Todralestes ))))(Hilalia (Orthaspidotherium Pleuraspidotherium ))))(Macrocranion (Alsaticopithecus (Teilhardimys (Apheliscus Haplomylus )))))(((Blarina Domnina )((Wyonycteris (Litocherus (Adapisorex Echinosorex )))(Uropsilus (Desmana Oreotalpa ))))(Centetodon (Solenodon Parapternodus ))))((((Ptilocercus Tupaia )(Cynocephalus (Elpidophorus (Worlandia Plagiomene ))))((Plesiadapis (Notharctus Adapis ))((Elphidotarsius (Cantius Saxonella ))(Bessoecetor (Apatemys Mixodectes )))))((Tribosphenomys (Paramys (Rhombomylus Gomphos )))(Asiostylops Arctostylops ))))(((Potamogale ((Rhynchocyon Chambius )(Dilambdogale Widanelfarasia )))(Procavia Eritherium ))((Chaetophractus Utaetus )(Bradypus Tamandua ))))))(Purgatorius Protungulatum ))(Chacopterygus Procerberus ))(Puercolestes Betonnia )))))))(Gallolestes (Alostera (Parazhelestes (Aspanlestes Zhelestes )))))))))*
(Peramus (Deltatheridium (Sheikhdzheilia (Avitotherium ((Paranyctoides (Batodon ((Maelestes (Bobolestes (((Kulbeckia (Lainodon (Zhangolestes (Barunlestes (Alymlestes Zalambdalestes )))))(Kennalestes (Asioryctes Ukhaatherium )))(Bulaklestes (Daulestes Uchkudukodon )))))(Cimolestes ((Eoryctes ((((Gypsonictops Leptictis )(Prodiacodon ((((((((((Didymictis ((Uintacyon (Vulpavus Miacis ))(Viverravus Protictis )))(Hapalodectes (Ankalagon (Dissacus (Sinonyx (Pachyaena Mesonyx ))))))(Eoconodon Goniacodon ))((((Oxyclaenus ((Chriacus Thryptacodon )(Claenodon Anacodon )))(Didelphodus (((Acmeodon Gelastops )((Prolimnocyon Pyrocyon )(Dipsalidictis Tytthaena )))(Aaptoryctes (Palaeoryctes Pararyctes )))))((Palaeosinopa (((Lambertocyon Palaeanodon )(Eomanis Eurotamandua ))(Tubulodon Simpsonotus )))((Escavadodon Onychodectes )(Wyolestes Leptacodon ))))((Loxolophus Arctocyon )(((Molinodus (Conacodon (Anisonchus (Haploconus (Periptychus (Ectoconus Hemithlaeus ))))))(Aphronorus Pentacodon ))(Bisonalveus ((Alcidedorbignya (Esthonyx Cyriacotherium ))(Coryphodon (Pantolambda Titanoides ))))))))(Pteropus (Onychonycteris Icaronycteris )))((((((Diacodexis Bunophorus )(Protolipterna (Homacodon ((Poebrotherium (Gobiohyus Leptomeryx ))(Elomeryx (Indohyus (Pakicetus Rodhocetus )))))))(Hyopsodus (Meniscotherium Phenacodus )))(Lessnessina (Tetraclaenodon (Copecion (Ectocion (Lambdotherium (Homogalax ((Eohippus Hyracotherium )(Heptodon Litolophus )))))))))(Desmatoclaenus (Mimatuta (Protoselene Todralestes ))))(Hilalia (Orthaspidotherium Pleuraspidotherium ))))(Macrocranion (Alsaticopithecus (Teilhardimys (Apheliscus Haplomylus )))))(((Blarina Domnina )((Wyonycteris (Litocherus (Adapisorex Echinosorex )))(Uropsilus (Desmana Oreotalpa ))))(Centetodon (Solenodon Parapternodus ))))((((Ptilocercus Tupaia )(Cynocephalus (Elpidophorus (Worlandia Plagiomene ))))((Plesiadapis (Notharctus Adapis ))((Elphidotarsius (Cantius Saxonella ))(Bessoecetor (Apatemys Mixodectes )))))((Tribosphenomys (Paramys (Rhombomylus Gomphos )))(Asiostylops Arctostylops ))))(((Potamogale ((Rhynchocyon Chambius )(Dilambdogale Widanelfarasia )))(Procavia Eritherium ))((Chaetophractus Utaetus )(Bradypus Tamandua ))))))(Purgatorius Protungulatum ))(Chacopterygus Procerberus )))(Puercolestes Betonnia ))))))(Gallolestes (Alostera (Parazhelestes (Aspanlestes Zhelestes )))))))))*
(Peramus (Deltatheridium (Sheikhdzheilia (Avitotherium ((Paranyctoides (Batodon ((Maelestes (Bobolestes (((Kulbeckia (Lainodon (Zhangolestes (Barunlestes (Alymlestes Zalambdalestes )))))(Kennalestes (Asioryctes Ukhaatherium )))(Bulaklestes (Daulestes Uchkudukodon )))))(Cimolestes (Eoryctes (((((Gypsonictops Leptictis )(Prodiacodon ((((((((((Didymictis ((Uintacyon (Vulpavus Miacis ))(Viverravus Protictis )))(Hapalodectes (Ankalagon (Dissacus (Sinonyx (Pachyaena Mesonyx ))))))(Eoconodon Goniacodon ))((((Oxyclaenus ((Chriacus Thryptacodon )(Claenodon Anacodon )))(Didelphodus (((Acmeodon Gelastops )((Prolimnocyon Pyrocyon )(Dipsalidictis Tytthaena )))(Aaptoryctes (Palaeoryctes Pararyctes )))))((Palaeosinopa (((Lambertocyon Palaeanodon )(Eomanis Eurotamandua ))(Tubulodon Simpsonotus )))((Escavadodon Onychodectes )(Wyolestes Leptacodon ))))((Loxolophus Arctocyon )(((Aphronorus Pentacodon )(Conacodon (Anisonchus (Haploconus (Periptychus (Ectoconus Hemithlaeus ))))))(Bisonalveus ((Alcidedorbignya (Esthonyx Cyriacotherium ))(Coryphodon (Pantolambda Titanoides ))))))))(Pteropus (Onychonycteris Icaronycteris )))((((((Diacodexis Bunophorus )(Protolipterna (Homacodon ((Poebrotherium (Gobiohyus Leptomeryx ))(Elomeryx (Indohyus (Pakicetus Rodhocetus )))))))(Hyopsodus (Meniscotherium Phenacodus )))(Lessnessina (Tetraclaenodon (Copecion (Ectocion (Lambdotherium (Homogalax ((Eohippus Hyracotherium )(Heptodon Litolophus )))))))))(Desmatoclaenus (Mimatuta (Protoselene Todralestes ))))(Molinodus (Hilalia (Orthaspidotherium Pleuraspidotherium )))))(Macrocranion (Alsaticopithecus (Teilhardimys (Apheliscus Haplomylus )))))(((Blarina Domnina )((Wyonycteris (Litocherus (Adapisorex Echinosorex )))(Uropsilus (Desmana Oreotalpa ))))(Centetodon (Solenodon Parapternodus ))))((((Ptilocercus Tupaia )(Cynocephalus (Elpidophorus (Worlandia Plagiomene ))))((Plesiadapis (Notharctus Adapis ))((Elphidotarsius (Cantius Saxonella ))(Bessoecetor (Apatemys Mixodectes )))))((Tribosphenomys (Paramys (Rhombomylus Gomphos )))(Asiostylops Arctostylops ))))(((Potamogale ((Rhynchocyon Chambius )(Dilambdogale Widanelfarasia )))(Procavia Eritherium ))((Chaetophractus Utaetus )(Bradypus Tamandua ))))))(Purgatorius Protungulatum ))(Chacopterygus Procerberus ))(Puercolestes Betonnia )))))))(Gallolestes (Alostera (Parazhelestes (Aspanlestes Zhelestes )))))))))*
(Peramus (Deltatheridium (Sheikhdzheilia (Avitotherium ((Paranyctoides (Batodon ((Maelestes (Bobolestes (((Kulbeckia (Lainodon (Zhangolestes (Barunlestes (Alymlestes Zalambdalestes )))))(Kennalestes (Asioryctes Ukhaatherium )))(Bulaklestes (Daulestes Uchkudukodon )))))(Cimolestes (Eoryctes (((((Gypsonictops Leptictis )(Prodiacodon ((((((((((Didymictis ((Uintacyon (Vulpavus Miacis ))(Viverravus Protictis )))(Hapalodectes (Ankalagon (Dissacus (Sinonyx (Pachyaena Mesonyx ))))))(Eoconodon Goniacodon ))((((Oxyclaenus ((Chriacus Thryptacodon )(Claenodon Anacodon )))(Didelphodus (((Acmeodon Gelastops )((Prolimnocyon Pyrocyon )(Dipsalidictis Tytthaena )))(Aaptoryctes (Palaeoryctes Pararyctes )))))((Palaeosinopa (((Lambertocyon Palaeanodon )(Eomanis Eurotamandua ))(Tubulodon Simpsonotus )))((Escavadodon Onychodectes )(Wyolestes Leptacodon ))))((Loxolophus Arctocyon )(((Molinodus (Conacodon (Anisonchus (Haploconus (Periptychus (Ectoconus Hemithlaeus ))))))(Aphronorus Pentacodon ))(Bisonalveus ((Alcidedorbignya (Esthonyx Cyriacotherium ))(Coryphodon (Pantolambda Titanoides ))))))))(Pteropus (Onychonycteris Icaronycteris )))((((((Diacodexis Bunophorus )(Protolipterna (Homacodon ((Poebrotherium (Gobiohyus Leptomeryx ))(Elomeryx (Indohyus (Pakicetus Rodhocetus )))))))(Hyopsodus (Meniscotherium Phenacodus )))(Lessnessina (Tetraclaenodon (Copecion (Ectocion (Lambdotherium ((Eohippus Hyracotherium )(Homogalax (Heptodon Litolophus )))))))))(Desmatoclaenus (Mimatuta (Protoselene Todralestes ))))(Hilalia (Orthaspidotherium Pleuraspidotherium ))))(Macrocranion (Alsaticopithecus (Teilhardimys (Apheliscus Haplomylus )))))(((Blarina Domnina )((Wyonycteris (Litocherus (Adapisorex Echinosorex )))(Uropsilus (Desmana Oreotalpa ))))(Centetodon (Solenodon Parapternodus ))))((((Ptilocercus Tupaia )(Cynocephalus (Elpidophorus (Worlandia Plagiomene ))))((Plesiadapis (Notharctus Adapis ))((Elphidotarsius (Cantius Saxonella ))(Bessoecetor (Apatemys Mixodectes )))))((Tribosphenomys (Paramys (Rhombomylus Gomphos )))(Asiostylops Arctostylops ))))(((Potamogale ((Rhynchocyon Chambius )(Dilambdogale Widanelfarasia )))(Procavia Eritherium ))((Chaetophractus Utaetus )(Bradypus Tamandua ))))))(Purgatorius Protungulatum ))(Chacopterygus Procerberus ))(Puercolestes Betonnia )))))))(Gallolestes (Alostera (Parazhelestes (Aspanlestes Zhelestes )))))))))*
(Peramus (Deltatheridium (Sheikhdzheilia (Avitotherium ((Paranyctoides (Batodon ((Maelestes (Bobolestes (((Kulbeckia (Lainodon (Zhangolestes (Barunlestes (Alymlestes Zalambdalestes )))))(Kennalestes (Asioryctes Ukhaatherium )))(Bulaklestes (Daulestes Uchkudukodon )))))(Cimolestes (Eoryctes (((((Gypsonictops Leptictis )(Prodiacodon ((((((((((Didymictis ((Uintacyon (Vulpavus Miacis ))(Viverravus Protictis )))(Hapalodectes (Ankalagon (Dissacus (Sinonyx (Pachyaena Mesonyx ))))))(Eoconodon Goniacodon ))((((Oxyclaenus ((Chriacus Thryptacodon )(Claenodon Anacodon )))(Didelphodus (((Acmeodon Gelastops )((Prolimnocyon Pyrocyon )(Dipsalidictis Tytthaena )))(Aaptoryctes (Palaeoryctes Pararyctes )))))((Palaeosinopa (((Lambertocyon Palaeanodon )(Eomanis Eurotamandua ))(Tubulodon Simpsonotus )))((Escavadodon Onychodectes )(Wyolestes Leptacodon ))))((Loxolophus Arctocyon )(((Molinodus (Conacodon (Anisonchus (Haploconus (Periptychus (Ectoconus Hemithlaeus ))))))(Aphronorus Pentacodon ))(Bisonalveus ((Alcidedorbignya (Esthonyx Cyriacotherium ))(Coryphodon (Pantolambda Titanoides ))))))))(Pteropus (Onychonycteris Icaronycteris )))((((((Diacodexis Bunophorus )(Protolipterna (Homacodon ((Poebrotherium (Gobiohyus Leptomeryx ))(Elomeryx (Indohyus (Pakicetus Rodhocetus )))))))(Hyopsodus (Meniscotherium Phenacodus )))(Lessnessina (Tetraclaenodon (Copecion (Ectocion (Lambdotherium ((Homogalax (Eohippus Hyracotherium ))(Heptodon Litolophus ))))))))(Desmatoclaenus (Mimatuta (Protoselene Todralestes ))))(Hilalia (Orthaspidotherium Pleuraspidotherium ))))(Macrocranion (Alsaticopithecus (Teilhardimys (Apheliscus Haplomylus )))))(((Blarina Domnina )((Wyonycteris (Litocherus (Adapisorex Echinosorex )))(Uropsilus (Desmana Oreotalpa ))))(Centetodon (Solenodon Parapternodus ))))((((Ptilocercus Tupaia )(Cynocephalus (Elpidophorus (Worlandia Plagiomene ))))((Plesiadapis (Notharctus Adapis ))((Elphidotarsius (Cantius Saxonella ))(Bessoecetor (Apatemys Mixodectes )))))((Tribosphenomys (Paramys (Rhombomylus Gomphos )))(Asiostylops Arctostylops ))))(((Potamogale ((Rhynchocyon Chambius )(Dilambdogale Widanelfarasia )))(Procavia Eritherium ))((Chaetophractus Utaetus )(Bradypus Tamandua ))))))(Purgatorius Protungulatum ))(Chacopterygus Procerberus ))(Puercolestes Betonnia )))))))(Gallolestes (Alostera (Parazhelestes (Aspanlestes Zhelestes )))))))))*
(Peramus (Deltatheridium (Sheikhdzheilia (Avitotherium ((Paranyctoides (Batodon ((Maelestes (Bobolestes (((Kulbeckia (Lainodon (Zhangolestes (Barunlestes (Alymlestes Zalambdalestes )))))(Kennalestes (Asioryctes Ukhaatherium )))(Bulaklestes (Daulestes Uchkudukodon )))))(Cimolestes (Eoryctes (((((Gypsonictops Leptictis )(Prodiacodon ((((((((((Didymictis ((Uintacyon (Vulpavus Miacis ))(Viverravus Protictis )))(Hapalodectes (Ankalagon (Dissacus (Sinonyx (Pachyaena Mesonyx ))))))(Eoconodon Goniacodon ))((((Oxyclaenus ((Chriacus Thryptacodon )(Claenodon Anacodon )))(Didelphodus (((Acmeodon Gelastops )((Prolimnocyon Pyrocyon )(Dipsalidictis Tytthaena )))(Aaptoryctes (Palaeoryctes Pararyctes )))))((Palaeosinopa (((Lambertocyon Palaeanodon )(Eomanis Eurotamandua ))(Tubulodon Simpsonotus )))((Escavadodon Onychodectes )(Wyolestes Leptacodon ))))((Loxolophus Arctocyon )(((Molinodus (Conacodon (Anisonchus (Haploconus (Periptychus (Ectoconus Hemithlaeus ))))))(Aphronorus Pentacodon ))(Bisonalveus ((Alcidedorbignya (Esthonyx Cyriacotherium ))(Coryphodon (Pantolambda Titanoides ))))))))(Pteropus (Onychonycteris Icaronycteris )))((((((Diacodexis Bunophorus )(Protolipterna (Homacodon ((Gobiohyus (Leptomeryx Poebrotherium ))(Elomeryx (Indohyus (Pakicetus Rodhocetus )))))))(Hyopsodus (Meniscotherium Phenacodus )))(Lessnessina (Tetraclaenodon (Copecion (Ectocion (Lambdotherium (Homogalax ((Eohippus Hyracotherium )(Heptodon Litolophus )))))))))(Desmatoclaenus (Mimatuta (Protoselene Todralestes ))))(Hilalia (Orthaspidotherium Pleuraspidotherium ))))(Macrocranion (Alsaticopithecus (Teilhardimys (Apheliscus Haplomylus )))))(((Blarina Domnina )((Wyonycteris (Litocherus (Adapisorex Echinosorex )))(Uropsilus (Desmana Oreotalpa ))))(Centetodon (Solenodon Parapternodus ))))((((Ptilocercus Tupaia )(Cynocephalus (Elpidophorus (Worlandia Plagiomene ))))((Plesiadapis (Notharctus Adapis ))((Elphidotarsius (Cantius Saxonella ))(Bessoecetor (Apatemys Mixodectes )))))((Tribosphenomys (Paramys (Rhombomylus Gomphos )))(Asiostylops Arctostylops ))))(((Potamogale ((Rhynchocyon Chambius )(Dilambdogale Widanelfarasia )))(Procavia Eritherium ))((Chaetophractus Utaetus )(Bradypus Tamandua ))))))(Purgatorius Protungulatum ))(Chacopterygus Procerberus ))(Puercolestes Betonnia )))))))(Gallolestes (Alostera (Parazhelestes (Aspanlestes Zhelestes )))))))))*
(Peramus (Deltatheridium (Sheikhdzheilia (Avitotherium ((Paranyctoides (Batodon ((Maelestes (Bobolestes (((Kulbeckia (Lainodon (Zhangolestes (Barunlestes (Alymlestes Zalambdalestes )))))(Kennalestes (Asioryctes Ukhaatherium )))(Daulestes (Bulaklestes Uchkudukodon )))))(Cimolestes ((Eoryctes ((((Gypsonictops Leptictis )(Prodiacodon ((((((((((Didymictis ((Uintacyon (Vulpavus Miacis ))(Viverravus Protictis )))(Hapalodectes (Ankalagon (Dissacus (Sinonyx (Pachyaena Mesonyx ))))))(Eoconodon Goniacodon ))((((Oxyclaenus ((Chriacus Thryptacodon )(Claenodon Anacodon )))(Didelphodus (((Acmeodon Gelastops )((Prolimnocyon Pyrocyon )(Dipsalidictis Tytthaena )))(Aaptoryctes (Palaeoryctes Pararyctes )))))((Palaeosinopa (((Lambertocyon Palaeanodon )(Eomanis Eurotamandua ))(Tubulodon Simpsonotus )))((Escavadodon Onychodectes )(Wyolestes Leptacodon ))))((Loxolophus Arctocyon )(((Aphronorus Pentacodon )(Conacodon (Anisonchus (Haploconus (Periptychus (Ectoconus Hemithlaeus ))))))(Bisonalveus ((Alcidedorbignya (Esthonyx Cyriacotherium ))(Coryphodon (Pantolambda Titanoides ))))))))(Pteropus (Onychonycteris Icaronycteris )))((((((Diacodexis Bunophorus )(Protolipterna (Homacodon ((Poebrotherium (Gobiohyus Leptomeryx ))(Elomeryx (Indohyus (Pakicetus Rodhocetus )))))))(Hyopsodus (Meniscotherium Phenacodus )))(Lessnessina (Tetraclaenodon (Copecion (Ectocion (Lambdotherium (Homogalax ((Eohippus Hyracotherium )(Heptodon Litolophus )))))))))(Desmatoclaenus (Mimatuta (Protoselene Todralestes ))))(Molinodus (Hilalia (Orthaspidotherium Pleuraspidotherium )))))(Macrocranion (Alsaticopithecus (Teilhardimys (Apheliscus Haplomylus )))))(((Blarina Domnina )((Wyonycteris (Litocherus (Adapisorex Echinosorex )))(Uropsilus (Desmana Oreotalpa ))))(Centetodon (Solenodon Parapternodus ))))((((Ptilocercus Tupaia )(Cynocephalus (Elpidophorus (Worlandia Plagiomene ))))((Plesiadapis (Notharctus Adapis ))((Elphidotarsius (Cantius Saxonella ))(Bessoecetor (Apatemys Mixodectes )))))((Tribosphenomys (Paramys (Rhombomylus Gomphos )))(Asiostylops Arctostylops ))))(((Potamogale ((Rhynchocyon Chambius )(Dilambdogale Widanelfarasia )))(Procavia Eritherium ))((Chaetophractus Utaetus )(Bradypus Tamandua ))))))(Purgatorius Protungulatum ))(Chacopterygus Procerberus )))(Puercolestes Betonnia ))))))(Gallolestes (Alostera (Parazhelestes (Aspanlestes Zhelestes )))))))))*
(Peramus (Deltatheridium (Sheikhdzheilia (Avitotherium ((Paranyctoides (Batodon ((Maelestes (Bobolestes (((Kulbeckia (Lainodon (Zhangolestes (Barunlestes (Alymlestes Zalambdalestes )))))(Kennalestes (Asioryctes Ukhaatherium )))(Daulestes (Bulaklestes Uchkudukodon )))))(Cimolestes ((Eoryctes ((((Gypsonictops Leptictis )(Prodiacodon ((((((((((Didymictis ((Uintacyon (Vulpavus Miacis ))(Viverravus Protictis )))(Hapalodectes (Ankalagon (Dissacus (Sinonyx (Pachyaena Mesonyx ))))))(Eoconodon Goniacodon ))((((Oxyclaenus ((Chriacus Thryptacodon )(Claenodon Anacodon )))(Didelphodus (((Acmeodon Gelastops )((Prolimnocyon Pyrocyon )(Dipsalidictis Tytthaena )))(Aaptoryctes (Palaeoryctes Pararyctes )))))((Palaeosinopa (((Lambertocyon Palaeanodon )(Eomanis Eurotamandua ))(Tubulodon Simpsonotus )))((Escavadodon Onychodectes )(Wyolestes Leptacodon ))))((Loxolophus Arctocyon )(((Molinodus (Conacodon (Anisonchus (Haploconus (Periptychus (Ectoconus Hemithlaeus ))))))(Aphronorus Pentacodon ))(Bisonalveus ((Alcidedorbignya (Esthonyx Cyriacotherium ))(Coryphodon (Pantolambda Titanoides ))))))))(Pteropus (Onychonycteris Icaronycteris )))((((((Diacodexis Bunophorus )(Protolipterna (Homacodon ((Poebrotherium (Gobiohyus Leptomeryx ))(Elomeryx (Indohyus (Pakicetus Rodhocetus )))))))(Hyopsodus (Meniscotherium Phenacodus )))(Lessnessina (Tetraclaenodon (Copecion (Ectocion (Lambdotherium ((Eohippus Hyracotherium )(Homogalax (Heptodon Litolophus )))))))))(Desmatoclaenus (Mimatuta (Protoselene Todralestes ))))(Hilalia (Orthaspidotherium Pleuraspidotherium ))))(Macrocranion (Alsaticopithecus (Teilhardimys (Apheliscus Haplomylus )))))(((Blarina Domnina )((Wyonycteris (Litocherus (Adapisorex Echinosorex )))(Uropsilus (Desmana Oreotalpa ))))(Centetodon (Solenodon Parapternodus ))))((((Ptilocercus Tupaia )(Cynocephalus (Elpidophorus (Worlandia Plagiomene ))))((Plesiadapis (Notharctus Adapis ))((Elphidotarsius (Cantius Saxonella ))(Bessoecetor (Apatemys Mixodectes )))))((Tribosphenomys (Paramys (Rhombomylus Gomphos )))(Asiostylops Arctostylops ))))(((Potamogale ((Rhynchocyon Chambius )(Dilambdogale Widanelfarasia )))(Procavia Eritherium ))((Chaetophractus Utaetus )(Bradypus Tamandua ))))))(Purgatorius Protungulatum ))(Chacopterygus Procerberus )))(Puercolestes Betonnia ))))))(Gallolestes (Alostera (Parazhelestes (Aspanlestes Zhelestes )))))))))*
(Peramus (Deltatheridium (Sheikhdzheilia (Avitotherium ((Paranyctoides (Batodon ((Maelestes (Bobolestes (((Kulbeckia (Lainodon (Zhangolestes (Barunlestes (Alymlestes Zalambdalestes )))))(Kennalestes (Asioryctes Ukhaatherium )))(Daulestes (Bulaklestes Uchkudukodon )))))(Cimolestes ((Eoryctes ((((Gypsonictops Leptictis )(Prodiacodon ((((((((((Didymictis ((Uintacyon (Vulpavus Miacis ))(Viverravus Protictis )))(Hapalodectes (Ankalagon (Dissacus (Sinonyx (Pachyaena Mesonyx ))))))(Eoconodon Goniacodon ))((((Oxyclaenus ((Chriacus Thryptacodon )(Claenodon Anacodon )))(Didelphodus (((Acmeodon Gelastops )((Prolimnocyon Pyrocyon )(Dipsalidictis Tytthaena )))(Aaptoryctes (Palaeoryctes Pararyctes )))))((Palaeosinopa (((Lambertocyon Palaeanodon )(Eomanis Eurotamandua ))(Tubulodon Simpsonotus )))((Escavadodon Onychodectes )(Wyolestes Leptacodon ))))((Loxolophus Arctocyon )(((Molinodus (Conacodon (Anisonchus (Haploconus (Periptychus (Ectoconus Hemithlaeus ))))))(Aphronorus Pentacodon ))(Bisonalveus ((Alcidedorbignya (Esthonyx Cyriacotherium ))(Coryphodon (Pantolambda Titanoides ))))))))(Pteropus (Onychonycteris Icaronycteris )))((((((Diacodexis Bunophorus )(Protolipterna (Homacodon ((Poebrotherium (Gobiohyus Leptomeryx ))(Elomeryx (Indohyus (Pakicetus Rodhocetus )))))))(Hyopsodus (Meniscotherium Phenacodus )))(Lessnessina (Tetraclaenodon (Copecion (Ectocion (Lambdotherium ((Homogalax (Eohippus Hyracotherium ))(Heptodon Litolophus ))))))))(Desmatoclaenus (Mimatuta (Protoselene Todralestes ))))(Hilalia (Orthaspidotherium Pleuraspidotherium ))))(Macrocranion (Alsaticopithecus (Teilhardimys (Apheliscus Haplomylus )))))(((Blarina Domnina )((Wyonycteris (Litocherus (Adapisorex Echinosorex )))(Uropsilus (Desmana Oreotalpa ))))(Centetodon (Solenodon Parapternodus ))))((((Ptilocercus Tupaia )(Cynocephalus (Elpidophorus (Worlandia Plagiomene ))))((Plesiadapis (Notharctus Adapis ))((Elphidotarsius (Cantius Saxonella ))(Bessoecetor (Apatemys Mixodectes )))))((Tribosphenomys (Paramys (Rhombomylus Gomphos )))(Asiostylops Arctostylops ))))(((Potamogale ((Rhynchocyon Chambius )(Dilambdogale Widanelfarasia )))(Procavia Eritherium ))((Chaetophractus Utaetus )(Bradypus Tamandua ))))))(Purgatorius Protungulatum ))(Chacopterygus Procerberus )))(Puercolestes Betonnia ))))))(Gallolestes (Alostera (Parazhelestes (Aspanlestes Zhelestes )))))))))*
(Peramus (Deltatheridium (Sheikhdzheilia (Avitotherium ((Paranyctoides (Batodon ((Maelestes (Bobolestes (((Kulbeckia (Lainodon (Zhangolestes (Barunlestes (Alymlestes Zalambdalestes )))))(Kennalestes (Asioryctes Ukhaatherium )))(Daulestes (Bulaklestes Uchkudukodon )))))(Cimolestes ((Eoryctes ((((Gypsonictops Leptictis )(Prodiacodon ((((((((((Didymictis ((Uintacyon (Vulpavus Miacis ))(Viverravus Protictis )))(Hapalodectes (Ankalagon (Dissacus (Sinonyx (Pachyaena Mesonyx ))))))(Eoconodon Goniacodon ))((((Oxyclaenus ((Chriacus Thryptacodon )(Claenodon Anacodon )))(Didelphodus (((Acmeodon Gelastops )((Prolimnocyon Pyrocyon )(Dipsalidictis Tytthaena )))(Aaptoryctes (Palaeoryctes Pararyctes )))))((Palaeosinopa (((Lambertocyon Palaeanodon )(Eomanis Eurotamandua ))(Tubulodon Simpsonotus )))((Escavadodon Onychodectes )(Wyolestes Leptacodon ))))((Loxolophus Arctocyon )(((Molinodus (Conacodon (Anisonchus (Haploconus (Periptychus (Ectoconus Hemithlaeus ))))))(Aphronorus Pentacodon ))(Bisonalveus ((Alcidedorbignya (Esthonyx Cyriacotherium ))(Coryphodon (Pantolambda Titanoides ))))))))(Pteropus (Onychonycteris Icaronycteris )))((((((Diacodexis Bunophorus )(Protolipterna (Homacodon ((Gobiohyus (Leptomeryx Poebrotherium ))(Elomeryx (Indohyus (Pakicetus Rodhocetus )))))))(Hyopsodus (Meniscotherium Phenacodus )))(Lessnessina (Tetraclaenodon (Copecion (Ectocion (Lambdotherium (Homogalax ((Eohippus Hyracotherium )(Heptodon Litolophus )))))))))(Desmatoclaenus (Mimatuta (Protoselene Todralestes ))))(Hilalia (Orthaspidotherium Pleuraspidotherium ))))(Macrocranion (Alsaticopithecus (Teilhardimys (Apheliscus Haplomylus )))))(((Blarina Domnina )((Wyonycteris (Litocherus (Adapisorex Echinosorex )))(Uropsilus (Desmana Oreotalpa ))))(Centetodon (Solenodon Parapternodus ))))((((Ptilocercus Tupaia )(Cynocephalus (Elpidophorus (Worlandia Plagiomene ))))((Plesiadapis (Notharctus Adapis ))((Elphidotarsius (Cantius Saxonella ))(Bessoecetor (Apatemys Mixodectes )))))((Tribosphenomys (Paramys (Rhombomylus Gomphos )))(Asiostylops Arctostylops ))))(((Potamogale ((Rhynchocyon Chambius )(Dilambdogale Widanelfarasia )))(Procavia Eritherium ))((Chaetophractus Utaetus )(Bradypus Tamandua ))))))(Purgatorius Protungulatum ))(Chacopterygus Procerberus )))(Puercolestes Betonnia ))))))(Gallolestes (Alostera (Parazhelestes (Aspanlestes Zhelestes )))))))))*
(Peramus (Deltatheridium (Sheikhdzheilia (Avitotherium ((Paranyctoides (Batodon ((Maelestes (Bobolestes (((Kulbeckia (Lainodon (Zhangolestes (Barunlestes (Alymlestes Zalambdalestes )))))(Kennalestes (Asioryctes Ukhaatherium )))(Daulestes (Bulaklestes Uchkudukodon )))))(Cimolestes (Eoryctes (((((Gypsonictops Leptictis )(Prodiacodon ((((((((((Didymictis ((Uintacyon (Vulpavus Miacis ))(Viverravus Protictis )))(Hapalodectes (Ankalagon (Dissacus (Sinonyx (Pachyaena Mesonyx ))))))(Eoconodon Goniacodon ))((((Oxyclaenus ((Chriacus Thryptacodon )(Claenodon Anacodon )))(Didelphodus (((Acmeodon Gelastops )((Prolimnocyon Pyrocyon )(Dipsalidictis Tytthaena )))(Aaptoryctes (Palaeoryctes Pararyctes )))))((Palaeosinopa (((Lambertocyon Palaeanodon )(Eomanis Eurotamandua ))(Tubulodon Simpsonotus )))((Escavadodon Onychodectes )(Wyolestes Leptacodon ))))((Loxolophus Arctocyon )(((Aphronorus Pentacodon )(Conacodon (Anisonchus (Haploconus (Periptychus (Ectoconus Hemithlaeus ))))))(Bisonalveus ((Alcidedorbignya (Esthonyx Cyriacotherium ))(Coryphodon (Pantolambda Titanoides ))))))))(Pteropus (Onychonycteris Icaronycteris )))((((((Diacodexis Bunophorus )(Protolipterna (Homacodon ((Poebrotherium (Gobiohyus Leptomeryx ))(Elomeryx (Indohyus (Pakicetus Rodhocetus )))))))(Hyopsodus (Meniscotherium Phenacodus )))(Lessnessina (Tetraclaenodon (Copecion (Ectocion (Lambdotherium ((Eohippus Hyracotherium )(Homogalax (Heptodon Litolophus )))))))))(Desmatoclaenus (Mimatuta (Protoselene Todralestes ))))(Molinodus (Hilalia (Orthaspidotherium Pleuraspidotherium )))))(Macrocranion (Alsaticopithecus (Teilhardimys (Apheliscus Haplomylus )))))(((Blarina Domnina )((Wyonycteris (Litocherus (Adapisorex Echinosorex )))(Uropsilus (Desmana Oreotalpa ))))(Centetodon (Solenodon Parapternodus ))))((((Ptilocercus Tupaia )(Cynocephalus (Elpidophorus (Worlandia Plagiomene ))))((Plesiadapis (Notharctus Adapis ))((Elphidotarsius (Cantius Saxonella ))(Bessoecetor (Apatemys Mixodectes )))))((Tribosphenomys (Paramys (Rhombomylus Gomphos )))(Asiostylops Arctostylops ))))(((Potamogale ((Rhynchocyon Chambius )(Dilambdogale Widanelfarasia )))(Procavia Eritherium ))((Chaetophractus Utaetus )(Bradypus Tamandua ))))))(Purgatorius Protungulatum ))(Chacopterygus Procerberus ))(Puercolestes Betonnia )))))))(Gallolestes (Alostera (Parazhelestes (Aspanlestes Zhelestes )))))))))*
(Peramus (Deltatheridium (Sheikhdzheilia (Avitotherium ((Paranyctoides (Batodon ((Maelestes (Bobolestes (((Kulbeckia (Lainodon (Zhangolestes (Barunlestes (Alymlestes Zalambdalestes )))))(Kennalestes (Asioryctes Ukhaatherium )))(Daulestes (Bulaklestes Uchkudukodon )))))(Cimolestes (Eoryctes (((((Gypsonictops Leptictis )(Prodiacodon ((((((((((Didymictis ((Uintacyon (Vulpavus Miacis ))(Viverravus Protictis )))(Hapalodectes (Ankalagon (Dissacus (Sinonyx (Pachyaena Mesonyx ))))))(Eoconodon Goniacodon ))((((Oxyclaenus ((Chriacus Thryptacodon )(Claenodon Anacodon )))(Didelphodus (((Acmeodon Gelastops )((Prolimnocyon Pyrocyon )(Dipsalidictis Tytthaena )))(Aaptoryctes (Palaeoryctes Pararyctes )))))((Palaeosinopa (((Lambertocyon Palaeanodon )(Eomanis Eurotamandua ))(Tubulodon Simpsonotus )))((Escavadodon Onychodectes )(Wyolestes Leptacodon ))))((Loxolophus Arctocyon )(((Aphronorus Pentacodon )(Conacodon (Anisonchus (Haploconus (Periptychus (Ectoconus Hemithlaeus ))))))(Bisonalveus ((Alcidedorbignya (Esthonyx Cyriacotherium ))(Coryphodon (Pantolambda Titanoides ))))))))(Pteropus (Onychonycteris Icaronycteris )))((((((Diacodexis Bunophorus )(Protolipterna (Homacodon ((Poebrotherium (Gobiohyus Leptomeryx ))(Elomeryx (Indohyus (Pakicetus Rodhocetus )))))))(Hyopsodus (Meniscotherium Phenacodus )))(Lessnessina (Tetraclaenodon (Copecion (Ectocion (Lambdotherium ((Homogalax (Eohippus Hyracotherium ))(Heptodon Litolophus ))))))))(Desmatoclaenus (Mimatuta (Protoselene Todralestes ))))(Molinodus (Hilalia (Orthaspidotherium Pleuraspidotherium )))))(Macrocranion (Alsaticopithecus (Teilhardimys (Apheliscus Haplomylus )))))(((Blarina Domnina )((Wyonycteris (Litocherus (Adapisorex Echinosorex )))(Uropsilus (Desmana Oreotalpa ))))(Centetodon (Solenodon Parapternodus ))))((((Ptilocercus Tupaia )(Cynocephalus (Elpidophorus (Worlandia Plagiomene ))))((Plesiadapis (Notharctus Adapis ))((Elphidotarsius (Cantius Saxonella ))(Bessoecetor (Apatemys Mixodectes )))))((Tribosphenomys (Paramys (Rhombomylus Gomphos )))(Asiostylops Arctostylops ))))(((Potamogale ((Rhynchocyon Chambius )(Dilambdogale Widanelfarasia )))(Procavia Eritherium ))((Chaetophractus Utaetus )(Bradypus Tamandua ))))))(Purgatorius Protungulatum ))(Chacopterygus Procerberus ))(Puercolestes Betonnia )))))))(Gallolestes (Alostera (Parazhelestes (Aspanlestes Zhelestes )))))))))*
(Peramus (Deltatheridium (Sheikhdzheilia (Avitotherium ((Paranyctoides (Batodon ((Maelestes (Bobolestes (((Kulbeckia (Lainodon (Zhangolestes (Barunlestes (Alymlestes Zalambdalestes )))))(Kennalestes (Asioryctes Ukhaatherium )))(Daulestes (Bulaklestes Uchkudukodon )))))(Cimolestes (Eoryctes (((((Gypsonictops Leptictis )(Prodiacodon ((((((((((Didymictis ((Uintacyon (Vulpavus Miacis ))(Viverravus Protictis )))(Hapalodectes (Ankalagon (Dissacus (Sinonyx (Pachyaena Mesonyx ))))))(Eoconodon Goniacodon ))((((Oxyclaenus ((Chriacus Thryptacodon )(Claenodon Anacodon )))(Didelphodus (((Acmeodon Gelastops )((Prolimnocyon Pyrocyon )(Dipsalidictis Tytthaena )))(Aaptoryctes (Palaeoryctes Pararyctes )))))((Palaeosinopa (((Lambertocyon Palaeanodon )(Eomanis Eurotamandua ))(Tubulodon Simpsonotus )))((Escavadodon Onychodectes )(Wyolestes Leptacodon ))))((Loxolophus Arctocyon )(((Aphronorus Pentacodon )(Conacodon (Anisonchus (Haploconus (Periptychus (Ectoconus Hemithlaeus ))))))(Bisonalveus ((Alcidedorbignya (Esthonyx Cyriacotherium ))(Coryphodon (Pantolambda Titanoides ))))))))(Pteropus (Onychonycteris Icaronycteris )))((((((Diacodexis Bunophorus )(Protolipterna (Homacodon ((Gobiohyus (Leptomeryx Poebrotherium ))(Elomeryx (Indohyus (Pakicetus Rodhocetus )))))))(Hyopsodus (Meniscotherium Phenacodus )))(Lessnessina (Tetraclaenodon (Copecion (Ectocion (Lambdotherium (Homogalax ((Eohippus Hyracotherium )(Heptodon Litolophus )))))))))(Desmatoclaenus (Mimatuta (Protoselene Todralestes ))))(Molinodus (Hilalia (Orthaspidotherium Pleuraspidotherium )))))(Macrocranion (Alsaticopithecus (Teilhardimys (Apheliscus Haplomylus )))))(((Blarina Domnina )((Wyonycteris (Litocherus (Adapisorex Echinosorex )))(Uropsilus (Desmana Oreotalpa ))))(Centetodon (Solenodon Parapternodus ))))((((Ptilocercus Tupaia )(Cynocephalus (Elpidophorus (Worlandia Plagiomene ))))((Plesiadapis (Notharctus Adapis ))((Elphidotarsius (Cantius Saxonella ))(Bessoecetor (Apatemys Mixodectes )))))((Tribosphenomys (Paramys (Rhombomylus Gomphos )))(Asiostylops Arctostylops ))))(((Potamogale ((Rhynchocyon Chambius )(Dilambdogale Widanelfarasia )))(Procavia Eritherium ))((Chaetophractus Utaetus )(Bradypus Tamandua ))))))(Purgatorius Protungulatum ))(Chacopterygus Procerberus ))(Puercolestes Betonnia )))))))(Gallolestes (Alostera (Parazhelestes (Aspanlestes Zhelestes )))))))))*
(Peramus (Deltatheridium (Sheikhdzheilia (Avitotherium ((Paranyctoides (Batodon ((Maelestes (Bobolestes (((Kulbeckia (Lainodon ((Zhangolestes Barunlestes )(Alymlestes Zalambdalestes ))))(Kennalestes (Asioryctes Ukhaatherium )))(Bulaklestes (Daulestes Uchkudukodon )))))(Cimolestes ((Eoryctes ((((Gypsonictops Leptictis )(Prodiacodon ((((((((((Didymictis ((Uintacyon (Vulpavus Miacis ))(Viverravus Protictis )))(Hapalodectes (Ankalagon (Dissacus (Sinonyx (Pachyaena Mesonyx ))))))(Eoconodon Goniacodon ))((((Oxyclaenus ((Chriacus Thryptacodon )(Claenodon Anacodon )))(Didelphodus (((Acmeodon Gelastops )((Prolimnocyon Pyrocyon )(Dipsalidictis Tytthaena )))(Aaptoryctes (Palaeoryctes Pararyctes )))))((Palaeosinopa (((Lambertocyon Palaeanodon )(Eomanis Eurotamandua ))(Tubulodon Simpsonotus )))((Escavadodon Onychodectes )(Wyolestes Leptacodon ))))((Loxolophus Arctocyon )(((Molinodus (Conacodon (Anisonchus (Haploconus (Periptychus (Ectoconus Hemithlaeus ))))))(Aphronorus Pentacodon ))(Bisonalveus ((Alcidedorbignya (Esthonyx Cyriacotherium ))(Coryphodon (Pantolambda Titanoides ))))))))(Pteropus (Onychonycteris Icaronycteris )))((((((Diacodexis Bunophorus )(Protolipterna (Homacodon ((Poebrotherium (Gobiohyus Leptomeryx ))(Elomeryx (Indohyus (Pakicetus Rodhocetus )))))))(Hyopsodus (Meniscotherium Phenacodus )))(Lessnessina (Tetraclaenodon (Copecion (Ectocion (Lambdotherium (Homogalax ((Eohippus Hyracotherium )(Heptodon Litolophus )))))))))(Desmatoclaenus (Mimatuta (Protoselene Todralestes ))))(Hilalia (Orthaspidotherium Pleuraspidotherium ))))(Macrocranion (Alsaticopithecus (Teilhardimys (Apheliscus Haplomylus )))))(((Blarina Domnina )((Wyonycteris (Litocherus (Adapisorex Echinosorex )))(Uropsilus (Desmana Oreotalpa ))))(Centetodon (Solenodon Parapternodus ))))((((Ptilocercus Tupaia )(Cynocephalus (Elpidophorus (Worlandia Plagiomene ))))((Plesiadapis (Notharctus Adapis ))((Elphidotarsius (Cantius Saxonella ))(Bessoecetor (Apatemys Mixodectes )))))((Tribosphenomys (Paramys (Rhombomylus Gomphos )))(Asiostylops Arctostylops ))))(((Potamogale ((Rhynchocyon Chambius )(Dilambdogale Widanelfarasia )))(Procavia Eritherium ))((Chaetophractus Utaetus )(Bradypus Tamandua ))))))(Purgatorius Protungulatum ))(Chacopterygus Procerberus )))(Puercolestes Betonnia ))))))(Gallolestes (Alostera (Parazhelestes (Aspanlestes Zhelestes )))))))))*
(Peramus (Deltatheridium (Sheikhdzheilia (Avitotherium ((Paranyctoides (Batodon ((Maelestes (Bobolestes (((Kulbeckia (Lainodon ((Zhangolestes Barunlestes )(Alymlestes Zalambdalestes ))))(Kennalestes (Asioryctes Ukhaatherium )))(Bulaklestes (Daulestes Uchkudukodon )))))(Cimolestes (Eoryctes (((((Gypsonictops Leptictis )(Prodiacodon ((((((((((Didymictis ((Uintacyon (Vulpavus Miacis ))(Viverravus Protictis )))(Hapalodectes (Ankalagon (Dissacus (Sinonyx (Pachyaena Mesonyx ))))))(Eoconodon Goniacodon ))((((Oxyclaenus ((Chriacus Thryptacodon )(Claenodon Anacodon )))(Didelphodus ((Gelastops (Acmeodon ((Prolimnocyon Pyrocyon )(Dipsalidictis Tytthaena ))))(Aaptoryctes (Palaeoryctes Pararyctes )))))((Palaeosinopa (((Lambertocyon Palaeanodon )(Eomanis Eurotamandua ))(Tubulodon Simpsonotus )))((Escavadodon Onychodectes )(Wyolestes Leptacodon ))))((Loxolophus Arctocyon )(((Molinodus (Conacodon (Anisonchus (Haploconus (Periptychus (Ectoconus Hemithlaeus ))))))(Aphronorus Pentacodon ))(Bisonalveus ((Alcidedorbignya (Esthonyx Cyriacotherium ))(Coryphodon (Pantolambda Titanoides ))))))))(Pteropus (Onychonycteris Icaronycteris )))((((((Diacodexis Bunophorus )(Protolipterna (Homacodon ((Poebrotherium (Gobiohyus Leptomeryx ))(Elomeryx (Indohyus (Pakicetus Rodhocetus )))))))(Hyopsodus (Meniscotherium Phenacodus )))(Lessnessina (Tetraclaenodon (Copecion (Ectocion (Lambdotherium (Homogalax ((Eohippus Hyracotherium )(Heptodon Litolophus )))))))))(Desmatoclaenus (Mimatuta (Protoselene Todralestes ))))(Hilalia (Orthaspidotherium Pleuraspidotherium ))))(Macrocranion (Alsaticopithecus (Teilhardimys (Apheliscus Haplomylus )))))(((Blarina Domnina )((Wyonycteris (Litocherus (Adapisorex Echinosorex )))(Uropsilus (Desmana Oreotalpa ))))(Centetodon (Solenodon Parapternodus ))))((((Ptilocercus Tupaia )(Cynocephalus (Elpidophorus (Worlandia Plagiomene ))))((Plesiadapis (Notharctus Adapis ))((Elphidotarsius (Cantius Saxonella ))(Bessoecetor (Apatemys Mixodectes )))))((Tribosphenomys (Paramys (Rhombomylus Gomphos )))(Asiostylops Arctostylops ))))(((Potamogale ((Rhynchocyon Chambius )(Dilambdogale Widanelfarasia )))(Procavia Eritherium ))((Chaetophractus Utaetus )(Bradypus Tamandua ))))))(Purgatorius Protungulatum ))(Chacopterygus Procerberus ))(Puercolestes Betonnia )))))))(Gallolestes (Alostera (Parazhelestes (Aspanlestes Zhelestes )))))))))*
(Peramus (Deltatheridium (Sheikhdzheilia (Avitotherium ((Paranyctoides (Batodon ((Maelestes (Bobolestes (((Kulbeckia (Lainodon ((Zhangolestes Barunlestes )(Alymlestes Zalambdalestes ))))(Kennalestes (Asioryctes Ukhaatherium )))(Bulaklestes (Daulestes Uchkudukodon )))))(Cimolestes (Eoryctes (((((Gypsonictops Leptictis )(Prodiacodon ((((((((((Didymictis ((Uintacyon (Vulpavus Miacis ))(Viverravus Protictis )))(Hapalodectes (Ankalagon (Dissacus (Sinonyx (Pachyaena Mesonyx ))))))(Eoconodon Goniacodon ))((((Oxyclaenus ((Chriacus Thryptacodon )(Claenodon Anacodon )))(Didelphodus (((Acmeodon Gelastops )((Prolimnocyon Pyrocyon )(Dipsalidictis Tytthaena )))(Aaptoryctes (Palaeoryctes Pararyctes )))))((Palaeosinopa (((Lambertocyon Palaeanodon )(Eomanis Eurotamandua ))(Tubulodon Simpsonotus )))((Escavadodon Onychodectes )(Wyolestes Leptacodon ))))((Loxolophus Arctocyon )(((Aphronorus Pentacodon )(Conacodon (Anisonchus (Haploconus (Periptychus (Ectoconus Hemithlaeus ))))))(Bisonalveus ((Alcidedorbignya (Esthonyx Cyriacotherium ))(Coryphodon (Pantolambda Titanoides ))))))))(Pteropus (Onychonycteris Icaronycteris )))((((((Diacodexis Bunophorus )(Protolipterna (Homacodon ((Poebrotherium (Gobiohyus Leptomeryx ))(Elomeryx (Indohyus (Pakicetus Rodhocetus )))))))(Hyopsodus (Meniscotherium Phenacodus )))(Lessnessina (Tetraclaenodon (Copecion (Ectocion (Lambdotherium (Homogalax ((Eohippus Hyracotherium )(Heptodon Litolophus )))))))))(Desmatoclaenus (Mimatuta (Protoselene Todralestes ))))(Molinodus (Hilalia (Orthaspidotherium Pleuraspidotherium )))))(Macrocranion (Alsaticopithecus (Teilhardimys (Apheliscus Haplomylus )))))(((Blarina Domnina )((Wyonycteris (Litocherus (Adapisorex Echinosorex )))(Uropsilus (Desmana Oreotalpa ))))(Centetodon (Solenodon Parapternodus ))))((((Ptilocercus Tupaia )(Cynocephalus (Elpidophorus (Worlandia Plagiomene ))))((Plesiadapis (Notharctus Adapis ))((Elphidotarsius (Cantius Saxonella ))(Bessoecetor (Apatemys Mixodectes )))))((Tribosphenomys (Paramys (Rhombomylus Gomphos )))(Asiostylops Arctostylops ))))(((Potamogale ((Rhynchocyon Chambius )(Dilambdogale Widanelfarasia )))(Procavia Eritherium ))((Chaetophractus Utaetus )(Bradypus Tamandua ))))))(Purgatorius Protungulatum ))(Chacopterygus Procerberus ))(Puercolestes Betonnia )))))))(Gallolestes (Alostera (Parazhelestes (Aspanlestes Zhelestes )))))))))*
(Peramus (Deltatheridium (Sheikhdzheilia (Avitotherium ((Paranyctoides (Batodon ((Maelestes (Bobolestes (((Kulbeckia (Lainodon ((Zhangolestes Barunlestes )(Alymlestes Zalambdalestes ))))(Kennalestes (Asioryctes Ukhaatherium )))(Bulaklestes (Daulestes Uchkudukodon )))))(Cimolestes (Eoryctes (((((Gypsonictops Leptictis )(Prodiacodon ((((((((((Didymictis ((Uintacyon (Vulpavus Miacis ))(Viverravus Protictis )))(Hapalodectes (Ankalagon (Dissacus (Sinonyx (Pachyaena Mesonyx ))))))(Eoconodon Goniacodon ))((((Oxyclaenus ((Chriacus Thryptacodon )(Claenodon Anacodon )))(Didelphodus (((Acmeodon Gelastops )((Prolimnocyon Pyrocyon )(Dipsalidictis Tytthaena )))(Aaptoryctes (Palaeoryctes Pararyctes )))))((Palaeosinopa (((Lambertocyon Palaeanodon )(Eomanis Eurotamandua ))(Tubulodon Simpsonotus )))((Escavadodon Onychodectes )(Wyolestes Leptacodon ))))((Loxolophus Arctocyon )(((Molinodus (Conacodon (Anisonchus (Haploconus (Periptychus (Ectoconus Hemithlaeus ))))))(Aphronorus Pentacodon ))(Bisonalveus ((Alcidedorbignya (Esthonyx Cyriacotherium ))(Coryphodon (Pantolambda Titanoides ))))))))(Pteropus (Onychonycteris Icaronycteris )))((((((Diacodexis Bunophorus )(Protolipterna (Homacodon ((Poebrotherium (Gobiohyus Leptomeryx ))(Elomeryx (Indohyus (Pakicetus Rodhocetus )))))))(Hyopsodus (Meniscotherium Phenacodus )))(Lessnessina (Tetraclaenodon (Copecion (Ectocion (Lambdotherium ((Eohippus Hyracotherium )(Homogalax (Heptodon Litolophus )))))))))(Desmatoclaenus (Mimatuta (Protoselene Todralestes ))))(Hilalia (Orthaspidotherium Pleuraspidotherium ))))(Macrocranion (Alsaticopithecus (Teilhardimys (Apheliscus Haplomylus )))))(((Blarina Domnina )((Wyonycteris (Litocherus (Adapisorex Echinosorex )))(Uropsilus (Desmana Oreotalpa ))))(Centetodon (Solenodon Parapternodus ))))((((Ptilocercus Tupaia )(Cynocephalus (Elpidophorus (Worlandia Plagiomene ))))((Plesiadapis (Notharctus Adapis ))((Elphidotarsius (Cantius Saxonella ))(Bessoecetor (Apatemys Mixodectes )))))((Tribosphenomys (Paramys (Rhombomylus Gomphos )))(Asiostylops Arctostylops ))))(((Potamogale ((Rhynchocyon Chambius )(Dilambdogale Widanelfarasia )))(Procavia Eritherium ))((Chaetophractus Utaetus )(Bradypus Tamandua ))))))(Purgatorius Protungulatum ))(Chacopterygus Procerberus ))(Puercolestes Betonnia )))))))(Gallolestes (Alostera (Parazhelestes (Aspanlestes Zhelestes )))))))))*
(Peramus (Deltatheridium (Sheikhdzheilia (Avitotherium ((Paranyctoides (Batodon ((Maelestes (Bobolestes (((Kulbeckia (Lainodon ((Zhangolestes Barunlestes )(Alymlestes Zalambdalestes ))))(Kennalestes (Asioryctes Ukhaatherium )))(Bulaklestes (Daulestes Uchkudukodon )))))(Cimolestes (Eoryctes (((((Gypsonictops Leptictis )(Prodiacodon ((((((((((Didymictis ((Uintacyon (Vulpavus Miacis ))(Viverravus Protictis )))(Hapalodectes (Ankalagon (Dissacus (Sinonyx (Pachyaena Mesonyx ))))))(Eoconodon Goniacodon ))((((Oxyclaenus ((Chriacus Thryptacodon )(Claenodon Anacodon )))(Didelphodus (((Acmeodon Gelastops )((Prolimnocyon Pyrocyon )(Dipsalidictis Tytthaena )))(Aaptoryctes (Palaeoryctes Pararyctes )))))((Palaeosinopa (((Lambertocyon Palaeanodon )(Eomanis Eurotamandua ))(Tubulodon Simpsonotus )))((Escavadodon Onychodectes )(Wyolestes Leptacodon ))))((Loxolophus Arctocyon )(((Molinodus (Conacodon (Anisonchus (Haploconus (Periptychus (Ectoconus Hemithlaeus ))))))(Aphronorus Pentacodon ))(Bisonalveus ((Alcidedorbignya (Esthonyx Cyriacotherium ))(Coryphodon (Pantolambda Titanoides ))))))))(Pteropus (Onychonycteris Icaronycteris )))((((((Diacodexis Bunophorus )(Protolipterna (Homacodon ((Poebrotherium (Gobiohyus Leptomeryx ))(Elomeryx (Indohyus (Pakicetus Rodhocetus )))))))(Hyopsodus (Meniscotherium Phenacodus )))(Lessnessina (Tetraclaenodon (Copecion (Ectocion (Lambdotherium ((Homogalax (Eohippus Hyracotherium ))(Heptodon Litolophus ))))))))(Desmatoclaenus (Mimatuta (Protoselene Todralestes ))))(Hilalia (Orthaspidotherium Pleuraspidotherium ))))(Macrocranion (Alsaticopithecus (Teilhardimys (Apheliscus Haplomylus )))))(((Blarina Domnina )((Wyonycteris (Litocherus (Adapisorex Echinosorex )))(Uropsilus (Desmana Oreotalpa ))))(Centetodon (Solenodon Parapternodus ))))((((Ptilocercus Tupaia )(Cynocephalus (Elpidophorus (Worlandia Plagiomene ))))((Plesiadapis (Notharctus Adapis ))((Elphidotarsius (Cantius Saxonella ))(Bessoecetor (Apatemys Mixodectes )))))((Tribosphenomys (Paramys (Rhombomylus Gomphos )))(Asiostylops Arctostylops ))))(((Potamogale ((Rhynchocyon Chambius )(Dilambdogale Widanelfarasia )))(Procavia Eritherium ))((Chaetophractus Utaetus )(Bradypus Tamandua ))))))(Purgatorius Protungulatum ))(Chacopterygus Procerberus ))(Puercolestes Betonnia )))))))(Gallolestes (Alostera (Parazhelestes (Aspanlestes Zhelestes )))))))))*
(Peramus (Deltatheridium (Sheikhdzheilia (Avitotherium ((Paranyctoides (Batodon ((Maelestes (Bobolestes (((Kulbeckia (Lainodon ((Zhangolestes Barunlestes )(Alymlestes Zalambdalestes ))))(Kennalestes (Asioryctes Ukhaatherium )))(Bulaklestes (Daulestes Uchkudukodon )))))(Cimolestes (Eoryctes (((((Gypsonictops Leptictis )(Prodiacodon ((((((((((Didymictis ((Uintacyon (Vulpavus Miacis ))(Viverravus Protictis )))(Hapalodectes (Ankalagon (Dissacus (Sinonyx (Pachyaena Mesonyx ))))))(Eoconodon Goniacodon ))((((Oxyclaenus ((Chriacus Thryptacodon )(Claenodon Anacodon )))(Didelphodus (((Acmeodon Gelastops )((Prolimnocyon Pyrocyon )(Dipsalidictis Tytthaena )))(Aaptoryctes (Palaeoryctes Pararyctes )))))((Palaeosinopa (((Lambertocyon Palaeanodon )(Eomanis Eurotamandua ))(Tubulodon Simpsonotus )))((Escavadodon Onychodectes )(Wyolestes Leptacodon ))))((Loxolophus Arctocyon )(((Molinodus (Conacodon (Anisonchus (Haploconus (Periptychus (Ectoconus Hemithlaeus ))))))(Aphronorus Pentacodon ))(Bisonalveus ((Alcidedorbignya (Esthonyx Cyriacotherium ))(Coryphodon (Pantolambda Titanoides ))))))))(Pteropus (Onychonycteris Icaronycteris )))((((((Diacodexis Bunophorus )(Protolipterna (Homacodon ((Gobiohyus (Leptomeryx Poebrotherium ))(Elomeryx (Indohyus (Pakicetus Rodhocetus )))))))(Hyopsodus (Meniscotherium Phenacodus )))(Lessnessina (Tetraclaenodon (Copecion (Ectocion (Lambdotherium (Homogalax ((Eohippus Hyracotherium )(Heptodon Litolophus )))))))))(Desmatoclaenus (Mimatuta (Protoselene Todralestes ))))(Hilalia (Orthaspidotherium Pleuraspidotherium ))))(Macrocranion (Alsaticopithecus (Teilhardimys (Apheliscus Haplomylus )))))(((Blarina Domnina )((Wyonycteris (Litocherus (Adapisorex Echinosorex )))(Uropsilus (Desmana Oreotalpa ))))(Centetodon (Solenodon Parapternodus ))))((((Ptilocercus Tupaia )(Cynocephalus (Elpidophorus (Worlandia Plagiomene ))))((Plesiadapis (Notharctus Adapis ))((Elphidotarsius (Cantius Saxonella ))(Bessoecetor (Apatemys Mixodectes )))))((Tribosphenomys (Paramys (Rhombomylus Gomphos )))(Asiostylops Arctostylops ))))(((Potamogale ((Rhynchocyon Chambius )(Dilambdogale Widanelfarasia )))(Procavia Eritherium ))((Chaetophractus Utaetus )(Bradypus Tamandua ))))))(Purgatorius Protungulatum ))(Chacopterygus Procerberus ))(Puercolestes Betonnia )))))))(Gallolestes (Alostera (Parazhelestes (Aspanlestes Zhelestes )))))))))*
(Peramus (Deltatheridium (Sheikhdzheilia (Avitotherium ((Paranyctoides (Batodon ((Maelestes (Bobolestes (((Kulbeckia (Lainodon ((Zhangolestes Barunlestes )(Alymlestes Zalambdalestes ))))(Kennalestes (Asioryctes Ukhaatherium )))(Bulaklestes (Daulestes Uchkudukodon )))))(Cimolestes (Eoryctes (((((Gypsonictops Leptictis )(Prodiacodon ((((((((((Didymictis ((Uintacyon (Vulpavus Miacis ))(Viverravus Protictis )))(Hapalodectes (Ankalagon (Dissacus (Sinonyx (Pachyaena Mesonyx ))))))(Eoconodon Goniacodon ))((((Oxyclaenus ((Chriacus Thryptacodon )(Claenodon Anacodon )))(Didelphodus ((Acmeodon Gelastops )(((Prolimnocyon Pyrocyon )(Dipsalidictis Tytthaena ))(Aaptoryctes (Palaeoryctes Pararyctes ))))))((Palaeosinopa (((Lambertocyon Palaeanodon )(Eomanis Eurotamandua ))(Tubulodon Simpsonotus )))((Escavadodon Onychodectes )(Wyolestes Leptacodon ))))((Loxolophus Arctocyon )(((Molinodus (Conacodon (Anisonchus (Haploconus (Periptychus (Ectoconus Hemithlaeus ))))))(Aphronorus Pentacodon ))(Bisonalveus ((Alcidedorbignya (Esthonyx Cyriacotherium ))(Coryphodon (Pantolambda Titanoides ))))))))(Pteropus (Onychonycteris Icaronycteris )))((((((Diacodexis Bunophorus )(Protolipterna (Homacodon ((Poebrotherium (Gobiohyus Leptomeryx ))(Elomeryx (Indohyus (Pakicetus Rodhocetus )))))))(Hyopsodus (Meniscotherium Phenacodus )))(Lessnessina (Tetraclaenodon (Copecion (Ectocion (Lambdotherium (Homogalax ((Eohippus Hyracotherium )(Heptodon Litolophus )))))))))(Desmatoclaenus (Mimatuta (Protoselene Todralestes ))))(Hilalia (Orthaspidotherium Pleuraspidotherium ))))(Macrocranion (Alsaticopithecus (Teilhardimys (Apheliscus Haplomylus )))))(((Blarina Domnina )((Wyonycteris (Litocherus (Adapisorex Echinosorex )))(Uropsilus (Desmana Oreotalpa ))))(Centetodon (Solenodon Parapternodus ))))((((Ptilocercus Tupaia )(Cynocephalus (Elpidophorus (Worlandia Plagiomene ))))((Plesiadapis (Notharctus Adapis ))((Elphidotarsius (Cantius Saxonella ))(Bessoecetor (Apatemys Mixodectes )))))((Tribosphenomys (Paramys (Rhombomylus Gomphos )))(Asiostylops Arctostylops ))))(((Potamogale ((Rhynchocyon Chambius )(Dilambdogale Widanelfarasia )))(Procavia Eritherium ))((Chaetophractus Utaetus )(Bradypus Tamandua ))))))(Purgatorius Protungulatum ))(Chacopterygus Procerberus ))(Puercolestes Betonnia )))))))(Gallolestes (Alostera (Parazhelestes (Aspanlestes Zhelestes )))))))))*
(Peramus (Deltatheridium (Sheikhdzheilia (Avitotherium ((Paranyctoides (Batodon ((Maelestes (Bobolestes (((Kulbeckia (Lainodon ((Zhangolestes Barunlestes )(Alymlestes Zalambdalestes ))))(Kennalestes (Asioryctes Ukhaatherium )))(Daulestes (Bulaklestes Uchkudukodon )))))(Cimolestes ((Eoryctes ((((Gypsonictops Leptictis )(Prodiacodon ((((((((((Didymictis ((Uintacyon (Vulpavus Miacis ))(Viverravus Protictis )))(Hapalodectes (Ankalagon (Dissacus (Sinonyx (Pachyaena Mesonyx ))))))(Eoconodon Goniacodon ))((((Oxyclaenus ((Chriacus Thryptacodon )(Claenodon Anacodon )))(Didelphodus ((Gelastops (Acmeodon ((Prolimnocyon Pyrocyon )(Dipsalidictis Tytthaena ))))(Aaptoryctes (Palaeoryctes Pararyctes )))))((Palaeosinopa (((Lambertocyon Palaeanodon )(Eomanis Eurotamandua ))(Tubulodon Simpsonotus )))((Escavadodon Onychodectes )(Wyolestes Leptacodon ))))((Loxolophus Arctocyon )(((Molinodus (Conacodon (Anisonchus (Haploconus (Periptychus (Ectoconus Hemithlaeus ))))))(Aphronorus Pentacodon ))(Bisonalveus ((Alcidedorbignya (Esthonyx Cyriacotherium ))(Coryphodon (Pantolambda Titanoides ))))))))(Pteropus (Onychonycteris Icaronycteris )))((((((Diacodexis Bunophorus )(Protolipterna (Homacodon ((Poebrotherium (Gobiohyus Leptomeryx ))(Elomeryx (Indohyus (Pakicetus Rodhocetus )))))))(Hyopsodus (Meniscotherium Phenacodus )))(Lessnessina (Tetraclaenodon (Copecion (Ectocion (Lambdotherium (Homogalax ((Eohippus Hyracotherium )(Heptodon Litolophus )))))))))(Desmatoclaenus (Mimatuta (Protoselene Todralestes ))))(Hilalia (Orthaspidotherium Pleuraspidotherium ))))(Macrocranion (Alsaticopithecus (Teilhardimys (Apheliscus Haplomylus )))))(((Blarina Domnina )((Wyonycteris (Litocherus (Adapisorex Echinosorex )))(Uropsilus (Desmana Oreotalpa ))))(Centetodon (Solenodon Parapternodus ))))((((Ptilocercus Tupaia )(Cynocephalus (Elpidophorus (Worlandia Plagiomene ))))((Plesiadapis (Notharctus Adapis ))((Elphidotarsius (Cantius Saxonella ))(Bessoecetor (Apatemys Mixodectes )))))((Tribosphenomys (Paramys (Rhombomylus Gomphos )))(Asiostylops Arctostylops ))))(((Potamogale ((Rhynchocyon Chambius )(Dilambdogale Widanelfarasia )))(Procavia Eritherium ))((Chaetophractus Utaetus )(Bradypus Tamandua ))))))(Purgatorius Protungulatum ))(Chacopterygus Procerberus )))(Puercolestes Betonnia ))))))(Gallolestes (Alostera (Parazhelestes (Aspanlestes Zhelestes )))))))))*
(Peramus (Deltatheridium (Sheikhdzheilia (Avitotherium ((Paranyctoides (Batodon ((Maelestes (Bobolestes (((Kulbeckia (Lainodon ((Zhangolestes Barunlestes )(Alymlestes Zalambdalestes ))))(Kennalestes (Asioryctes Ukhaatherium )))(Daulestes (Bulaklestes Uchkudukodon )))))(Cimolestes ((Eoryctes ((((Gypsonictops Leptictis )(Prodiacodon ((((((((((Didymictis ((Uintacyon (Vulpavus Miacis ))(Viverravus Protictis )))(Hapalodectes (Ankalagon (Dissacus (Sinonyx (Pachyaena Mesonyx ))))))(Eoconodon Goniacodon ))((((Oxyclaenus ((Chriacus Thryptacodon )(Claenodon Anacodon )))(Didelphodus (((Acmeodon Gelastops )((Prolimnocyon Pyrocyon )(Dipsalidictis Tytthaena )))(Aaptoryctes (Palaeoryctes Pararyctes )))))((Palaeosinopa (((Lambertocyon Palaeanodon )(Eomanis Eurotamandua ))(Tubulodon Simpsonotus )))((Escavadodon Onychodectes )(Wyolestes Leptacodon ))))((Loxolophus Arctocyon )(((Aphronorus Pentacodon )(Conacodon (Anisonchus (Haploconus (Periptychus (Ectoconus Hemithlaeus ))))))(Bisonalveus ((Alcidedorbignya (Esthonyx Cyriacotherium ))(Coryphodon (Pantolambda Titanoides ))))))))(Pteropus (Onychonycteris Icaronycteris )))((((((Diacodexis Bunophorus )(Protolipterna (Homacodon ((Poebrotherium (Gobiohyus Leptomeryx ))(Elomeryx (Indohyus (Pakicetus Rodhocetus )))))))(Hyopsodus (Meniscotherium Phenacodus )))(Lessnessina (Tetraclaenodon (Copecion (Ectocion (Lambdotherium (Homogalax ((Eohippus Hyracotherium )(Heptodon Litolophus )))))))))(Desmatoclaenus (Mimatuta (Protoselene Todralestes ))))(Molinodus (Hilalia (Orthaspidotherium Pleuraspidotherium )))))(Macrocranion (Alsaticopithecus (Teilhardimys (Apheliscus Haplomylus )))))(((Blarina Domnina )((Wyonycteris (Litocherus (Adapisorex Echinosorex )))(Uropsilus (Desmana Oreotalpa ))))(Centetodon (Solenodon Parapternodus ))))((((Ptilocercus Tupaia )(Cynocephalus (Elpidophorus (Worlandia Plagiomene ))))((Plesiadapis (Notharctus Adapis ))((Elphidotarsius (Cantius Saxonella ))(Bessoecetor (Apatemys Mixodectes )))))((Tribosphenomys (Paramys (Rhombomylus Gomphos )))(Asiostylops Arctostylops ))))(((Potamogale ((Rhynchocyon Chambius )(Dilambdogale Widanelfarasia )))(Procavia Eritherium ))((Chaetophractus Utaetus )(Bradypus Tamandua ))))))(Purgatorius Protungulatum ))(Chacopterygus Procerberus )))(Puercolestes Betonnia ))))))(Gallolestes (Alostera (Parazhelestes (Aspanlestes Zhelestes )))))))))*
(Peramus (Deltatheridium (Sheikhdzheilia (Avitotherium ((Paranyctoides (Batodon ((Maelestes (Bobolestes (((Kulbeckia (Lainodon ((Zhangolestes Barunlestes )(Alymlestes Zalambdalestes ))))(Kennalestes (Asioryctes Ukhaatherium )))(Daulestes (Bulaklestes Uchkudukodon )))))(Cimolestes ((Eoryctes ((((Gypsonictops Leptictis )(Prodiacodon ((((((((((Didymictis ((Uintacyon (Vulpavus Miacis ))(Viverravus Protictis )))(Hapalodectes (Ankalagon (Dissacus (Sinonyx (Pachyaena Mesonyx ))))))(Eoconodon Goniacodon ))((((Oxyclaenus ((Chriacus Thryptacodon )(Claenodon Anacodon )))(Didelphodus (((Acmeodon Gelastops )((Prolimnocyon Pyrocyon )(Dipsalidictis Tytthaena )))(Aaptoryctes (Palaeoryctes Pararyctes )))))((Palaeosinopa (((Lambertocyon Palaeanodon )(Eomanis Eurotamandua ))(Tubulodon Simpsonotus )))((Escavadodon Onychodectes )(Wyolestes Leptacodon ))))((Loxolophus Arctocyon )(((Molinodus (Conacodon (Anisonchus (Haploconus (Periptychus (Ectoconus Hemithlaeus ))))))(Aphronorus Pentacodon ))(Bisonalveus ((Alcidedorbignya (Esthonyx Cyriacotherium ))(Coryphodon (Pantolambda Titanoides ))))))))(Pteropus (Onychonycteris Icaronycteris )))((((((Diacodexis Bunophorus )(Protolipterna (Homacodon ((Poebrotherium (Gobiohyus Leptomeryx ))(Elomeryx (Indohyus (Pakicetus Rodhocetus )))))))(Hyopsodus (Meniscotherium Phenacodus )))(Lessnessina (Tetraclaenodon (Copecion (Ectocion (Lambdotherium ((Eohippus Hyracotherium )(Homogalax (Heptodon Litolophus )))))))))(Desmatoclaenus (Mimatuta (Protoselene Todralestes ))))(Hilalia (Orthaspidotherium Pleuraspidotherium ))))(Macrocranion (Alsaticopithecus (Teilhardimys (Apheliscus Haplomylus )))))(((Blarina Domnina )((Wyonycteris (Litocherus (Adapisorex Echinosorex )))(Uropsilus (Desmana Oreotalpa ))))(Centetodon (Solenodon Parapternodus ))))((((Ptilocercus Tupaia )(Cynocephalus (Elpidophorus (Worlandia Plagiomene ))))((Plesiadapis (Notharctus Adapis ))((Elphidotarsius (Cantius Saxonella ))(Bessoecetor (Apatemys Mixodectes )))))((Tribosphenomys (Paramys (Rhombomylus Gomphos )))(Asiostylops Arctostylops ))))(((Potamogale ((Rhynchocyon Chambius )(Dilambdogale Widanelfarasia )))(Procavia Eritherium ))((Chaetophractus Utaetus )(Bradypus Tamandua ))))))(Purgatorius Protungulatum ))(Chacopterygus Procerberus )))(Puercolestes Betonnia ))))))(Gallolestes (Alostera (Parazhelestes (Aspanlestes Zhelestes )))))))))*
(Peramus (Deltatheridium (Sheikhdzheilia (Avitotherium ((Paranyctoides (Batodon ((Maelestes (Bobolestes (((Kulbeckia (Lainodon ((Zhangolestes Barunlestes )(Alymlestes Zalambdalestes ))))(Kennalestes (Asioryctes Ukhaatherium )))(Daulestes (Bulaklestes Uchkudukodon )))))(Cimolestes ((Eoryctes ((((Gypsonictops Leptictis )(Prodiacodon ((((((((((Didymictis ((Uintacyon (Vulpavus Miacis ))(Viverravus Protictis )))(Hapalodectes (Ankalagon (Dissacus (Sinonyx (Pachyaena Mesonyx ))))))(Eoconodon Goniacodon ))((((Oxyclaenus ((Chriacus Thryptacodon )(Claenodon Anacodon )))(Didelphodus (((Acmeodon Gelastops )((Prolimnocyon Pyrocyon )(Dipsalidictis Tytthaena )))(Aaptoryctes (Palaeoryctes Pararyctes )))))((Palaeosinopa (((Lambertocyon Palaeanodon )(Eomanis Eurotamandua ))(Tubulodon Simpsonotus )))((Escavadodon Onychodectes )(Wyolestes Leptacodon ))))((Loxolophus Arctocyon )(((Molinodus (Conacodon (Anisonchus (Haploconus (Periptychus (Ectoconus Hemithlaeus ))))))(Aphronorus Pentacodon ))(Bisonalveus ((Alcidedorbignya (Esthonyx Cyriacotherium ))(Coryphodon (Pantolambda Titanoides ))))))))(Pteropus (Onychonycteris Icaronycteris )))((((((Diacodexis Bunophorus )(Protolipterna (Homacodon ((Poebrotherium (Gobiohyus Leptomeryx ))(Elomeryx (Indohyus (Pakicetus Rodhocetus )))))))(Hyopsodus (Meniscotherium Phenacodus )))(Lessnessina (Tetraclaenodon (Copecion (Ectocion (Lambdotherium ((Homogalax (Eohippus Hyracotherium ))(Heptodon Litolophus ))))))))(Desmatoclaenus (Mimatuta (Protoselene Todralestes ))))(Hilalia (Orthaspidotherium Pleuraspidotherium ))))(Macrocranion (Alsaticopithecus (Teilhardimys (Apheliscus Haplomylus )))))(((Blarina Domnina )((Wyonycteris (Litocherus (Adapisorex Echinosorex )))(Uropsilus (Desmana Oreotalpa ))))(Centetodon (Solenodon Parapternodus ))))((((Ptilocercus Tupaia )(Cynocephalus (Elpidophorus (Worlandia Plagiomene ))))((Plesiadapis (Notharctus Adapis ))((Elphidotarsius (Cantius Saxonella ))(Bessoecetor (Apatemys Mixodectes )))))((Tribosphenomys (Paramys (Rhombomylus Gomphos )))(Asiostylops Arctostylops ))))(((Potamogale ((Rhynchocyon Chambius )(Dilambdogale Widanelfarasia )))(Procavia Eritherium ))((Chaetophractus Utaetus )(Bradypus Tamandua ))))))(Purgatorius Protungulatum ))(Chacopterygus Procerberus )))(Puercolestes Betonnia ))))))(Gallolestes (Alostera (Parazhelestes (Aspanlestes Zhelestes )))))))))*
(Peramus (Deltatheridium (Sheikhdzheilia (Avitotherium ((Paranyctoides (Batodon ((Maelestes (Bobolestes (((Kulbeckia (Lainodon ((Zhangolestes Barunlestes )(Alymlestes Zalambdalestes ))))(Kennalestes (Asioryctes Ukhaatherium )))(Daulestes (Bulaklestes Uchkudukodon )))))(Cimolestes ((Eoryctes ((((Gypsonictops Leptictis )(Prodiacodon ((((((((((Didymictis ((Uintacyon (Vulpavus Miacis ))(Viverravus Protictis )))(Hapalodectes (Ankalagon (Dissacus (Sinonyx (Pachyaena Mesonyx ))))))(Eoconodon Goniacodon ))((((Oxyclaenus ((Chriacus Thryptacodon )(Claenodon Anacodon )))(Didelphodus (((Acmeodon Gelastops )((Prolimnocyon Pyrocyon )(Dipsalidictis Tytthaena )))(Aaptoryctes (Palaeoryctes Pararyctes )))))((Palaeosinopa (((Lambertocyon Palaeanodon )(Eomanis Eurotamandua ))(Tubulodon Simpsonotus )))((Escavadodon Onychodectes )(Wyolestes Leptacodon ))))((Loxolophus Arctocyon )(((Molinodus (Conacodon (Anisonchus (Haploconus (Periptychus (Ectoconus Hemithlaeus ))))))(Aphronorus Pentacodon ))(Bisonalveus ((Alcidedorbignya (Esthonyx Cyriacotherium ))(Coryphodon (Pantolambda Titanoides ))))))))(Pteropus (Onychonycteris Icaronycteris )))((((((Diacodexis Bunophorus )(Protolipterna (Homacodon ((Gobiohyus (Leptomeryx Poebrotherium ))(Elomeryx (Indohyus (Pakicetus Rodhocetus )))))))(Hyopsodus (Meniscotherium Phenacodus )))(Lessnessina (Tetraclaenodon (Copecion (Ectocion (Lambdotherium (Homogalax ((Eohippus Hyracotherium )(Heptodon Litolophus )))))))))(Desmatoclaenus (Mimatuta (Protoselene Todralestes ))))(Hilalia (Orthaspidotherium Pleuraspidotherium ))))(Macrocranion (Alsaticopithecus (Teilhardimys (Apheliscus Haplomylus )))))(((Blarina Domnina )((Wyonycteris (Litocherus (Adapisorex Echinosorex )))(Uropsilus (Desmana Oreotalpa ))))(Centetodon (Solenodon Parapternodus ))))((((Ptilocercus Tupaia )(Cynocephalus (Elpidophorus (Worlandia Plagiomene ))))((Plesiadapis (Notharctus Adapis ))((Elphidotarsius (Cantius Saxonella ))(Bessoecetor (Apatemys Mixodectes )))))((Tribosphenomys (Paramys (Rhombomylus Gomphos )))(Asiostylops Arctostylops ))))(((Potamogale ((Rhynchocyon Chambius )(Dilambdogale Widanelfarasia )))(Procavia Eritherium ))((Chaetophractus Utaetus )(Bradypus Tamandua ))))))(Purgatorius Protungulatum ))(Chacopterygus Procerberus )))(Puercolestes Betonnia ))))))(Gallolestes (Alostera (Parazhelestes (Aspanlestes Zhelestes )))))))))*
(Peramus (Deltatheridium (Sheikhdzheilia (Avitotherium ((Paranyctoides (Batodon ((Maelestes (Bobolestes (((Kulbeckia (Lainodon ((Zhangolestes Barunlestes )(Alymlestes Zalambdalestes ))))(Kennalestes (Asioryctes Ukhaatherium )))(Daulestes (Bulaklestes Uchkudukodon )))))(Cimolestes ((Eoryctes ((((Gypsonictops Leptictis )(Prodiacodon ((((((((((Didymictis ((Uintacyon (Vulpavus Miacis ))(Viverravus Protictis )))(Hapalodectes (Ankalagon (Dissacus (Sinonyx (Pachyaena Mesonyx ))))))(Eoconodon Goniacodon ))((((Oxyclaenus ((Chriacus Thryptacodon )(Claenodon Anacodon )))(Didelphodus ((Acmeodon Gelastops )(((Prolimnocyon Pyrocyon )(Dipsalidictis Tytthaena ))(Aaptoryctes (Palaeoryctes Pararyctes ))))))((Palaeosinopa (((Lambertocyon Palaeanodon )(Eomanis Eurotamandua ))(Tubulodon Simpsonotus )))((Escavadodon Onychodectes )(Wyolestes Leptacodon ))))((Loxolophus Arctocyon )(((Molinodus (Conacodon (Anisonchus (Haploconus (Periptychus (Ectoconus Hemithlaeus ))))))(Aphronorus Pentacodon ))(Bisonalveus ((Alcidedorbignya (Esthonyx Cyriacotherium ))(Coryphodon (Pantolambda Titanoides ))))))))(Pteropus (Onychonycteris Icaronycteris )))((((((Diacodexis Bunophorus )(Protolipterna (Homacodon ((Poebrotherium (Gobiohyus Leptomeryx ))(Elomeryx (Indohyus (Pakicetus Rodhocetus )))))))(Hyopsodus (Meniscotherium Phenacodus )))(Lessnessina (Tetraclaenodon (Copecion (Ectocion (Lambdotherium (Homogalax ((Eohippus Hyracotherium )(Heptodon Litolophus )))))))))(Desmatoclaenus (Mimatuta (Protoselene Todralestes ))))(Hilalia (Orthaspidotherium Pleuraspidotherium ))))(Macrocranion (Alsaticopithecus (Teilhardimys (Apheliscus Haplomylus )))))(((Blarina Domnina )((Wyonycteris (Litocherus (Adapisorex Echinosorex )))(Uropsilus (Desmana Oreotalpa ))))(Centetodon (Solenodon Parapternodus ))))((((Ptilocercus Tupaia )(Cynocephalus (Elpidophorus (Worlandia Plagiomene ))))((Plesiadapis (Notharctus Adapis ))((Elphidotarsius (Cantius Saxonella ))(Bessoecetor (Apatemys Mixodectes )))))((Tribosphenomys (Paramys (Rhombomylus Gomphos )))(Asiostylops Arctostylops ))))(((Potamogale ((Rhynchocyon Chambius )(Dilambdogale Widanelfarasia )))(Procavia Eritherium ))((Chaetophractus Utaetus )(Bradypus Tamandua ))))))(Purgatorius Protungulatum ))(Chacopterygus Procerberus )))(Puercolestes Betonnia ))))))(Gallolestes (Alostera (Parazhelestes (Aspanlestes Zhelestes )))))))))*
(Peramus (Deltatheridium (Sheikhdzheilia (Avitotherium ((Paranyctoides (Batodon ((Maelestes (Bobolestes (((Kulbeckia (Lainodon ((Zhangolestes Barunlestes )(Alymlestes Zalambdalestes ))))(Kennalestes (Asioryctes Ukhaatherium )))(Daulestes (Bulaklestes Uchkudukodon )))))(Cimolestes (Eoryctes (((((Gypsonictops Leptictis )(Prodiacodon ((((((((((Didymictis ((Uintacyon (Vulpavus Miacis ))(Viverravus Protictis )))(Hapalodectes (Ankalagon (Dissacus (Sinonyx (Pachyaena Mesonyx ))))))(Eoconodon Goniacodon ))((((Oxyclaenus ((Chriacus Thryptacodon )(Claenodon Anacodon )))(Didelphodus ((Gelastops (Acmeodon ((Prolimnocyon Pyrocyon )(Dipsalidictis Tytthaena ))))(Aaptoryctes (Palaeoryctes Pararyctes )))))((Palaeosinopa (((Lambertocyon Palaeanodon )(Eomanis Eurotamandua ))(Tubulodon Simpsonotus )))((Escavadodon Onychodectes )(Wyolestes Leptacodon ))))((Loxolophus Arctocyon )(((Aphronorus Pentacodon )(Conacodon (Anisonchus (Haploconus (Periptychus (Ectoconus Hemithlaeus ))))))(Bisonalveus ((Alcidedorbignya (Esthonyx Cyriacotherium ))(Coryphodon (Pantolambda Titanoides ))))))))(Pteropus (Onychonycteris Icaronycteris )))((((((Diacodexis Bunophorus )(Protolipterna (Homacodon ((Poebrotherium (Gobiohyus Leptomeryx ))(Elomeryx (Indohyus (Pakicetus Rodhocetus )))))))(Hyopsodus (Meniscotherium Phenacodus )))(Lessnessina (Tetraclaenodon (Copecion (Ectocion (Lambdotherium (Homogalax ((Eohippus Hyracotherium )(Heptodon Litolophus )))))))))(Desmatoclaenus (Mimatuta (Protoselene Todralestes ))))(Molinodus (Hilalia (Orthaspidotherium Pleuraspidotherium )))))(Macrocranion (Alsaticopithecus (Teilhardimys (Apheliscus Haplomylus )))))(((Blarina Domnina )((Wyonycteris (Litocherus (Adapisorex Echinosorex )))(Uropsilus (Desmana Oreotalpa ))))(Centetodon (Solenodon Parapternodus ))))((((Ptilocercus Tupaia )(Cynocephalus (Elpidophorus (Worlandia Plagiomene ))))((Plesiadapis (Notharctus Adapis ))((Elphidotarsius (Cantius Saxonella ))(Bessoecetor (Apatemys Mixodectes )))))((Tribosphenomys (Paramys (Rhombomylus Gomphos )))(Asiostylops Arctostylops ))))(((Potamogale ((Rhynchocyon Chambius )(Dilambdogale Widanelfarasia )))(Procavia Eritherium ))((Chaetophractus Utaetus )(Bradypus Tamandua ))))))(Purgatorius Protungulatum ))(Chacopterygus Procerberus ))(Puercolestes Betonnia )))))))(Gallolestes (Alostera (Parazhelestes (Aspanlestes Zhelestes )))))))))*
(Peramus (Deltatheridium (Sheikhdzheilia (Avitotherium ((Paranyctoides (Batodon ((Maelestes (Bobolestes (((Kulbeckia (Lainodon ((Zhangolestes Barunlestes )(Alymlestes Zalambdalestes ))))(Kennalestes (Asioryctes Ukhaatherium )))(Daulestes (Bulaklestes Uchkudukodon )))))(Cimolestes (Eoryctes (((((Gypsonictops Leptictis )(Prodiacodon ((((((((((Didymictis ((Uintacyon (Vulpavus Miacis ))(Viverravus Protictis )))(Hapalodectes (Ankalagon (Dissacus (Sinonyx (Pachyaena Mesonyx ))))))(Eoconodon Goniacodon ))((((Oxyclaenus ((Chriacus Thryptacodon )(Claenodon Anacodon )))(Didelphodus ((Gelastops (Acmeodon ((Prolimnocyon Pyrocyon )(Dipsalidictis Tytthaena ))))(Aaptoryctes (Palaeoryctes Pararyctes )))))((Palaeosinopa (((Lambertocyon Palaeanodon )(Eomanis Eurotamandua ))(Tubulodon Simpsonotus )))((Escavadodon Onychodectes )(Wyolestes Leptacodon ))))((Loxolophus Arctocyon )(((Molinodus (Conacodon (Anisonchus (Haploconus (Periptychus (Ectoconus Hemithlaeus ))))))(Aphronorus Pentacodon ))(Bisonalveus ((Alcidedorbignya (Esthonyx Cyriacotherium ))(Coryphodon (Pantolambda Titanoides ))))))))(Pteropus (Onychonycteris Icaronycteris )))((((((Diacodexis Bunophorus )(Protolipterna (Homacodon ((Poebrotherium (Gobiohyus Leptomeryx ))(Elomeryx (Indohyus (Pakicetus Rodhocetus )))))))(Hyopsodus (Meniscotherium Phenacodus )))(Lessnessina (Tetraclaenodon (Copecion (Ectocion (Lambdotherium ((Eohippus Hyracotherium )(Homogalax (Heptodon Litolophus )))))))))(Desmatoclaenus (Mimatuta (Protoselene Todralestes ))))(Hilalia (Orthaspidotherium Pleuraspidotherium ))))(Macrocranion (Alsaticopithecus (Teilhardimys (Apheliscus Haplomylus )))))(((Blarina Domnina )((Wyonycteris (Litocherus (Adapisorex Echinosorex )))(Uropsilus (Desmana Oreotalpa ))))(Centetodon (Solenodon Parapternodus ))))((((Ptilocercus Tupaia )(Cynocephalus (Elpidophorus (Worlandia Plagiomene ))))((Plesiadapis (Notharctus Adapis ))((Elphidotarsius (Cantius Saxonella ))(Bessoecetor (Apatemys Mixodectes )))))((Tribosphenomys (Paramys (Rhombomylus Gomphos )))(Asiostylops Arctostylops ))))(((Potamogale ((Rhynchocyon Chambius )(Dilambdogale Widanelfarasia )))(Procavia Eritherium ))((Chaetophractus Utaetus )(Bradypus Tamandua ))))))(Purgatorius Protungulatum ))(Chacopterygus Procerberus ))(Puercolestes Betonnia )))))))(Gallolestes (Alostera (Parazhelestes (Aspanlestes Zhelestes )))))))))*
(Peramus (Deltatheridium (Sheikhdzheilia (Avitotherium ((Paranyctoides (Batodon ((Maelestes (Bobolestes (((Kulbeckia (Lainodon ((Zhangolestes Barunlestes )(Alymlestes Zalambdalestes ))))(Kennalestes (Asioryctes Ukhaatherium )))(Daulestes (Bulaklestes Uchkudukodon )))))(Cimolestes (Eoryctes (((((Gypsonictops Leptictis )(Prodiacodon ((((((((((Didymictis ((Uintacyon (Vulpavus Miacis ))(Viverravus Protictis )))(Hapalodectes (Ankalagon (Dissacus (Sinonyx (Pachyaena Mesonyx ))))))(Eoconodon Goniacodon ))((((Oxyclaenus ((Chriacus Thryptacodon )(Claenodon Anacodon )))(Didelphodus ((Gelastops (Acmeodon ((Prolimnocyon Pyrocyon )(Dipsalidictis Tytthaena ))))(Aaptoryctes (Palaeoryctes Pararyctes )))))((Palaeosinopa (((Lambertocyon Palaeanodon )(Eomanis Eurotamandua ))(Tubulodon Simpsonotus )))((Escavadodon Onychodectes )(Wyolestes Leptacodon ))))((Loxolophus Arctocyon )(((Molinodus (Conacodon (Anisonchus (Haploconus (Periptychus (Ectoconus Hemithlaeus ))))))(Aphronorus Pentacodon ))(Bisonalveus ((Alcidedorbignya (Esthonyx Cyriacotherium ))(Coryphodon (Pantolambda Titanoides ))))))))(Pteropus (Onychonycteris Icaronycteris )))((((((Diacodexis Bunophorus )(Protolipterna (Homacodon ((Poebrotherium (Gobiohyus Leptomeryx ))(Elomeryx (Indohyus (Pakicetus Rodhocetus )))))))(Hyopsodus (Meniscotherium Phenacodus )))(Lessnessina (Tetraclaenodon (Copecion (Ectocion (Lambdotherium ((Homogalax (Eohippus Hyracotherium ))(Heptodon Litolophus ))))))))(Desmatoclaenus (Mimatuta (Protoselene Todralestes ))))(Hilalia (Orthaspidotherium Pleuraspidotherium ))))(Macrocranion (Alsaticopithecus (Teilhardimys (Apheliscus Haplomylus )))))(((Blarina Domnina )((Wyonycteris (Litocherus (Adapisorex Echinosorex )))(Uropsilus (Desmana Oreotalpa ))))(Centetodon (Solenodon Parapternodus ))))((((Ptilocercus Tupaia )(Cynocephalus (Elpidophorus (Worlandia Plagiomene ))))((Plesiadapis (Notharctus Adapis ))((Elphidotarsius (Cantius Saxonella ))(Bessoecetor (Apatemys Mixodectes )))))((Tribosphenomys (Paramys (Rhombomylus Gomphos )))(Asiostylops Arctostylops ))))(((Potamogale ((Rhynchocyon Chambius )(Dilambdogale Widanelfarasia )))(Procavia Eritherium ))((Chaetophractus Utaetus )(Bradypus Tamandua ))))))(Purgatorius Protungulatum ))(Chacopterygus Procerberus ))(Puercolestes Betonnia )))))))(Gallolestes (Alostera (Parazhelestes (Aspanlestes Zhelestes )))))))))*
(Peramus (Deltatheridium (Sheikhdzheilia (Avitotherium ((Paranyctoides (Batodon ((Maelestes (Bobolestes (((Kulbeckia (Lainodon ((Zhangolestes Barunlestes )(Alymlestes Zalambdalestes ))))(Kennalestes (Asioryctes Ukhaatherium )))(Daulestes (Bulaklestes Uchkudukodon )))))(Cimolestes (Eoryctes (((((Gypsonictops Leptictis )(Prodiacodon ((((((((((Didymictis ((Uintacyon (Vulpavus Miacis ))(Viverravus Protictis )))(Hapalodectes (Ankalagon (Dissacus (Sinonyx (Pachyaena Mesonyx ))))))(Eoconodon Goniacodon ))((((Oxyclaenus ((Chriacus Thryptacodon )(Claenodon Anacodon )))(Didelphodus ((Gelastops (Acmeodon ((Prolimnocyon Pyrocyon )(Dipsalidictis Tytthaena ))))(Aaptoryctes (Palaeoryctes Pararyctes )))))((Palaeosinopa (((Lambertocyon Palaeanodon )(Eomanis Eurotamandua ))(Tubulodon Simpsonotus )))((Escavadodon Onychodectes )(Wyolestes Leptacodon ))))((Loxolophus Arctocyon )(((Molinodus (Conacodon (Anisonchus (Haploconus (Periptychus (Ectoconus Hemithlaeus ))))))(Aphronorus Pentacodon ))(Bisonalveus ((Alcidedorbignya (Esthonyx Cyriacotherium ))(Coryphodon (Pantolambda Titanoides ))))))))(Pteropus (Onychonycteris Icaronycteris )))((((((Diacodexis Bunophorus )(Protolipterna (Homacodon ((Gobiohyus (Leptomeryx Poebrotherium ))(Elomeryx (Indohyus (Pakicetus Rodhocetus )))))))(Hyopsodus (Meniscotherium Phenacodus )))(Lessnessina (Tetraclaenodon (Copecion (Ectocion (Lambdotherium (Homogalax ((Eohippus Hyracotherium )(Heptodon Litolophus )))))))))(Desmatoclaenus (Mimatuta (Protoselene Todralestes ))))(Hilalia (Orthaspidotherium Pleuraspidotherium ))))(Macrocranion (Alsaticopithecus (Teilhardimys (Apheliscus Haplomylus )))))(((Blarina Domnina )((Wyonycteris (Litocherus (Adapisorex Echinosorex )))(Uropsilus (Desmana Oreotalpa ))))(Centetodon (Solenodon Parapternodus ))))((((Ptilocercus Tupaia )(Cynocephalus (Elpidophorus (Worlandia Plagiomene ))))((Plesiadapis (Notharctus Adapis ))((Elphidotarsius (Cantius Saxonella ))(Bessoecetor (Apatemys Mixodectes )))))((Tribosphenomys (Paramys (Rhombomylus Gomphos )))(Asiostylops Arctostylops ))))(((Potamogale ((Rhynchocyon Chambius )(Dilambdogale Widanelfarasia )))(Procavia Eritherium ))((Chaetophractus Utaetus )(Bradypus Tamandua ))))))(Purgatorius Protungulatum ))(Chacopterygus Procerberus ))(Puercolestes Betonnia )))))))(Gallolestes (Alostera (Parazhelestes (Aspanlestes Zhelestes )))))))))*
(Peramus (Deltatheridium (Sheikhdzheilia (Avitotherium ((Paranyctoides (Batodon ((Maelestes (Bobolestes (((Kulbeckia (Lainodon ((Zhangolestes Barunlestes )(Alymlestes Zalambdalestes ))))(Kennalestes (Asioryctes Ukhaatherium )))(Daulestes (Bulaklestes Uchkudukodon )))))(Cimolestes (Eoryctes (((((Gypsonictops Leptictis )(Prodiacodon ((((((((((Didymictis ((Uintacyon (Vulpavus Miacis ))(Viverravus Protictis )))(Hapalodectes (Ankalagon (Dissacus (Sinonyx (Pachyaena Mesonyx ))))))(Eoconodon Goniacodon ))((((Oxyclaenus ((Chriacus Thryptacodon )(Claenodon Anacodon )))(Didelphodus (((Acmeodon Gelastops )((Prolimnocyon Pyrocyon )(Dipsalidictis Tytthaena )))(Aaptoryctes (Palaeoryctes Pararyctes )))))((Palaeosinopa (((Lambertocyon Palaeanodon )(Eomanis Eurotamandua ))(Tubulodon Simpsonotus )))((Escavadodon Onychodectes )(Wyolestes Leptacodon ))))((Loxolophus Arctocyon )(((Aphronorus Pentacodon )(Conacodon (Anisonchus (Haploconus (Periptychus (Ectoconus Hemithlaeus ))))))(Bisonalveus ((Alcidedorbignya (Esthonyx Cyriacotherium ))(Coryphodon (Pantolambda Titanoides ))))))))(Pteropus (Onychonycteris Icaronycteris )))((((((Diacodexis Bunophorus )(Protolipterna (Homacodon ((Poebrotherium (Gobiohyus Leptomeryx ))(Elomeryx (Indohyus (Pakicetus Rodhocetus )))))))(Hyopsodus (Meniscotherium Phenacodus )))(Lessnessina (Tetraclaenodon (Copecion (Ectocion (Lambdotherium ((Eohippus Hyracotherium )(Homogalax (Heptodon Litolophus )))))))))(Desmatoclaenus (Mimatuta (Protoselene Todralestes ))))(Molinodus (Hilalia (Orthaspidotherium Pleuraspidotherium )))))(Macrocranion (Alsaticopithecus (Teilhardimys (Apheliscus Haplomylus )))))(((Blarina Domnina )((Wyonycteris (Litocherus (Adapisorex Echinosorex )))(Uropsilus (Desmana Oreotalpa ))))(Centetodon (Solenodon Parapternodus ))))((((Ptilocercus Tupaia )(Cynocephalus (Elpidophorus (Worlandia Plagiomene ))))((Plesiadapis (Notharctus Adapis ))((Elphidotarsius (Cantius Saxonella ))(Bessoecetor (Apatemys Mixodectes )))))((Tribosphenomys (Paramys (Rhombomylus Gomphos )))(Asiostylops Arctostylops ))))(((Potamogale ((Rhynchocyon Chambius )(Dilambdogale Widanelfarasia )))(Procavia Eritherium ))((Chaetophractus Utaetus )(Bradypus Tamandua ))))))(Purgatorius Protungulatum ))(Chacopterygus Procerberus ))(Puercolestes Betonnia )))))))(Gallolestes (Alostera (Parazhelestes (Aspanlestes Zhelestes )))))))))*
(Peramus (Deltatheridium (Sheikhdzheilia (Avitotherium ((Paranyctoides (Batodon ((Maelestes (Bobolestes (((Kulbeckia (Lainodon ((Zhangolestes Barunlestes )(Alymlestes Zalambdalestes ))))(Kennalestes (Asioryctes Ukhaatherium )))(Daulestes (Bulaklestes Uchkudukodon )))))(Cimolestes (Eoryctes (((((Gypsonictops Leptictis )(Prodiacodon ((((((((((Didymictis ((Uintacyon (Vulpavus Miacis ))(Viverravus Protictis )))(Hapalodectes (Ankalagon (Dissacus (Sinonyx (Pachyaena Mesonyx ))))))(Eoconodon Goniacodon ))((((Oxyclaenus ((Chriacus Thryptacodon )(Claenodon Anacodon )))(Didelphodus (((Acmeodon Gelastops )((Prolimnocyon Pyrocyon )(Dipsalidictis Tytthaena )))(Aaptoryctes (Palaeoryctes Pararyctes )))))((Palaeosinopa (((Lambertocyon Palaeanodon )(Eomanis Eurotamandua ))(Tubulodon Simpsonotus )))((Escavadodon Onychodectes )(Wyolestes Leptacodon ))))((Loxolophus Arctocyon )(((Aphronorus Pentacodon )(Conacodon (Anisonchus (Haploconus (Periptychus (Ectoconus Hemithlaeus ))))))(Bisonalveus ((Alcidedorbignya (Esthonyx Cyriacotherium ))(Coryphodon (Pantolambda Titanoides ))))))))(Pteropus (Onychonycteris Icaronycteris )))((((((Diacodexis Bunophorus )(Protolipterna (Homacodon ((Poebrotherium (Gobiohyus Leptomeryx ))(Elomeryx (Indohyus (Pakicetus Rodhocetus )))))))(Hyopsodus (Meniscotherium Phenacodus )))(Lessnessina (Tetraclaenodon (Copecion (Ectocion (Lambdotherium ((Homogalax (Eohippus Hyracotherium ))(Heptodon Litolophus ))))))))(Desmatoclaenus (Mimatuta (Protoselene Todralestes ))))(Molinodus (Hilalia (Orthaspidotherium Pleuraspidotherium )))))(Macrocranion (Alsaticopithecus (Teilhardimys (Apheliscus Haplomylus )))))(((Blarina Domnina )((Wyonycteris (Litocherus (Adapisorex Echinosorex )))(Uropsilus (Desmana Oreotalpa ))))(Centetodon (Solenodon Parapternodus ))))((((Ptilocercus Tupaia )(Cynocephalus (Elpidophorus (Worlandia Plagiomene ))))((Plesiadapis (Notharctus Adapis ))((Elphidotarsius (Cantius Saxonella ))(Bessoecetor (Apatemys Mixodectes )))))((Tribosphenomys (Paramys (Rhombomylus Gomphos )))(Asiostylops Arctostylops ))))(((Potamogale ((Rhynchocyon Chambius )(Dilambdogale Widanelfarasia )))(Procavia Eritherium ))((Chaetophractus Utaetus )(Bradypus Tamandua ))))))(Purgatorius Protungulatum ))(Chacopterygus Procerberus ))(Puercolestes Betonnia )))))))(Gallolestes (Alostera (Parazhelestes (Aspanlestes Zhelestes )))))))))*
(Peramus (Deltatheridium (Sheikhdzheilia (Avitotherium ((Paranyctoides (Batodon ((Maelestes (Bobolestes (((Kulbeckia (Lainodon ((Zhangolestes Barunlestes )(Alymlestes Zalambdalestes ))))(Kennalestes (Asioryctes Ukhaatherium )))(Daulestes (Bulaklestes Uchkudukodon )))))(Cimolestes (Eoryctes (((((Gypsonictops Leptictis )(Prodiacodon ((((((((((Didymictis ((Uintacyon (Vulpavus Miacis ))(Viverravus Protictis )))(Hapalodectes (Ankalagon (Dissacus (Sinonyx (Pachyaena Mesonyx ))))))(Eoconodon Goniacodon ))((((Oxyclaenus ((Chriacus Thryptacodon )(Claenodon Anacodon )))(Didelphodus (((Acmeodon Gelastops )((Prolimnocyon Pyrocyon )(Dipsalidictis Tytthaena )))(Aaptoryctes (Palaeoryctes Pararyctes )))))((Palaeosinopa (((Lambertocyon Palaeanodon )(Eomanis Eurotamandua ))(Tubulodon Simpsonotus )))((Escavadodon Onychodectes )(Wyolestes Leptacodon ))))((Loxolophus Arctocyon )(((Aphronorus Pentacodon )(Conacodon (Anisonchus (Haploconus (Periptychus (Ectoconus Hemithlaeus ))))))(Bisonalveus ((Alcidedorbignya (Esthonyx Cyriacotherium ))(Coryphodon (Pantolambda Titanoides ))))))))(Pteropus (Onychonycteris Icaronycteris )))((((((Diacodexis Bunophorus )(Protolipterna (Homacodon ((Gobiohyus (Leptomeryx Poebrotherium ))(Elomeryx (Indohyus (Pakicetus Rodhocetus )))))))(Hyopsodus (Meniscotherium Phenacodus )))(Lessnessina (Tetraclaenodon (Copecion (Ectocion (Lambdotherium (Homogalax ((Eohippus Hyracotherium )(Heptodon Litolophus )))))))))(Desmatoclaenus (Mimatuta (Protoselene Todralestes ))))(Molinodus (Hilalia (Orthaspidotherium Pleuraspidotherium )))))(Macrocranion (Alsaticopithecus (Teilhardimys (Apheliscus Haplomylus )))))(((Blarina Domnina )((Wyonycteris (Litocherus (Adapisorex Echinosorex )))(Uropsilus (Desmana Oreotalpa ))))(Centetodon (Solenodon Parapternodus ))))((((Ptilocercus Tupaia )(Cynocephalus (Elpidophorus (Worlandia Plagiomene ))))((Plesiadapis (Notharctus Adapis ))((Elphidotarsius (Cantius Saxonella ))(Bessoecetor (Apatemys Mixodectes )))))((Tribosphenomys (Paramys (Rhombomylus Gomphos )))(Asiostylops Arctostylops ))))(((Potamogale ((Rhynchocyon Chambius )(Dilambdogale Widanelfarasia )))(Procavia Eritherium ))((Chaetophractus Utaetus )(Bradypus Tamandua ))))))(Purgatorius Protungulatum ))(Chacopterygus Procerberus ))(Puercolestes Betonnia )))))))(Gallolestes (Alostera (Parazhelestes (Aspanlestes Zhelestes )))))))))*
(Peramus (Deltatheridium (Sheikhdzheilia (Avitotherium ((Paranyctoides (Batodon ((Maelestes (Bobolestes (((Kulbeckia (Lainodon ((Zhangolestes Barunlestes )(Alymlestes Zalambdalestes ))))(Kennalestes (Asioryctes Ukhaatherium )))(Daulestes (Bulaklestes Uchkudukodon )))))(Cimolestes (Eoryctes (((((Gypsonictops Leptictis )(Prodiacodon ((((((((((Didymictis ((Uintacyon (Vulpavus Miacis ))(Viverravus Protictis )))(Hapalodectes (Ankalagon (Dissacus (Sinonyx (Pachyaena Mesonyx ))))))(Eoconodon Goniacodon ))((((Oxyclaenus ((Chriacus Thryptacodon )(Claenodon Anacodon )))(Didelphodus ((Acmeodon Gelastops )(((Prolimnocyon Pyrocyon )(Dipsalidictis Tytthaena ))(Aaptoryctes (Palaeoryctes Pararyctes ))))))((Palaeosinopa (((Lambertocyon Palaeanodon )(Eomanis Eurotamandua ))(Tubulodon Simpsonotus )))((Escavadodon Onychodectes )(Wyolestes Leptacodon ))))((Loxolophus Arctocyon )(((Aphronorus Pentacodon )(Conacodon (Anisonchus (Haploconus (Periptychus (Ectoconus Hemithlaeus ))))))(Bisonalveus ((Alcidedorbignya (Esthonyx Cyriacotherium ))(Coryphodon (Pantolambda Titanoides ))))))))(Pteropus (Onychonycteris Icaronycteris )))((((((Diacodexis Bunophorus )(Protolipterna (Homacodon ((Poebrotherium (Gobiohyus Leptomeryx ))(Elomeryx (Indohyus (Pakicetus Rodhocetus )))))))(Hyopsodus (Meniscotherium Phenacodus )))(Lessnessina (Tetraclaenodon (Copecion (Ectocion (Lambdotherium (Homogalax ((Eohippus Hyracotherium )(Heptodon Litolophus )))))))))(Desmatoclaenus (Mimatuta (Protoselene Todralestes ))))(Molinodus (Hilalia (Orthaspidotherium Pleuraspidotherium )))))(Macrocranion (Alsaticopithecus (Teilhardimys (Apheliscus Haplomylus )))))(((Blarina Domnina )((Wyonycteris (Litocherus (Adapisorex Echinosorex )))(Uropsilus (Desmana Oreotalpa ))))(Centetodon (Solenodon Parapternodus ))))((((Ptilocercus Tupaia )(Cynocephalus (Elpidophorus (Worlandia Plagiomene ))))((Plesiadapis (Notharctus Adapis ))((Elphidotarsius (Cantius Saxonella ))(Bessoecetor (Apatemys Mixodectes )))))((Tribosphenomys (Paramys (Rhombomylus Gomphos )))(Asiostylops Arctostylops ))))(((Potamogale ((Rhynchocyon Chambius )(Dilambdogale Widanelfarasia )))(Procavia Eritherium ))((Chaetophractus Utaetus )(Bradypus Tamandua ))))))(Purgatorius Protungulatum ))(Chacopterygus Procerberus ))(Puercolestes Betonnia )))))))(Gallolestes (Alostera (Parazhelestes (Aspanlestes Zhelestes )))))))))*
(Peramus (Deltatheridium (Sheikhdzheilia (Avitotherium ((Paranyctoides (Batodon ((Maelestes (Bobolestes (((Kulbeckia (Lainodon ((Zhangolestes Barunlestes )(Alymlestes Zalambdalestes ))))(Kennalestes (Asioryctes Ukhaatherium )))(Daulestes (Bulaklestes Uchkudukodon )))))(Cimolestes (Eoryctes (((((Gypsonictops Leptictis )(Prodiacodon ((((((((((Didymictis ((Uintacyon (Vulpavus Miacis ))(Viverravus Protictis )))(Hapalodectes (Ankalagon (Dissacus (Sinonyx (Pachyaena Mesonyx ))))))(Eoconodon Goniacodon ))((((Oxyclaenus ((Chriacus Thryptacodon )(Claenodon Anacodon )))(Didelphodus ((Acmeodon Gelastops )(((Prolimnocyon Pyrocyon )(Dipsalidictis Tytthaena ))(Aaptoryctes (Palaeoryctes Pararyctes ))))))((Palaeosinopa (((Lambertocyon Palaeanodon )(Eomanis Eurotamandua ))(Tubulodon Simpsonotus )))((Escavadodon Onychodectes )(Wyolestes Leptacodon ))))((Loxolophus Arctocyon )(((Molinodus (Conacodon (Anisonchus (Haploconus (Periptychus (Ectoconus Hemithlaeus ))))))(Aphronorus Pentacodon ))(Bisonalveus ((Alcidedorbignya (Esthonyx Cyriacotherium ))(Coryphodon (Pantolambda Titanoides ))))))))(Pteropus (Onychonycteris Icaronycteris )))((((((Diacodexis Bunophorus )(Protolipterna (Homacodon ((Poebrotherium (Gobiohyus Leptomeryx ))(Elomeryx (Indohyus (Pakicetus Rodhocetus )))))))(Hyopsodus (Meniscotherium Phenacodus )))(Lessnessina (Tetraclaenodon (Copecion (Ectocion (Lambdotherium ((Eohippus Hyracotherium )(Homogalax (Heptodon Litolophus )))))))))(Desmatoclaenus (Mimatuta (Protoselene Todralestes ))))(Hilalia (Orthaspidotherium Pleuraspidotherium ))))(Macrocranion (Alsaticopithecus (Teilhardimys (Apheliscus Haplomylus )))))(((Blarina Domnina )((Wyonycteris (Litocherus (Adapisorex Echinosorex )))(Uropsilus (Desmana Oreotalpa ))))(Centetodon (Solenodon Parapternodus ))))((((Ptilocercus Tupaia )(Cynocephalus (Elpidophorus (Worlandia Plagiomene ))))((Plesiadapis (Notharctus Adapis ))((Elphidotarsius (Cantius Saxonella ))(Bessoecetor (Apatemys Mixodectes )))))((Tribosphenomys (Paramys (Rhombomylus Gomphos )))(Asiostylops Arctostylops ))))(((Potamogale ((Rhynchocyon Chambius )(Dilambdogale Widanelfarasia )))(Procavia Eritherium ))((Chaetophractus Utaetus )(Bradypus Tamandua ))))))(Purgatorius Protungulatum ))(Chacopterygus Procerberus ))(Puercolestes Betonnia )))))))(Gallolestes (Alostera (Parazhelestes (Aspanlestes Zhelestes )))))))))*
(Peramus (Deltatheridium (Sheikhdzheilia (Avitotherium ((Paranyctoides (Batodon ((Maelestes (Bobolestes (((Kulbeckia (Lainodon ((Zhangolestes Barunlestes )(Alymlestes Zalambdalestes ))))(Kennalestes (Asioryctes Ukhaatherium )))(Daulestes (Bulaklestes Uchkudukodon )))))(Cimolestes (Eoryctes (((((Gypsonictops Leptictis )(Prodiacodon ((((((((((Didymictis ((Uintacyon (Vulpavus Miacis ))(Viverravus Protictis )))(Hapalodectes (Ankalagon (Dissacus (Sinonyx (Pachyaena Mesonyx ))))))(Eoconodon Goniacodon ))((((Oxyclaenus ((Chriacus Thryptacodon )(Claenodon Anacodon )))(Didelphodus ((Acmeodon Gelastops )(((Prolimnocyon Pyrocyon )(Dipsalidictis Tytthaena ))(Aaptoryctes (Palaeoryctes Pararyctes ))))))((Palaeosinopa (((Lambertocyon Palaeanodon )(Eomanis Eurotamandua ))(Tubulodon Simpsonotus )))((Escavadodon Onychodectes )(Wyolestes Leptacodon ))))((Loxolophus Arctocyon )(((Molinodus (Conacodon (Anisonchus (Haploconus (Periptychus (Ectoconus Hemithlaeus ))))))(Aphronorus Pentacodon ))(Bisonalveus ((Alcidedorbignya (Esthonyx Cyriacotherium ))(Coryphodon (Pantolambda Titanoides ))))))))(Pteropus (Onychonycteris Icaronycteris )))((((((Diacodexis Bunophorus )(Protolipterna (Homacodon ((Poebrotherium (Gobiohyus Leptomeryx ))(Elomeryx (Indohyus (Pakicetus Rodhocetus )))))))(Hyopsodus (Meniscotherium Phenacodus )))(Lessnessina (Tetraclaenodon (Copecion (Ectocion (Lambdotherium ((Homogalax (Eohippus Hyracotherium ))(Heptodon Litolophus ))))))))(Desmatoclaenus (Mimatuta (Protoselene Todralestes ))))(Hilalia (Orthaspidotherium Pleuraspidotherium ))))(Macrocranion (Alsaticopithecus (Teilhardimys (Apheliscus Haplomylus )))))(((Blarina Domnina )((Wyonycteris (Litocherus (Adapisorex Echinosorex )))(Uropsilus (Desmana Oreotalpa ))))(Centetodon (Solenodon Parapternodus ))))((((Ptilocercus Tupaia )(Cynocephalus (Elpidophorus (Worlandia Plagiomene ))))((Plesiadapis (Notharctus Adapis ))((Elphidotarsius (Cantius Saxonella ))(Bessoecetor (Apatemys Mixodectes )))))((Tribosphenomys (Paramys (Rhombomylus Gomphos )))(Asiostylops Arctostylops ))))(((Potamogale ((Rhynchocyon Chambius )(Dilambdogale Widanelfarasia )))(Procavia Eritherium ))((Chaetophractus Utaetus )(Bradypus Tamandua ))))))(Purgatorius Protungulatum ))(Chacopterygus Procerberus ))(Puercolestes Betonnia )))))))(Gallolestes (Alostera (Parazhelestes (Aspanlestes Zhelestes )))))))))*
(Peramus (Deltatheridium (Sheikhdzheilia (Avitotherium ((Paranyctoides (Batodon ((Maelestes (Bobolestes (((Kulbeckia (Lainodon ((Zhangolestes Barunlestes )(Alymlestes Zalambdalestes ))))(Kennalestes (Asioryctes Ukhaatherium )))(Daulestes (Bulaklestes Uchkudukodon )))))(Cimolestes (Eoryctes (((((Gypsonictops Leptictis )(Prodiacodon ((((((((((Didymictis ((Uintacyon (Vulpavus Miacis ))(Viverravus Protictis )))(Hapalodectes (Ankalagon (Dissacus (Sinonyx (Pachyaena Mesonyx ))))))(Eoconodon Goniacodon ))((((Oxyclaenus ((Chriacus Thryptacodon )(Claenodon Anacodon )))(Didelphodus ((Acmeodon Gelastops )(((Prolimnocyon Pyrocyon )(Dipsalidictis Tytthaena ))(Aaptoryctes (Palaeoryctes Pararyctes ))))))((Palaeosinopa (((Lambertocyon Palaeanodon )(Eomanis Eurotamandua ))(Tubulodon Simpsonotus )))((Escavadodon Onychodectes )(Wyolestes Leptacodon ))))((Loxolophus Arctocyon )(((Molinodus (Conacodon (Anisonchus (Haploconus (Periptychus (Ectoconus Hemithlaeus ))))))(Aphronorus Pentacodon ))(Bisonalveus ((Alcidedorbignya (Esthonyx Cyriacotherium ))(Coryphodon (Pantolambda Titanoides ))))))))(Pteropus (Onychonycteris Icaronycteris )))((((((Diacodexis Bunophorus )(Protolipterna (Homacodon ((Gobiohyus (Leptomeryx Poebrotherium ))(Elomeryx (Indohyus (Pakicetus Rodhocetus )))))))(Hyopsodus (Meniscotherium Phenacodus )))(Lessnessina (Tetraclaenodon (Copecion (Ectocion (Lambdotherium (Homogalax ((Eohippus Hyracotherium )(Heptodon Litolophus )))))))))(Desmatoclaenus (Mimatuta (Protoselene Todralestes ))))(Hilalia (Orthaspidotherium Pleuraspidotherium ))))(Macrocranion (Alsaticopithecus (Teilhardimys (Apheliscus Haplomylus )))))(((Blarina Domnina )((Wyonycteris (Litocherus (Adapisorex Echinosorex )))(Uropsilus (Desmana Oreotalpa ))))(Centetodon (Solenodon Parapternodus ))))((((Ptilocercus Tupaia )(Cynocephalus (Elpidophorus (Worlandia Plagiomene ))))((Plesiadapis (Notharctus Adapis ))((Elphidotarsius (Cantius Saxonella ))(Bessoecetor (Apatemys Mixodectes )))))((Tribosphenomys (Paramys (Rhombomylus Gomphos )))(Asiostylops Arctostylops ))))(((Potamogale ((Rhynchocyon Chambius )(Dilambdogale Widanelfarasia )))(Procavia Eritherium ))((Chaetophractus Utaetus )(Bradypus Tamandua ))))))(Purgatorius Protungulatum ))(Chacopterygus Procerberus ))(Puercolestes Betonnia )))))))(Gallolestes (Alostera (Parazhelestes (Aspanlestes Zhelestes )))))))))*
(Peramus (Deltatheridium (Sheikhdzheilia (Avitotherium ((Paranyctoides (Batodon ((Maelestes (Bobolestes (((Kulbeckia (Zhangolestes (Lainodon (Barunlestes (Alymlestes Zalambdalestes )))))(Kennalestes (Asioryctes Ukhaatherium )))(Daulestes (Bulaklestes Uchkudukodon )))))(Cimolestes ((Eoryctes ((((Gypsonictops Leptictis )(Prodiacodon ((((((((((Didymictis ((Uintacyon (Vulpavus Miacis ))(Viverravus Protictis )))(Hapalodectes (Ankalagon (Dissacus (Sinonyx (Pachyaena Mesonyx ))))))(Eoconodon Goniacodon ))((((Oxyclaenus ((Chriacus Thryptacodon )(Claenodon Anacodon )))(Didelphodus ((Acmeodon (Gelastops ((Prolimnocyon Pyrocyon )(Dipsalidictis Tytthaena ))))(Aaptoryctes (Palaeoryctes Pararyctes )))))((Palaeosinopa (((Lambertocyon Palaeanodon )(Eomanis Eurotamandua ))(Tubulodon Simpsonotus )))((Escavadodon Onychodectes )(Wyolestes Leptacodon ))))((Loxolophus Arctocyon )(((Aphronorus Pentacodon )(Conacodon (Anisonchus (Haploconus (Periptychus (Ectoconus Hemithlaeus ))))))(Bisonalveus ((Alcidedorbignya (Esthonyx Cyriacotherium ))(Coryphodon (Pantolambda Titanoides ))))))))(Pteropus (Onychonycteris Icaronycteris )))((((((Diacodexis Bunophorus )(Protolipterna (Homacodon ((Poebrotherium (Gobiohyus Leptomeryx ))(Elomeryx (Indohyus (Pakicetus Rodhocetus )))))))(Hyopsodus (Meniscotherium Phenacodus )))(Lessnessina (Tetraclaenodon (Copecion (Ectocion (Lambdotherium (Homogalax ((Eohippus Hyracotherium )(Heptodon Litolophus )))))))))(Desmatoclaenus (Mimatuta (Protoselene Todralestes ))))(Molinodus (Hilalia (Orthaspidotherium Pleuraspidotherium )))))(Macrocranion (Alsaticopithecus (Teilhardimys (Apheliscus Haplomylus )))))(((Blarina Domnina )((Wyonycteris (Litocherus (Adapisorex Echinosorex )))(Uropsilus (Desmana Oreotalpa ))))(Centetodon (Solenodon Parapternodus ))))((((Ptilocercus Tupaia )(Cynocephalus (Elpidophorus (Worlandia Plagiomene ))))((Plesiadapis (Notharctus Adapis ))((Elphidotarsius (Cantius Saxonella ))(Bessoecetor (Apatemys Mixodectes )))))((Tribosphenomys (Paramys (Rhombomylus Gomphos )))(Asiostylops Arctostylops ))))(((Potamogale ((Rhynchocyon Chambius )(Dilambdogale Widanelfarasia )))(Procavia Eritherium ))((Chaetophractus Utaetus )(Bradypus Tamandua ))))))(Purgatorius Protungulatum ))(Chacopterygus Procerberus )))(Puercolestes Betonnia ))))))(Gallolestes (Alostera (Parazhelestes (Aspanlestes Zhelestes )))))))))*
(Peramus (Deltatheridium (Sheikhdzheilia (Avitotherium ((Paranyctoides (Batodon ((Maelestes (Bobolestes (((Kulbeckia (Zhangolestes (Lainodon (Barunlestes (Alymlestes Zalambdalestes )))))(Kennalestes (Asioryctes Ukhaatherium )))(Daulestes (Bulaklestes Uchkudukodon )))))(Cimolestes ((Eoryctes ((((Gypsonictops Leptictis )(Prodiacodon ((((((((((Didymictis ((Uintacyon (Vulpavus Miacis ))(Viverravus Protictis )))(Hapalodectes (Ankalagon (Dissacus (Sinonyx (Pachyaena Mesonyx ))))))(Eoconodon Goniacodon ))((((Oxyclaenus ((Chriacus Thryptacodon )(Claenodon Anacodon )))(Didelphodus ((Acmeodon (Gelastops ((Prolimnocyon Pyrocyon )(Dipsalidictis Tytthaena ))))(Aaptoryctes (Palaeoryctes Pararyctes )))))((Palaeosinopa (((Lambertocyon Palaeanodon )(Eomanis Eurotamandua ))(Tubulodon Simpsonotus )))((Escavadodon Onychodectes )(Wyolestes Leptacodon ))))((Loxolophus Arctocyon )(((Molinodus (Conacodon (Anisonchus (Haploconus (Periptychus (Ectoconus Hemithlaeus ))))))(Aphronorus Pentacodon ))(Bisonalveus ((Alcidedorbignya (Esthonyx Cyriacotherium ))(Coryphodon (Pantolambda Titanoides ))))))))(Pteropus (Onychonycteris Icaronycteris )))((((((Diacodexis Bunophorus )(Protolipterna (Homacodon ((Poebrotherium (Gobiohyus Leptomeryx ))(Elomeryx (Indohyus (Pakicetus Rodhocetus )))))))(Hyopsodus (Meniscotherium Phenacodus )))(Lessnessina (Tetraclaenodon (Copecion (Ectocion (Lambdotherium ((Eohippus Hyracotherium )(Homogalax (Heptodon Litolophus )))))))))(Desmatoclaenus (Mimatuta (Protoselene Todralestes ))))(Hilalia (Orthaspidotherium Pleuraspidotherium ))))(Macrocranion (Alsaticopithecus (Teilhardimys (Apheliscus Haplomylus )))))(((Blarina Domnina )((Wyonycteris (Litocherus (Adapisorex Echinosorex )))(Uropsilus (Desmana Oreotalpa ))))(Centetodon (Solenodon Parapternodus ))))((((Ptilocercus Tupaia )(Cynocephalus (Elpidophorus (Worlandia Plagiomene ))))((Plesiadapis (Notharctus Adapis ))((Elphidotarsius (Cantius Saxonella ))(Bessoecetor (Apatemys Mixodectes )))))((Tribosphenomys (Paramys (Rhombomylus Gomphos )))(Asiostylops Arctostylops ))))(((Potamogale ((Rhynchocyon Chambius )(Dilambdogale Widanelfarasia )))(Procavia Eritherium ))((Chaetophractus Utaetus )(Bradypus Tamandua ))))))(Purgatorius Protungulatum ))(Chacopterygus Procerberus )))(Puercolestes Betonnia ))))))(Gallolestes (Alostera (Parazhelestes (Aspanlestes Zhelestes )))))))))*
(Peramus (Deltatheridium (Sheikhdzheilia (Avitotherium ((Paranyctoides (Batodon ((Maelestes (Bobolestes (((Kulbeckia (Zhangolestes (Lainodon (Barunlestes (Alymlestes Zalambdalestes )))))(Kennalestes (Asioryctes Ukhaatherium )))(Daulestes (Bulaklestes Uchkudukodon )))))(Cimolestes ((Eoryctes ((((Gypsonictops Leptictis )(Prodiacodon ((((((((((Didymictis ((Uintacyon (Vulpavus Miacis ))(Viverravus Protictis )))(Hapalodectes (Ankalagon (Dissacus (Sinonyx (Pachyaena Mesonyx ))))))(Eoconodon Goniacodon ))((((Oxyclaenus ((Chriacus Thryptacodon )(Claenodon Anacodon )))(Didelphodus ((Acmeodon (Gelastops ((Prolimnocyon Pyrocyon )(Dipsalidictis Tytthaena ))))(Aaptoryctes (Palaeoryctes Pararyctes )))))((Palaeosinopa (((Lambertocyon Palaeanodon )(Eomanis Eurotamandua ))(Tubulodon Simpsonotus )))((Escavadodon Onychodectes )(Wyolestes Leptacodon ))))((Loxolophus Arctocyon )(((Molinodus (Conacodon (Anisonchus (Haploconus (Periptychus (Ectoconus Hemithlaeus ))))))(Aphronorus Pentacodon ))(Bisonalveus ((Alcidedorbignya (Esthonyx Cyriacotherium ))(Coryphodon (Pantolambda Titanoides ))))))))(Pteropus (Onychonycteris Icaronycteris )))((((((Diacodexis Bunophorus )(Protolipterna (Homacodon ((Poebrotherium (Gobiohyus Leptomeryx ))(Elomeryx (Indohyus (Pakicetus Rodhocetus )))))))(Hyopsodus (Meniscotherium Phenacodus )))(Lessnessina (Tetraclaenodon (Copecion (Ectocion (Lambdotherium ((Homogalax (Eohippus Hyracotherium ))(Heptodon Litolophus ))))))))(Desmatoclaenus (Mimatuta (Protoselene Todralestes ))))(Hilalia (Orthaspidotherium Pleuraspidotherium ))))(Macrocranion (Alsaticopithecus (Teilhardimys (Apheliscus Haplomylus )))))(((Blarina Domnina )((Wyonycteris (Litocherus (Adapisorex Echinosorex )))(Uropsilus (Desmana Oreotalpa ))))(Centetodon (Solenodon Parapternodus ))))((((Ptilocercus Tupaia )(Cynocephalus (Elpidophorus (Worlandia Plagiomene ))))((Plesiadapis (Notharctus Adapis ))((Elphidotarsius (Cantius Saxonella ))(Bessoecetor (Apatemys Mixodectes )))))((Tribosphenomys (Paramys (Rhombomylus Gomphos )))(Asiostylops Arctostylops ))))(((Potamogale ((Rhynchocyon Chambius )(Dilambdogale Widanelfarasia )))(Procavia Eritherium ))((Chaetophractus Utaetus )(Bradypus Tamandua ))))))(Purgatorius Protungulatum ))(Chacopterygus Procerberus )))(Puercolestes Betonnia ))))))(Gallolestes (Alostera (Parazhelestes (Aspanlestes Zhelestes )))))))))*
(Peramus (Deltatheridium (Sheikhdzheilia (Avitotherium ((Paranyctoides (Batodon ((Maelestes (Bobolestes (((Kulbeckia (Zhangolestes (Lainodon (Barunlestes (Alymlestes Zalambdalestes )))))(Kennalestes (Asioryctes Ukhaatherium )))(Daulestes (Bulaklestes Uchkudukodon )))))(Cimolestes ((Eoryctes ((((Gypsonictops Leptictis )(Prodiacodon ((((((((((Didymictis ((Uintacyon (Vulpavus Miacis ))(Viverravus Protictis )))(Hapalodectes (Ankalagon (Dissacus (Sinonyx (Pachyaena Mesonyx ))))))(Eoconodon Goniacodon ))((((Oxyclaenus ((Chriacus Thryptacodon )(Claenodon Anacodon )))(Didelphodus ((Acmeodon (Gelastops ((Prolimnocyon Pyrocyon )(Dipsalidictis Tytthaena ))))(Aaptoryctes (Palaeoryctes Pararyctes )))))((Palaeosinopa (((Lambertocyon Palaeanodon )(Eomanis Eurotamandua ))(Tubulodon Simpsonotus )))((Escavadodon Onychodectes )(Wyolestes Leptacodon ))))((Loxolophus Arctocyon )(((Molinodus (Conacodon (Anisonchus (Haploconus (Periptychus (Ectoconus Hemithlaeus ))))))(Aphronorus Pentacodon ))(Bisonalveus ((Alcidedorbignya (Esthonyx Cyriacotherium ))(Coryphodon (Pantolambda Titanoides ))))))))(Pteropus (Onychonycteris Icaronycteris )))((((((Diacodexis Bunophorus )(Protolipterna (Homacodon ((Gobiohyus (Leptomeryx Poebrotherium ))(Elomeryx (Indohyus (Pakicetus Rodhocetus )))))))(Hyopsodus (Meniscotherium Phenacodus )))(Lessnessina (Tetraclaenodon (Copecion (Ectocion (Lambdotherium (Homogalax ((Eohippus Hyracotherium )(Heptodon Litolophus )))))))))(Desmatoclaenus (Mimatuta (Protoselene Todralestes ))))(Hilalia (Orthaspidotherium Pleuraspidotherium ))))(Macrocranion (Alsaticopithecus (Teilhardimys (Apheliscus Haplomylus )))))(((Blarina Domnina )((Wyonycteris (Litocherus (Adapisorex Echinosorex )))(Uropsilus (Desmana Oreotalpa ))))(Centetodon (Solenodon Parapternodus ))))((((Ptilocercus Tupaia )(Cynocephalus (Elpidophorus (Worlandia Plagiomene ))))((Plesiadapis (Notharctus Adapis ))((Elphidotarsius (Cantius Saxonella ))(Bessoecetor (Apatemys Mixodectes )))))((Tribosphenomys (Paramys (Rhombomylus Gomphos )))(Asiostylops Arctostylops ))))(((Potamogale ((Rhynchocyon Chambius )(Dilambdogale Widanelfarasia )))(Procavia Eritherium ))((Chaetophractus Utaetus )(Bradypus Tamandua ))))))(Purgatorius Protungulatum ))(Chacopterygus Procerberus )))(Puercolestes Betonnia ))))))(Gallolestes (Alostera (Parazhelestes (Aspanlestes Zhelestes )))))))))*
(Peramus (Deltatheridium (Sheikhdzheilia (Avitotherium ((Paranyctoides (Batodon ((Maelestes (Bobolestes (((Kulbeckia (Zhangolestes (Lainodon (Barunlestes (Alymlestes Zalambdalestes )))))(Kennalestes (Asioryctes Ukhaatherium )))(Daulestes (Bulaklestes Uchkudukodon )))))(Cimolestes ((Eoryctes ((((Gypsonictops Leptictis )(Prodiacodon ((((((((((Didymictis ((Uintacyon (Vulpavus Miacis ))(Viverravus Protictis )))(Hapalodectes (Ankalagon (Dissacus (Sinonyx (Pachyaena Mesonyx ))))))(Eoconodon Goniacodon ))((((Oxyclaenus ((Chriacus Thryptacodon )(Claenodon Anacodon )))(Didelphodus ((Gelastops (Acmeodon ((Prolimnocyon Pyrocyon )(Dipsalidictis Tytthaena ))))(Aaptoryctes (Palaeoryctes Pararyctes )))))((Palaeosinopa (((Lambertocyon Palaeanodon )(Eomanis Eurotamandua ))(Tubulodon Simpsonotus )))((Escavadodon Onychodectes )(Wyolestes Leptacodon ))))((Loxolophus Arctocyon )(((Aphronorus Pentacodon )(Conacodon (Anisonchus (Haploconus (Periptychus (Ectoconus Hemithlaeus ))))))(Bisonalveus ((Alcidedorbignya (Esthonyx Cyriacotherium ))(Coryphodon (Pantolambda Titanoides ))))))))(Pteropus (Onychonycteris Icaronycteris )))((((((Diacodexis Bunophorus )(Protolipterna (Homacodon ((Poebrotherium (Gobiohyus Leptomeryx ))(Elomeryx (Indohyus (Pakicetus Rodhocetus )))))))(Hyopsodus (Meniscotherium Phenacodus )))(Lessnessina (Tetraclaenodon (Copecion (Ectocion (Lambdotherium (Homogalax ((Eohippus Hyracotherium )(Heptodon Litolophus )))))))))(Desmatoclaenus (Mimatuta (Protoselene Todralestes ))))(Molinodus (Hilalia (Orthaspidotherium Pleuraspidotherium )))))(Macrocranion (Alsaticopithecus (Teilhardimys (Apheliscus Haplomylus )))))(((Blarina Domnina )((Wyonycteris (Litocherus (Adapisorex Echinosorex )))(Uropsilus (Desmana Oreotalpa ))))(Centetodon (Solenodon Parapternodus ))))((((Ptilocercus Tupaia )(Cynocephalus (Elpidophorus (Worlandia Plagiomene ))))((Plesiadapis (Notharctus Adapis ))((Elphidotarsius (Cantius Saxonella ))(Bessoecetor (Apatemys Mixodectes )))))((Tribosphenomys (Paramys (Rhombomylus Gomphos )))(Asiostylops Arctostylops ))))(((Potamogale ((Rhynchocyon Chambius )(Dilambdogale Widanelfarasia )))(Procavia Eritherium ))((Chaetophractus Utaetus )(Bradypus Tamandua ))))))(Purgatorius Protungulatum ))(Chacopterygus Procerberus )))(Puercolestes Betonnia ))))))(Gallolestes (Alostera (Parazhelestes (Aspanlestes Zhelestes )))))))))*
(Peramus (Deltatheridium (Sheikhdzheilia (Avitotherium ((Paranyctoides (Batodon ((Maelestes (Bobolestes (((Kulbeckia (Zhangolestes (Lainodon (Barunlestes (Alymlestes Zalambdalestes )))))(Kennalestes (Asioryctes Ukhaatherium )))(Daulestes (Bulaklestes Uchkudukodon )))))(Cimolestes ((Eoryctes ((((Gypsonictops Leptictis )(Prodiacodon ((((((((((Didymictis ((Uintacyon (Vulpavus Miacis ))(Viverravus Protictis )))(Hapalodectes (Ankalagon (Dissacus (Sinonyx (Pachyaena Mesonyx ))))))(Eoconodon Goniacodon ))((((Oxyclaenus ((Chriacus Thryptacodon )(Claenodon Anacodon )))(Didelphodus ((Gelastops (Acmeodon ((Prolimnocyon Pyrocyon )(Dipsalidictis Tytthaena ))))(Aaptoryctes (Palaeoryctes Pararyctes )))))((Palaeosinopa (((Lambertocyon Palaeanodon )(Eomanis Eurotamandua ))(Tubulodon Simpsonotus )))((Escavadodon Onychodectes )(Wyolestes Leptacodon ))))((Loxolophus Arctocyon )(((Molinodus (Conacodon (Anisonchus (Haploconus (Periptychus (Ectoconus Hemithlaeus ))))))(Aphronorus Pentacodon ))(Bisonalveus ((Alcidedorbignya (Esthonyx Cyriacotherium ))(Coryphodon (Pantolambda Titanoides ))))))))(Pteropus (Onychonycteris Icaronycteris )))((((((Diacodexis Bunophorus )(Protolipterna (Homacodon ((Poebrotherium (Gobiohyus Leptomeryx ))(Elomeryx (Indohyus (Pakicetus Rodhocetus )))))))(Hyopsodus (Meniscotherium Phenacodus )))(Lessnessina (Tetraclaenodon (Copecion (Ectocion (Lambdotherium ((Eohippus Hyracotherium )(Homogalax (Heptodon Litolophus )))))))))(Desmatoclaenus (Mimatuta (Protoselene Todralestes ))))(Hilalia (Orthaspidotherium Pleuraspidotherium ))))(Macrocranion (Alsaticopithecus (Teilhardimys (Apheliscus Haplomylus )))))(((Blarina Domnina )((Wyonycteris (Litocherus (Adapisorex Echinosorex )))(Uropsilus (Desmana Oreotalpa ))))(Centetodon (Solenodon Parapternodus ))))((((Ptilocercus Tupaia )(Cynocephalus (Elpidophorus (Worlandia Plagiomene ))))((Plesiadapis (Notharctus Adapis ))((Elphidotarsius (Cantius Saxonella ))(Bessoecetor (Apatemys Mixodectes )))))((Tribosphenomys (Paramys (Rhombomylus Gomphos )))(Asiostylops Arctostylops ))))(((Potamogale ((Rhynchocyon Chambius )(Dilambdogale Widanelfarasia )))(Procavia Eritherium ))((Chaetophractus Utaetus )(Bradypus Tamandua ))))))(Purgatorius Protungulatum ))(Chacopterygus Procerberus )))(Puercolestes Betonnia ))))))(Gallolestes (Alostera (Parazhelestes (Aspanlestes Zhelestes )))))))))*
(Peramus (Deltatheridium (Sheikhdzheilia (Avitotherium ((Paranyctoides (Batodon ((Maelestes (Bobolestes (((Kulbeckia (Zhangolestes (Lainodon (Barunlestes (Alymlestes Zalambdalestes )))))(Kennalestes (Asioryctes Ukhaatherium )))(Daulestes (Bulaklestes Uchkudukodon )))))(Cimolestes ((Eoryctes ((((Gypsonictops Leptictis )(Prodiacodon ((((((((((Didymictis ((Uintacyon (Vulpavus Miacis ))(Viverravus Protictis )))(Hapalodectes (Ankalagon (Dissacus (Sinonyx (Pachyaena Mesonyx ))))))(Eoconodon Goniacodon ))((((Oxyclaenus ((Chriacus Thryptacodon )(Claenodon Anacodon )))(Didelphodus ((Gelastops (Acmeodon ((Prolimnocyon Pyrocyon )(Dipsalidictis Tytthaena ))))(Aaptoryctes (Palaeoryctes Pararyctes )))))((Palaeosinopa (((Lambertocyon Palaeanodon )(Eomanis Eurotamandua ))(Tubulodon Simpsonotus )))((Escavadodon Onychodectes )(Wyolestes Leptacodon ))))((Loxolophus Arctocyon )(((Molinodus (Conacodon (Anisonchus (Haploconus (Periptychus (Ectoconus Hemithlaeus ))))))(Aphronorus Pentacodon ))(Bisonalveus ((Alcidedorbignya (Esthonyx Cyriacotherium ))(Coryphodon (Pantolambda Titanoides ))))))))(Pteropus (Onychonycteris Icaronycteris )))((((((Diacodexis Bunophorus )(Protolipterna (Homacodon ((Poebrotherium (Gobiohyus Leptomeryx ))(Elomeryx (Indohyus (Pakicetus Rodhocetus )))))))(Hyopsodus (Meniscotherium Phenacodus )))(Lessnessina (Tetraclaenodon (Copecion (Ectocion (Lambdotherium ((Homogalax (Eohippus Hyracotherium ))(Heptodon Litolophus ))))))))(Desmatoclaenus (Mimatuta (Protoselene Todralestes ))))(Hilalia (Orthaspidotherium Pleuraspidotherium ))))(Macrocranion (Alsaticopithecus (Teilhardimys (Apheliscus Haplomylus )))))(((Blarina Domnina )((Wyonycteris (Litocherus (Adapisorex Echinosorex )))(Uropsilus (Desmana Oreotalpa ))))(Centetodon (Solenodon Parapternodus ))))((((Ptilocercus Tupaia )(Cynocephalus (Elpidophorus (Worlandia Plagiomene ))))((Plesiadapis (Notharctus Adapis ))((Elphidotarsius (Cantius Saxonella ))(Bessoecetor (Apatemys Mixodectes )))))((Tribosphenomys (Paramys (Rhombomylus Gomphos )))(Asiostylops Arctostylops ))))(((Potamogale ((Rhynchocyon Chambius )(Dilambdogale Widanelfarasia )))(Procavia Eritherium ))((Chaetophractus Utaetus )(Bradypus Tamandua ))))))(Purgatorius Protungulatum ))(Chacopterygus Procerberus )))(Puercolestes Betonnia ))))))(Gallolestes (Alostera (Parazhelestes (Aspanlestes Zhelestes )))))))))*
(Peramus (Deltatheridium (Sheikhdzheilia (Avitotherium ((Paranyctoides (Batodon ((Maelestes (Bobolestes (((Kulbeckia (Zhangolestes (Lainodon (Barunlestes (Alymlestes Zalambdalestes )))))(Kennalestes (Asioryctes Ukhaatherium )))(Daulestes (Bulaklestes Uchkudukodon )))))(Cimolestes ((Eoryctes ((((Gypsonictops Leptictis )(Prodiacodon ((((((((((Didymictis ((Uintacyon (Vulpavus Miacis ))(Viverravus Protictis )))(Hapalodectes (Ankalagon (Dissacus (Sinonyx (Pachyaena Mesonyx ))))))(Eoconodon Goniacodon ))((((Oxyclaenus ((Chriacus Thryptacodon )(Claenodon Anacodon )))(Didelphodus ((Gelastops (Acmeodon ((Prolimnocyon Pyrocyon )(Dipsalidictis Tytthaena ))))(Aaptoryctes (Palaeoryctes Pararyctes )))))((Palaeosinopa (((Lambertocyon Palaeanodon )(Eomanis Eurotamandua ))(Tubulodon Simpsonotus )))((Escavadodon Onychodectes )(Wyolestes Leptacodon ))))((Loxolophus Arctocyon )(((Molinodus (Conacodon (Anisonchus (Haploconus (Periptychus (Ectoconus Hemithlaeus ))))))(Aphronorus Pentacodon ))(Bisonalveus ((Alcidedorbignya (Esthonyx Cyriacotherium ))(Coryphodon (Pantolambda Titanoides ))))))))(Pteropus (Onychonycteris Icaronycteris )))((((((Diacodexis Bunophorus )(Protolipterna (Homacodon ((Gobiohyus (Leptomeryx Poebrotherium ))(Elomeryx (Indohyus (Pakicetus Rodhocetus )))))))(Hyopsodus (Meniscotherium Phenacodus )))(Lessnessina (Tetraclaenodon (Copecion (Ectocion (Lambdotherium (Homogalax ((Eohippus Hyracotherium )(Heptodon Litolophus )))))))))(Desmatoclaenus (Mimatuta (Protoselene Todralestes ))))(Hilalia (Orthaspidotherium Pleuraspidotherium ))))(Macrocranion (Alsaticopithecus (Teilhardimys (Apheliscus Haplomylus )))))(((Blarina Domnina )((Wyonycteris (Litocherus (Adapisorex Echinosorex )))(Uropsilus (Desmana Oreotalpa ))))(Centetodon (Solenodon Parapternodus ))))((((Ptilocercus Tupaia )(Cynocephalus (Elpidophorus (Worlandia Plagiomene ))))((Plesiadapis (Notharctus Adapis ))((Elphidotarsius (Cantius Saxonella ))(Bessoecetor (Apatemys Mixodectes )))))((Tribosphenomys (Paramys (Rhombomylus Gomphos )))(Asiostylops Arctostylops ))))(((Potamogale ((Rhynchocyon Chambius )(Dilambdogale Widanelfarasia )))(Procavia Eritherium ))((Chaetophractus Utaetus )(Bradypus Tamandua ))))))(Purgatorius Protungulatum ))(Chacopterygus Procerberus )))(Puercolestes Betonnia ))))))(Gallolestes (Alostera (Parazhelestes (Aspanlestes Zhelestes )))))))))*
(Peramus (Deltatheridium (Sheikhdzheilia (Avitotherium ((Paranyctoides (Batodon ((Maelestes (Bobolestes (((Kulbeckia (Zhangolestes (Lainodon (Barunlestes (Alymlestes Zalambdalestes )))))(Kennalestes (Asioryctes Ukhaatherium )))(Daulestes (Bulaklestes Uchkudukodon )))))(Cimolestes ((Eoryctes ((((Gypsonictops Leptictis )(Prodiacodon ((((((((((Didymictis ((Uintacyon (Vulpavus Miacis ))(Viverravus Protictis )))(Hapalodectes (Ankalagon (Dissacus (Sinonyx (Pachyaena Mesonyx ))))))(Eoconodon Goniacodon ))((((Oxyclaenus ((Chriacus Thryptacodon )(Claenodon Anacodon )))(Didelphodus (((Acmeodon Gelastops )((Prolimnocyon Pyrocyon )(Dipsalidictis Tytthaena )))(Aaptoryctes (Palaeoryctes Pararyctes )))))((Palaeosinopa (((Lambertocyon Palaeanodon )(Eomanis Eurotamandua ))(Tubulodon Simpsonotus )))((Escavadodon Onychodectes )(Wyolestes Leptacodon ))))((Loxolophus Arctocyon )(((Aphronorus Pentacodon )(Conacodon (Anisonchus (Haploconus (Periptychus (Ectoconus Hemithlaeus ))))))(Bisonalveus ((Alcidedorbignya (Esthonyx Cyriacotherium ))(Coryphodon (Pantolambda Titanoides ))))))))(Pteropus (Onychonycteris Icaronycteris )))((((((Diacodexis Bunophorus )(Protolipterna (Homacodon ((Poebrotherium (Gobiohyus Leptomeryx ))(Elomeryx (Indohyus (Pakicetus Rodhocetus )))))))(Hyopsodus (Meniscotherium Phenacodus )))(Lessnessina (Tetraclaenodon (Copecion (Ectocion (Lambdotherium ((Eohippus Hyracotherium )(Homogalax (Heptodon Litolophus )))))))))(Desmatoclaenus (Mimatuta (Protoselene Todralestes ))))(Molinodus (Hilalia (Orthaspidotherium Pleuraspidotherium )))))(Macrocranion (Alsaticopithecus (Teilhardimys (Apheliscus Haplomylus )))))(((Blarina Domnina )((Wyonycteris (Litocherus (Adapisorex Echinosorex )))(Uropsilus (Desmana Oreotalpa ))))(Centetodon (Solenodon Parapternodus ))))((((Ptilocercus Tupaia )(Cynocephalus (Elpidophorus (Worlandia Plagiomene ))))((Plesiadapis (Notharctus Adapis ))((Elphidotarsius (Cantius Saxonella ))(Bessoecetor (Apatemys Mixodectes )))))((Tribosphenomys (Paramys (Rhombomylus Gomphos )))(Asiostylops Arctostylops ))))(((Potamogale ((Rhynchocyon Chambius )(Dilambdogale Widanelfarasia )))(Procavia Eritherium ))((Chaetophractus Utaetus )(Bradypus Tamandua ))))))(Purgatorius Protungulatum ))(Chacopterygus Procerberus )))(Puercolestes Betonnia ))))))(Gallolestes (Alostera (Parazhelestes (Aspanlestes Zhelestes )))))))))*
(Peramus (Deltatheridium (Sheikhdzheilia (Avitotherium ((Paranyctoides (Batodon ((Maelestes (Bobolestes (((Kulbeckia (Zhangolestes (Lainodon (Barunlestes (Alymlestes Zalambdalestes )))))(Kennalestes (Asioryctes Ukhaatherium )))(Daulestes (Bulaklestes Uchkudukodon )))))(Cimolestes ((Eoryctes ((((Gypsonictops Leptictis )(Prodiacodon ((((((((((Didymictis ((Uintacyon (Vulpavus Miacis ))(Viverravus Protictis )))(Hapalodectes (Ankalagon (Dissacus (Sinonyx (Pachyaena Mesonyx ))))))(Eoconodon Goniacodon ))((((Oxyclaenus ((Chriacus Thryptacodon )(Claenodon Anacodon )))(Didelphodus (((Acmeodon Gelastops )((Prolimnocyon Pyrocyon )(Dipsalidictis Tytthaena )))(Aaptoryctes (Palaeoryctes Pararyctes )))))((Palaeosinopa (((Lambertocyon Palaeanodon )(Eomanis Eurotamandua ))(Tubulodon Simpsonotus )))((Escavadodon Onychodectes )(Wyolestes Leptacodon ))))((Loxolophus Arctocyon )(((Aphronorus Pentacodon )(Conacodon (Anisonchus (Haploconus (Periptychus (Ectoconus Hemithlaeus ))))))(Bisonalveus ((Alcidedorbignya (Esthonyx Cyriacotherium ))(Coryphodon (Pantolambda Titanoides ))))))))(Pteropus (Onychonycteris Icaronycteris )))((((((Diacodexis Bunophorus )(Protolipterna (Homacodon ((Poebrotherium (Gobiohyus Leptomeryx ))(Elomeryx (Indohyus (Pakicetus Rodhocetus )))))))(Hyopsodus (Meniscotherium Phenacodus )))(Lessnessina (Tetraclaenodon (Copecion (Ectocion (Lambdotherium ((Homogalax (Eohippus Hyracotherium ))(Heptodon Litolophus ))))))))(Desmatoclaenus (Mimatuta (Protoselene Todralestes ))))(Molinodus (Hilalia (Orthaspidotherium Pleuraspidotherium )))))(Macrocranion (Alsaticopithecus (Teilhardimys (Apheliscus Haplomylus )))))(((Blarina Domnina )((Wyonycteris (Litocherus (Adapisorex Echinosorex )))(Uropsilus (Desmana Oreotalpa ))))(Centetodon (Solenodon Parapternodus ))))((((Ptilocercus Tupaia )(Cynocephalus (Elpidophorus (Worlandia Plagiomene ))))((Plesiadapis (Notharctus Adapis ))((Elphidotarsius (Cantius Saxonella ))(Bessoecetor (Apatemys Mixodectes )))))((Tribosphenomys (Paramys (Rhombomylus Gomphos )))(Asiostylops Arctostylops ))))(((Potamogale ((Rhynchocyon Chambius )(Dilambdogale Widanelfarasia )))(Procavia Eritherium ))((Chaetophractus Utaetus )(Bradypus Tamandua ))))))(Purgatorius Protungulatum ))(Chacopterygus Procerberus )))(Puercolestes Betonnia ))))))(Gallolestes (Alostera (Parazhelestes (Aspanlestes Zhelestes )))))))))*
(Peramus (Deltatheridium (Sheikhdzheilia (Avitotherium ((Paranyctoides (Batodon ((Maelestes (Bobolestes (((Kulbeckia (Zhangolestes (Lainodon (Barunlestes (Alymlestes Zalambdalestes )))))(Kennalestes (Asioryctes Ukhaatherium )))(Daulestes (Bulaklestes Uchkudukodon )))))(Cimolestes ((Eoryctes ((((Gypsonictops Leptictis )(Prodiacodon ((((((((((Didymictis ((Uintacyon (Vulpavus Miacis ))(Viverravus Protictis )))(Hapalodectes (Ankalagon (Dissacus (Sinonyx (Pachyaena Mesonyx ))))))(Eoconodon Goniacodon ))((((Oxyclaenus ((Chriacus Thryptacodon )(Claenodon Anacodon )))(Didelphodus (((Acmeodon Gelastops )((Prolimnocyon Pyrocyon )(Dipsalidictis Tytthaena )))(Aaptoryctes (Palaeoryctes Pararyctes )))))((Palaeosinopa (((Lambertocyon Palaeanodon )(Eomanis Eurotamandua ))(Tubulodon Simpsonotus )))((Escavadodon Onychodectes )(Wyolestes Leptacodon ))))((Loxolophus Arctocyon )(((Aphronorus Pentacodon )(Conacodon (Anisonchus (Haploconus (Periptychus (Ectoconus Hemithlaeus ))))))(Bisonalveus ((Alcidedorbignya (Esthonyx Cyriacotherium ))(Coryphodon (Pantolambda Titanoides ))))))))(Pteropus (Onychonycteris Icaronycteris )))((((((Diacodexis Bunophorus )(Protolipterna (Homacodon ((Gobiohyus (Leptomeryx Poebrotherium ))(Elomeryx (Indohyus (Pakicetus Rodhocetus )))))))(Hyopsodus (Meniscotherium Phenacodus )))(Lessnessina (Tetraclaenodon (Copecion (Ectocion (Lambdotherium (Homogalax ((Eohippus Hyracotherium )(Heptodon Litolophus )))))))))(Desmatoclaenus (Mimatuta (Protoselene Todralestes ))))(Molinodus (Hilalia (Orthaspidotherium Pleuraspidotherium )))))(Macrocranion (Alsaticopithecus (Teilhardimys (Apheliscus Haplomylus )))))(((Blarina Domnina )((Wyonycteris (Litocherus (Adapisorex Echinosorex )))(Uropsilus (Desmana Oreotalpa ))))(Centetodon (Solenodon Parapternodus ))))((((Ptilocercus Tupaia )(Cynocephalus (Elpidophorus (Worlandia Plagiomene ))))((Plesiadapis (Notharctus Adapis ))((Elphidotarsius (Cantius Saxonella ))(Bessoecetor (Apatemys Mixodectes )))))((Tribosphenomys (Paramys (Rhombomylus Gomphos )))(Asiostylops Arctostylops ))))(((Potamogale ((Rhynchocyon Chambius )(Dilambdogale Widanelfarasia )))(Procavia Eritherium ))((Chaetophractus Utaetus )(Bradypus Tamandua ))))))(Purgatorius Protungulatum ))(Chacopterygus Procerberus )))(Puercolestes Betonnia ))))))(Gallolestes (Alostera (Parazhelestes (Aspanlestes Zhelestes )))))))))*
[truncated: 727,888 more chars]
