# Supplementary material for: Eutherians experienced elevated evolutionary rates in the immediate aftermath of the Cretaceous–Palaeogene mass extinction
Source: Proc Biol Sci. 2016 Jun 29;283(1833):20153026. doi: 10.1098/rspb.2015.3026 (PMC4936024; doi:10.1098/rspb.2015.3026)
Supplement: File S5 - DM [file rspb20153026supp9.txt]

tread 'tree(s) from TNT, for data in C:\Users\Thomas Halliday\Google Drive\Thomas Mammals\177 discrete z-constrained matrix.tnt'
(Peramus (Deltatheridium (Sheikhdzheilia (Avitotherium ((Paranyctoides (Batodon ((Maelestes (Bobolestes (((Kulbeckia (Lainodon (Zhangolestes (Barunlestes (Alymlestes Zalambdalestes )))))(Kennalestes (Asioryctes Ukhaatherium )))(Daulestes (Bulaklestes Uchkudukodon )))))(Cimolestes ((Eoryctes (((Gypsonictops Leptictis )((Purgatorius Protungulatum )((((((((((((Mimatuta ((Wyolestes ((Uintacyon (Vulpavus Miacis ))(Didymictis (Viverravus Protictis ))))(Eoconodon Goniacodon )))(Didelphodus ((Acmeodon Gelastops )(((Prolimnocyon Pyrocyon )(Dipsalidictis Tytthaena ))(Aaptoryctes (Widanelfarasia (Oreotalpa Dilambdogale )))))))(Oxyclaenus ((Chriacus Loxolophus )((Thryptacodon (Arctocyon Protolipterna ))(Claenodon Anacodon )))))(((Lambertocyon (Escavadodon Onychodectes ))((Pentacodon (Tubulodon (Palaeanodon (Eomanis Eurotamandua ))))(Palaeosinopa Todralestes )))(Molinodus (Esthonyx (Alcidedorbignya (Coryphodon (Pantolambda (Titanoides Cyriacotherium ))))))))(Aphronorus (Conacodon (Anisonchus (Haploconus (Periptychus (Ectoconus Hemithlaeus )))))))((((Hapalodectes (Dissacus (Pachyaena Ankalagon )))(Mesonyx Sinonyx ))(Simpsonotus (((Lambdotherium Leptomeryx )(Indohyus (Elomeryx (Pakicetus Rodhocetus ))))(Litolophus (Gobiohyus Poebrotherium )))))(Pteropus (Onychonycteris Icaronycteris ))))((Desmatoclaenus (((Bunophorus (Diacodexis (Protoselene Homacodon )))(Hyopsodus (Meniscotherium Phenacodus )))(Lessnessina (Tetraclaenodon (Copecion (Ectocion ((Eohippus Hyracotherium )(Homogalax Heptodon ))))))))(Bisonalveus ((Hilalia (Orthaspidotherium Pleuraspidotherium ))(Asiostylops Arctostylops )))))(Macrocranion (Alsaticopithecus (Apheliscus Haplomylus ))))((Litocherus ((Wyonycteris (Blarina Echinosorex ))(Uropsilus Desmana )))(Adapisorex ((Bessoecetor (Pararyctes (Palaeoryctes (Solenodon Parapternodus ))))(Centetodon Leptacodon )))))(((((Ptilocercus Tupaia )(Saxonella Cynocephalus ))(Apatemys (Cantius Mixodectes )))(Plesiadapis (Notharctus Adapis )))(Domnina (Tribosphenomys (Paramys (Rhombomylus Gomphos ))))))(Prodiacodon (Teilhardimys (Chambius (((Potamogale Rhynchocyon )(Procavia Eritherium ))(Chaetophractus (Bradypus (Tamandua Utaetus ))))))))(Elphidotarsius (Elpidophorus (Worlandia Plagiomene ))))))(Chacopterygus Procerberus )))(Puercolestes Betonnia ))))))(Gallolestes (Alostera (Parazhelestes (Aspanlestes Zhelestes )))))))))*
(Peramus (Deltatheridium (Sheikhdzheilia (Avitotherium ((Paranyctoides (Batodon ((Maelestes (Bobolestes (((Kulbeckia (Lainodon (Zhangolestes (Barunlestes (Alymlestes Zalambdalestes )))))(Kennalestes (Asioryctes Ukhaatherium )))(Daulestes (Bulaklestes Uchkudukodon )))))(Cimolestes ((Eoryctes (((Gypsonictops Leptictis )((Purgatorius Protungulatum )((((((((((((Mimatuta ((Wyolestes ((Uintacyon (Vulpavus Miacis ))(Didymictis (Viverravus Protictis ))))(Eoconodon Goniacodon )))(Didelphodus ((Acmeodon Gelastops )(((Prolimnocyon Pyrocyon )(Dipsalidictis Tytthaena ))(Aaptoryctes (Widanelfarasia (Oreotalpa Dilambdogale )))))))(Oxyclaenus ((Chriacus Loxolophus )((Thryptacodon (Arctocyon Protolipterna ))(Claenodon Anacodon )))))(((Lambertocyon (Escavadodon Onychodectes ))((Pentacodon (Tubulodon (Palaeanodon (Eomanis Eurotamandua ))))(Palaeosinopa Todralestes )))(Molinodus (Esthonyx (Alcidedorbignya (Coryphodon (Pantolambda (Titanoides Cyriacotherium ))))))))(Aphronorus (Conacodon (Anisonchus (Haploconus (Periptychus (Ectoconus Hemithlaeus )))))))(((Hapalodectes (Dissacus (Pachyaena Ankalagon )))(Mesonyx Sinonyx ))((Pteropus (Onychonycteris Icaronycteris ))(Simpsonotus (Lambdotherium (Litolophus (Poebrotherium (Gobiohyus (Leptomeryx (Indohyus (Elomeryx (Pakicetus Rodhocetus ))))))))))))((Desmatoclaenus (((Bunophorus (Diacodexis (Protoselene Homacodon )))(Hyopsodus (Meniscotherium Phenacodus )))(Lessnessina (Tetraclaenodon (Copecion (Ectocion ((Eohippus Hyracotherium )(Homogalax Heptodon ))))))))(Bisonalveus ((Hilalia (Orthaspidotherium Pleuraspidotherium ))(Asiostylops Arctostylops )))))(Macrocranion (Alsaticopithecus (Apheliscus Haplomylus ))))((Litocherus ((Wyonycteris (Blarina Echinosorex ))(Uropsilus Desmana )))(Adapisorex ((Bessoecetor (Pararyctes (Palaeoryctes (Solenodon Parapternodus ))))(Centetodon Leptacodon )))))(((((Ptilocercus Tupaia )(Saxonella Cynocephalus ))(Apatemys (Cantius Mixodectes )))(Plesiadapis (Notharctus Adapis )))(Domnina (Tribosphenomys (Paramys (Rhombomylus Gomphos ))))))(Prodiacodon (Teilhardimys (Chambius (((Potamogale Rhynchocyon )(Procavia Eritherium ))(Chaetophractus (Bradypus (Tamandua Utaetus ))))))))(Elphidotarsius (Elpidophorus (Worlandia Plagiomene ))))))(Chacopterygus Procerberus )))(Puercolestes Betonnia ))))))(Gallolestes (Alostera (Parazhelestes (Aspanlestes Zhelestes )))))))))*
(Peramus (Deltatheridium (Sheikhdzheilia (Avitotherium ((Paranyctoides (Batodon ((Maelestes (Bobolestes (((Kulbeckia (Zhangolestes (Lainodon (Barunlestes (Alymlestes Zalambdalestes )))))(Kennalestes (Asioryctes Ukhaatherium )))(Daulestes (Bulaklestes Uchkudukodon )))))(Cimolestes ((Eoryctes (((Gypsonictops Leptictis )((Purgatorius Protungulatum )((((((((((((Mimatuta ((Wyolestes ((Uintacyon (Vulpavus Miacis ))(Didymictis (Viverravus Protictis ))))(Eoconodon Goniacodon )))(Didelphodus ((Acmeodon Gelastops )(((Prolimnocyon Pyrocyon )(Dipsalidictis Tytthaena ))(Aaptoryctes (Widanelfarasia (Oreotalpa Dilambdogale )))))))(Oxyclaenus ((Chriacus Loxolophus )((Thryptacodon (Arctocyon Protolipterna ))(Claenodon Anacodon )))))(((Lambertocyon (Escavadodon Onychodectes ))((Pentacodon (Tubulodon (Palaeanodon (Eomanis Eurotamandua ))))(Palaeosinopa Todralestes )))(Molinodus (Esthonyx (Alcidedorbignya (Coryphodon (Pantolambda (Titanoides Cyriacotherium ))))))))(Aphronorus (Conacodon (Anisonchus (Haploconus (Periptychus (Ectoconus Hemithlaeus )))))))(((Hapalodectes (Dissacus (Pachyaena Ankalagon )))(Mesonyx Sinonyx ))((Pteropus (Onychonycteris Icaronycteris ))(Simpsonotus (Lambdotherium (Litolophus (Poebrotherium (Gobiohyus (Leptomeryx (Indohyus (Elomeryx (Pakicetus Rodhocetus ))))))))))))((Desmatoclaenus (((Bunophorus (Diacodexis (Protoselene Homacodon )))(Hyopsodus (Meniscotherium Phenacodus )))(Lessnessina (Tetraclaenodon (Copecion (Ectocion ((Eohippus Hyracotherium )(Homogalax Heptodon ))))))))(Bisonalveus ((Hilalia (Orthaspidotherium Pleuraspidotherium ))(Asiostylops Arctostylops )))))(Macrocranion (Alsaticopithecus (Apheliscus Haplomylus ))))((Litocherus ((Wyonycteris (Blarina Echinosorex ))(Uropsilus Desmana )))(Adapisorex ((Bessoecetor (Pararyctes (Palaeoryctes (Solenodon Parapternodus ))))(Centetodon Leptacodon )))))(((((Ptilocercus Tupaia )(Saxonella Cynocephalus ))(Apatemys (Cantius Mixodectes )))(Plesiadapis (Notharctus Adapis )))(Domnina (Tribosphenomys (Paramys (Rhombomylus Gomphos ))))))(Prodiacodon (Teilhardimys (Chambius (((Potamogale Rhynchocyon )(Procavia Eritherium ))(Chaetophractus (Bradypus (Tamandua Utaetus ))))))))(Elphidotarsius (Elpidophorus (Worlandia Plagiomene ))))))(Chacopterygus Procerberus )))(Puercolestes Betonnia ))))))(Gallolestes (Alostera (Parazhelestes (Aspanlestes Zhelestes )))))))))*
(Peramus (Deltatheridium (Sheikhdzheilia (Avitotherium ((Paranyctoides (Batodon ((Maelestes (Bobolestes (((Kulbeckia (Zhangolestes (Lainodon (Barunlestes (Alymlestes Zalambdalestes )))))(Kennalestes (Asioryctes Ukhaatherium )))(Daulestes (Bulaklestes Uchkudukodon )))))(Cimolestes ((Eoryctes (((Gypsonictops Leptictis )((Purgatorius Protungulatum )((((((((((((Mimatuta ((Wyolestes ((Uintacyon (Vulpavus Miacis ))(Didymictis (Viverravus Protictis ))))(Eoconodon Goniacodon )))(Didelphodus ((Acmeodon Gelastops )(((Prolimnocyon Pyrocyon )(Dipsalidictis Tytthaena ))(Aaptoryctes (Widanelfarasia (Oreotalpa Dilambdogale )))))))(Oxyclaenus ((Chriacus Loxolophus )((Thryptacodon (Arctocyon Protolipterna ))(Claenodon Anacodon )))))(((Lambertocyon (Escavadodon Onychodectes ))((Pentacodon (Tubulodon (Palaeanodon (Eomanis Eurotamandua ))))(Palaeosinopa Todralestes )))(Molinodus (Esthonyx (Alcidedorbignya (Coryphodon (Pantolambda (Titanoides Cyriacotherium ))))))))(Aphronorus (Conacodon (Anisonchus (Haploconus (Periptychus (Ectoconus Hemithlaeus )))))))((((Hapalodectes (Dissacus (Pachyaena Ankalagon )))(Mesonyx Sinonyx ))(Simpsonotus (((Lambdotherium Leptomeryx )(Indohyus (Elomeryx (Pakicetus Rodhocetus ))))(Litolophus (Gobiohyus Poebrotherium )))))(Pteropus (Onychonycteris Icaronycteris ))))((Desmatoclaenus (((Bunophorus (Diacodexis (Protoselene Homacodon )))(Hyopsodus (Meniscotherium Phenacodus )))(Lessnessina (Tetraclaenodon (Copecion (Ectocion ((Eohippus Hyracotherium )(Homogalax Heptodon ))))))))(Bisonalveus ((Hilalia (Orthaspidotherium Pleuraspidotherium ))(Asiostylops Arctostylops )))))(Macrocranion (Alsaticopithecus (Apheliscus Haplomylus ))))((Litocherus ((Wyonycteris (Blarina Echinosorex ))(Uropsilus Desmana )))(Adapisorex ((Bessoecetor (Pararyctes (Palaeoryctes (Solenodon Parapternodus ))))(Centetodon Leptacodon )))))(((((Ptilocercus Tupaia )(Saxonella Cynocephalus ))(Apatemys (Cantius Mixodectes )))(Plesiadapis (Notharctus Adapis )))(Domnina (Tribosphenomys (Paramys (Rhombomylus Gomphos ))))))(Prodiacodon (Teilhardimys (Chambius (((Potamogale Rhynchocyon )(Procavia Eritherium ))(Chaetophractus (Bradypus (Tamandua Utaetus ))))))))(Elphidotarsius (Elpidophorus (Worlandia Plagiomene ))))))(Chacopterygus Procerberus )))(Puercolestes Betonnia ))))))(Gallolestes (Alostera (Parazhelestes (Aspanlestes Zhelestes )))))))))*
(Peramus (Deltatheridium (Sheikhdzheilia (Avitotherium ((Paranyctoides (Batodon ((Maelestes (Bobolestes (((Kulbeckia (Lainodon (Zhangolestes (Barunlestes (Alymlestes Zalambdalestes )))))(Kennalestes (Asioryctes Ukhaatherium )))(Bulaklestes (Daulestes Uchkudukodon )))))(Cimolestes ((Eoryctes (((Gypsonictops Leptictis )((Purgatorius Protungulatum )((((((((((((Mimatuta ((Wyolestes ((Uintacyon (Vulpavus Miacis ))(Didymictis (Viverravus Protictis ))))(Eoconodon Goniacodon )))(Didelphodus ((Acmeodon Gelastops )(((Prolimnocyon Pyrocyon )(Dipsalidictis Tytthaena ))(Aaptoryctes (Widanelfarasia (Oreotalpa Dilambdogale )))))))(Oxyclaenus ((Chriacus Loxolophus )((Thryptacodon (Arctocyon Protolipterna ))(Claenodon Anacodon )))))(((Lambertocyon (Escavadodon Onychodectes ))((Pentacodon (Tubulodon (Palaeanodon (Eomanis Eurotamandua ))))(Palaeosinopa Todralestes )))(Molinodus (Esthonyx (Alcidedorbignya (Coryphodon (Pantolambda (Titanoides Cyriacotherium ))))))))(Aphronorus (Conacodon (Anisonchus (Haploconus (Periptychus (Ectoconus Hemithlaeus )))))))((((Hapalodectes (Dissacus (Pachyaena Ankalagon )))(Mesonyx Sinonyx ))(Simpsonotus (((Lambdotherium Leptomeryx )(Indohyus (Elomeryx (Pakicetus Rodhocetus ))))(Litolophus (Gobiohyus Poebrotherium )))))(Pteropus (Onychonycteris Icaronycteris ))))((Desmatoclaenus (((Bunophorus (Diacodexis (Protoselene Homacodon )))(Hyopsodus (Meniscotherium Phenacodus )))(Lessnessina (Tetraclaenodon (Copecion (Ectocion ((Eohippus Hyracotherium )(Homogalax Heptodon ))))))))(Bisonalveus ((Hilalia (Orthaspidotherium Pleuraspidotherium ))(Asiostylops Arctostylops )))))(Macrocranion (Alsaticopithecus (Apheliscus Haplomylus ))))((Litocherus ((Wyonycteris (Blarina Echinosorex ))(Uropsilus Desmana )))(Adapisorex ((Bessoecetor (Pararyctes (Palaeoryctes (Solenodon Parapternodus ))))(Centetodon Leptacodon )))))(((((Ptilocercus Tupaia )(Saxonella Cynocephalus ))(Apatemys (Cantius Mixodectes )))(Plesiadapis (Notharctus Adapis )))(Domnina (Tribosphenomys (Paramys (Rhombomylus Gomphos ))))))(Prodiacodon (Teilhardimys (Chambius (((Potamogale Rhynchocyon )(Procavia Eritherium ))(Chaetophractus (Bradypus (Tamandua Utaetus ))))))))(Elphidotarsius (Elpidophorus (Worlandia Plagiomene ))))))(Chacopterygus Procerberus )))(Puercolestes Betonnia ))))))(Gallolestes (Alostera (Parazhelestes (Aspanlestes Zhelestes )))))))))*
(Peramus (Deltatheridium (Sheikhdzheilia (Avitotherium ((Paranyctoides (Batodon ((Maelestes (Bobolestes (((Kulbeckia (Lainodon ((Zhangolestes Barunlestes )(Alymlestes Zalambdalestes ))))(Kennalestes (Asioryctes Ukhaatherium )))(Daulestes (Bulaklestes Uchkudukodon )))))(Cimolestes ((Eoryctes (((Gypsonictops Leptictis )((Purgatorius Protungulatum )((((((((((((Mimatuta ((Wyolestes ((Uintacyon (Vulpavus Miacis ))(Didymictis (Viverravus Protictis ))))(Eoconodon Goniacodon )))(Didelphodus ((Acmeodon Gelastops )(((Prolimnocyon Pyrocyon )(Dipsalidictis Tytthaena ))(Aaptoryctes (Widanelfarasia (Oreotalpa Dilambdogale )))))))(Oxyclaenus ((Chriacus Loxolophus )((Thryptacodon (Arctocyon Protolipterna ))(Claenodon Anacodon )))))(((Lambertocyon (Escavadodon Onychodectes ))((Pentacodon (Tubulodon (Palaeanodon (Eomanis Eurotamandua ))))(Palaeosinopa Todralestes )))(Molinodus (Esthonyx (Alcidedorbignya (Coryphodon (Pantolambda (Titanoides Cyriacotherium ))))))))(Aphronorus (Conacodon (Anisonchus (Haploconus (Periptychus (Ectoconus Hemithlaeus )))))))((((Hapalodectes (Dissacus (Pachyaena Ankalagon )))(Mesonyx Sinonyx ))(Simpsonotus (((Lambdotherium Leptomeryx )(Indohyus (Elomeryx (Pakicetus Rodhocetus ))))(Litolophus (Gobiohyus Poebrotherium )))))(Pteropus (Onychonycteris Icaronycteris ))))((Desmatoclaenus (((Bunophorus (Diacodexis (Protoselene Homacodon )))(Hyopsodus (Meniscotherium Phenacodus )))(Lessnessina (Tetraclaenodon (Copecion (Ectocion ((Eohippus Hyracotherium )(Homogalax Heptodon ))))))))(Bisonalveus ((Hilalia (Orthaspidotherium Pleuraspidotherium ))(Asiostylops Arctostylops )))))(Macrocranion (Alsaticopithecus (Apheliscus Haplomylus ))))((Litocherus ((Wyonycteris (Blarina Echinosorex ))(Uropsilus Desmana )))(Adapisorex ((Bessoecetor (Pararyctes (Palaeoryctes (Solenodon Parapternodus ))))(Centetodon Leptacodon )))))(((((Ptilocercus Tupaia )(Saxonella Cynocephalus ))(Apatemys (Cantius Mixodectes )))(Plesiadapis (Notharctus Adapis )))(Domnina (Tribosphenomys (Paramys (Rhombomylus Gomphos ))))))(Prodiacodon (Teilhardimys (Chambius (((Potamogale Rhynchocyon )(Procavia Eritherium ))(Chaetophractus (Bradypus (Tamandua Utaetus ))))))))(Elphidotarsius (Elpidophorus (Worlandia Plagiomene ))))))(Chacopterygus Procerberus )))(Puercolestes Betonnia ))))))(Gallolestes (Alostera (Parazhelestes (Aspanlestes Zhelestes )))))))))*
(Peramus (Deltatheridium (Sheikhdzheilia (Avitotherium ((Paranyctoides (Batodon ((Maelestes (Bobolestes (((Kulbeckia (Lainodon (Zhangolestes (Barunlestes (Alymlestes Zalambdalestes )))))(Kennalestes (Asioryctes Ukhaatherium )))(Daulestes (Bulaklestes Uchkudukodon )))))(Cimolestes (Eoryctes ((((Gypsonictops Leptictis )((Purgatorius Protungulatum )((((((((((((Mimatuta ((Wyolestes ((Uintacyon (Vulpavus Miacis ))(Didymictis (Viverravus Protictis ))))(Eoconodon Goniacodon )))(Didelphodus ((Acmeodon Gelastops )(((Prolimnocyon Pyrocyon )(Dipsalidictis Tytthaena ))(Aaptoryctes (Widanelfarasia (Oreotalpa Dilambdogale )))))))(Oxyclaenus ((Chriacus Loxolophus )((Thryptacodon (Arctocyon Protolipterna ))(Claenodon Anacodon )))))(((Lambertocyon (Escavadodon Onychodectes ))((Pentacodon (Tubulodon (Palaeanodon (Eomanis Eurotamandua ))))(Palaeosinopa Todralestes )))(Molinodus (Esthonyx (Alcidedorbignya (Coryphodon (Pantolambda (Titanoides Cyriacotherium ))))))))(Aphronorus (Conacodon (Anisonchus (Haploconus (Periptychus (Ectoconus Hemithlaeus )))))))((((Hapalodectes (Dissacus (Pachyaena Ankalagon )))(Mesonyx Sinonyx ))(Simpsonotus (((Lambdotherium Leptomeryx )(Indohyus (Elomeryx (Pakicetus Rodhocetus ))))(Litolophus (Gobiohyus Poebrotherium )))))(Pteropus (Onychonycteris Icaronycteris ))))((Desmatoclaenus (((Bunophorus (Diacodexis (Protoselene Homacodon )))(Hyopsodus (Meniscotherium Phenacodus )))(Lessnessina (Tetraclaenodon (Copecion (Ectocion ((Eohippus Hyracotherium )(Homogalax Heptodon ))))))))(Bisonalveus ((Hilalia (Orthaspidotherium Pleuraspidotherium ))(Asiostylops Arctostylops )))))(Macrocranion (Alsaticopithecus (Apheliscus Haplomylus ))))((Litocherus ((Wyonycteris (Blarina Echinosorex ))(Uropsilus Desmana )))(Adapisorex ((Bessoecetor (Pararyctes (Palaeoryctes (Solenodon Parapternodus ))))(Centetodon Leptacodon )))))(((((Ptilocercus Tupaia )(Saxonella Cynocephalus ))(Apatemys (Cantius Mixodectes )))(Plesiadapis (Notharctus Adapis )))(Domnina (Tribosphenomys (Paramys (Rhombomylus Gomphos ))))))(Prodiacodon (Teilhardimys (Chambius (((Potamogale Rhynchocyon )(Procavia Eritherium ))(Chaetophractus (Bradypus (Tamandua Utaetus ))))))))(Elphidotarsius (Elpidophorus (Worlandia Plagiomene ))))))(Chacopterygus Procerberus ))(Puercolestes Betonnia )))))))(Gallolestes (Alostera (Parazhelestes (Aspanlestes Zhelestes )))))))))*
(Peramus (Deltatheridium (Sheikhdzheilia (Avitotherium ((Paranyctoides (Batodon ((Maelestes (Bobolestes (((Kulbeckia (Lainodon (Zhangolestes (Barunlestes (Alymlestes Zalambdalestes )))))(Kennalestes (Asioryctes Ukhaatherium )))(Daulestes (Bulaklestes Uchkudukodon )))))(Cimolestes ((Eoryctes (((Gypsonictops Leptictis )((Purgatorius Protungulatum )((((((((((((Mimatuta ((Wyolestes ((Uintacyon (Vulpavus Miacis ))(Didymictis (Viverravus Protictis ))))(Eoconodon Goniacodon )))(Didelphodus ((Acmeodon Gelastops )(((Prolimnocyon Pyrocyon )(Dipsalidictis Tytthaena ))(Aaptoryctes (Widanelfarasia (Oreotalpa Dilambdogale )))))))(Oxyclaenus ((Chriacus Loxolophus )((Thryptacodon (Arctocyon Protolipterna ))(Claenodon Anacodon )))))(((Lambertocyon (Escavadodon Onychodectes ))((Pentacodon (Tubulodon (Palaeanodon (Eomanis Eurotamandua ))))(Palaeosinopa Todralestes )))(Molinodus (Esthonyx (Alcidedorbignya (Coryphodon (Pantolambda (Titanoides Cyriacotherium ))))))))(Aphronorus (Conacodon (Anisonchus (Haploconus (Periptychus (Ectoconus Hemithlaeus )))))))((((Hapalodectes (Dissacus (Pachyaena Ankalagon )))(Mesonyx Sinonyx ))(Simpsonotus (((Lambdotherium Leptomeryx )(Indohyus (Elomeryx (Pakicetus Rodhocetus ))))(Litolophus (Gobiohyus Poebrotherium )))))(Pteropus (Onychonycteris Icaronycteris ))))((Desmatoclaenus (((Bunophorus (Diacodexis (Protoselene Homacodon )))(Hyopsodus (Meniscotherium Phenacodus )))(Lessnessina (Tetraclaenodon (Copecion (Ectocion (Heptodon (Homogalax (Eohippus Hyracotherium )))))))))(Bisonalveus ((Hilalia (Orthaspidotherium Pleuraspidotherium ))(Asiostylops Arctostylops )))))(Macrocranion (Alsaticopithecus (Apheliscus Haplomylus ))))((Litocherus ((Wyonycteris (Blarina Echinosorex ))(Uropsilus Desmana )))(Adapisorex ((Bessoecetor (Pararyctes (Palaeoryctes (Solenodon Parapternodus ))))(Centetodon Leptacodon )))))(((((Ptilocercus Tupaia )(Saxonella Cynocephalus ))(Apatemys (Cantius Mixodectes )))(Plesiadapis (Notharctus Adapis )))(Domnina (Tribosphenomys (Paramys (Rhombomylus Gomphos ))))))(Prodiacodon (Teilhardimys (Chambius (((Potamogale Rhynchocyon )(Procavia Eritherium ))(Chaetophractus (Bradypus (Tamandua Utaetus ))))))))(Elphidotarsius (Elpidophorus (Worlandia Plagiomene ))))))(Chacopterygus Procerberus )))(Puercolestes Betonnia ))))))(Gallolestes (Alostera (Parazhelestes (Aspanlestes Zhelestes )))))))))*
(Peramus (Deltatheridium (Sheikhdzheilia (Avitotherium ((Paranyctoides (Batodon ((Maelestes (Bobolestes (((Kulbeckia (Lainodon (Zhangolestes (Barunlestes (Alymlestes Zalambdalestes )))))(Kennalestes (Asioryctes Ukhaatherium )))(Bulaklestes (Daulestes Uchkudukodon )))))(Cimolestes ((Eoryctes (((Gypsonictops Leptictis )((Purgatorius Protungulatum )((((((((((((Mimatuta ((Wyolestes ((Uintacyon (Vulpavus Miacis ))(Didymictis (Viverravus Protictis ))))(Eoconodon Goniacodon )))(Didelphodus ((Acmeodon Gelastops )(((Prolimnocyon Pyrocyon )(Dipsalidictis Tytthaena ))(Aaptoryctes (Widanelfarasia (Oreotalpa Dilambdogale )))))))(Oxyclaenus ((Chriacus Loxolophus )((Thryptacodon (Arctocyon Protolipterna ))(Claenodon Anacodon )))))(((Lambertocyon (Escavadodon Onychodectes ))((Pentacodon (Tubulodon (Palaeanodon (Eomanis Eurotamandua ))))(Palaeosinopa Todralestes )))(Molinodus (Esthonyx (Alcidedorbignya (Coryphodon (Pantolambda (Titanoides Cyriacotherium ))))))))(Aphronorus (Conacodon (Anisonchus (Haploconus (Periptychus (Ectoconus Hemithlaeus )))))))(((Hapalodectes (Dissacus (Pachyaena Ankalagon )))(Mesonyx Sinonyx ))((Pteropus (Onychonycteris Icaronycteris ))(Simpsonotus (Lambdotherium (Litolophus (Poebrotherium (Gobiohyus (Leptomeryx (Indohyus (Elomeryx (Pakicetus Rodhocetus ))))))))))))((Desmatoclaenus (((Bunophorus (Diacodexis (Protoselene Homacodon )))(Hyopsodus (Meniscotherium Phenacodus )))(Lessnessina (Tetraclaenodon (Copecion (Ectocion ((Eohippus Hyracotherium )(Homogalax Heptodon ))))))))(Bisonalveus ((Hilalia (Orthaspidotherium Pleuraspidotherium ))(Asiostylops Arctostylops )))))(Macrocranion (Alsaticopithecus (Apheliscus Haplomylus ))))((Litocherus ((Wyonycteris (Blarina Echinosorex ))(Uropsilus Desmana )))(Adapisorex ((Bessoecetor (Pararyctes (Palaeoryctes (Solenodon Parapternodus ))))(Centetodon Leptacodon )))))(((((Ptilocercus Tupaia )(Saxonella Cynocephalus ))(Apatemys (Cantius Mixodectes )))(Plesiadapis (Notharctus Adapis )))(Domnina (Tribosphenomys (Paramys (Rhombomylus Gomphos ))))))(Prodiacodon (Teilhardimys (Chambius (((Potamogale Rhynchocyon )(Procavia Eritherium ))(Chaetophractus (Bradypus (Tamandua Utaetus ))))))))(Elphidotarsius (Elpidophorus (Worlandia Plagiomene ))))))(Chacopterygus Procerberus )))(Puercolestes Betonnia ))))))(Gallolestes (Alostera (Parazhelestes (Aspanlestes Zhelestes )))))))))*
(Peramus (Deltatheridium (Sheikhdzheilia (Avitotherium ((Paranyctoides (Batodon ((Maelestes (Bobolestes (((Kulbeckia (Lainodon ((Zhangolestes Barunlestes )(Alymlestes Zalambdalestes ))))(Kennalestes (Asioryctes Ukhaatherium )))(Daulestes (Bulaklestes Uchkudukodon )))))(Cimolestes ((Eoryctes (((Gypsonictops Leptictis )((Purgatorius Protungulatum )((((((((((((Mimatuta ((Wyolestes ((Uintacyon (Vulpavus Miacis ))(Didymictis (Viverravus Protictis ))))(Eoconodon Goniacodon )))(Didelphodus ((Acmeodon Gelastops )(((Prolimnocyon Pyrocyon )(Dipsalidictis Tytthaena ))(Aaptoryctes (Widanelfarasia (Oreotalpa Dilambdogale )))))))(Oxyclaenus ((Chriacus Loxolophus )((Thryptacodon (Arctocyon Protolipterna ))(Claenodon Anacodon )))))(((Lambertocyon (Escavadodon Onychodectes ))((Pentacodon (Tubulodon (Palaeanodon (Eomanis Eurotamandua ))))(Palaeosinopa Todralestes )))(Molinodus (Esthonyx (Alcidedorbignya (Coryphodon (Pantolambda (Titanoides Cyriacotherium ))))))))(Aphronorus (Conacodon (Anisonchus (Haploconus (Periptychus (Ectoconus Hemithlaeus )))))))(((Hapalodectes (Dissacus (Pachyaena Ankalagon )))(Mesonyx Sinonyx ))((Pteropus (Onychonycteris Icaronycteris ))(Simpsonotus (Lambdotherium (Litolophus (Poebrotherium (Gobiohyus (Leptomeryx (Indohyus (Elomeryx (Pakicetus Rodhocetus ))))))))))))((Desmatoclaenus (((Bunophorus (Diacodexis (Protoselene Homacodon )))(Hyopsodus (Meniscotherium Phenacodus )))(Lessnessina (Tetraclaenodon (Copecion (Ectocion ((Eohippus Hyracotherium )(Homogalax Heptodon ))))))))(Bisonalveus ((Hilalia (Orthaspidotherium Pleuraspidotherium ))(Asiostylops Arctostylops )))))(Macrocranion (Alsaticopithecus (Apheliscus Haplomylus ))))((Litocherus ((Wyonycteris (Blarina Echinosorex ))(Uropsilus Desmana )))(Adapisorex ((Bessoecetor (Pararyctes (Palaeoryctes (Solenodon Parapternodus ))))(Centetodon Leptacodon )))))(((((Ptilocercus Tupaia )(Saxonella Cynocephalus ))(Apatemys (Cantius Mixodectes )))(Plesiadapis (Notharctus Adapis )))(Domnina (Tribosphenomys (Paramys (Rhombomylus Gomphos ))))))(Prodiacodon (Teilhardimys (Chambius (((Potamogale Rhynchocyon )(Procavia Eritherium ))(Chaetophractus (Bradypus (Tamandua Utaetus ))))))))(Elphidotarsius (Elpidophorus (Worlandia Plagiomene ))))))(Chacopterygus Procerberus )))(Puercolestes Betonnia ))))))(Gallolestes (Alostera (Parazhelestes (Aspanlestes Zhelestes )))))))))*
(Peramus (Deltatheridium (Sheikhdzheilia (Avitotherium ((Paranyctoides (Batodon ((Maelestes (Bobolestes (((Kulbeckia (Lainodon (Zhangolestes (Barunlestes (Alymlestes Zalambdalestes )))))(Kennalestes (Asioryctes Ukhaatherium )))(Daulestes (Bulaklestes Uchkudukodon )))))(Cimolestes (Eoryctes ((((Gypsonictops Leptictis )((Purgatorius Protungulatum )((((((((((((Mimatuta ((Wyolestes ((Uintacyon (Vulpavus Miacis ))(Didymictis (Viverravus Protictis ))))(Eoconodon Goniacodon )))(Didelphodus ((Acmeodon Gelastops )(((Prolimnocyon Pyrocyon )(Dipsalidictis Tytthaena ))(Aaptoryctes (Widanelfarasia (Oreotalpa Dilambdogale )))))))(Oxyclaenus ((Chriacus Loxolophus )((Thryptacodon (Arctocyon Protolipterna ))(Claenodon Anacodon )))))(((Lambertocyon (Escavadodon Onychodectes ))((Pentacodon (Tubulodon (Palaeanodon (Eomanis Eurotamandua ))))(Palaeosinopa Todralestes )))(Molinodus (Esthonyx (Alcidedorbignya (Coryphodon (Pantolambda (Titanoides Cyriacotherium ))))))))(Aphronorus (Conacodon (Anisonchus (Haploconus (Periptychus (Ectoconus Hemithlaeus )))))))(((Hapalodectes (Dissacus (Pachyaena Ankalagon )))(Mesonyx Sinonyx ))((Pteropus (Onychonycteris Icaronycteris ))(Simpsonotus (Lambdotherium (Litolophus (Poebrotherium (Gobiohyus (Leptomeryx (Indohyus (Elomeryx (Pakicetus Rodhocetus ))))))))))))((Desmatoclaenus (((Bunophorus (Diacodexis (Protoselene Homacodon )))(Hyopsodus (Meniscotherium Phenacodus )))(Lessnessina (Tetraclaenodon (Copecion (Ectocion ((Eohippus Hyracotherium )(Homogalax Heptodon ))))))))(Bisonalveus ((Hilalia (Orthaspidotherium Pleuraspidotherium ))(Asiostylops Arctostylops )))))(Macrocranion (Alsaticopithecus (Apheliscus Haplomylus ))))((Litocherus ((Wyonycteris (Blarina Echinosorex ))(Uropsilus Desmana )))(Adapisorex ((Bessoecetor (Pararyctes (Palaeoryctes (Solenodon Parapternodus ))))(Centetodon Leptacodon )))))(((((Ptilocercus Tupaia )(Saxonella Cynocephalus ))(Apatemys (Cantius Mixodectes )))(Plesiadapis (Notharctus Adapis )))(Domnina (Tribosphenomys (Paramys (Rhombomylus Gomphos ))))))(Prodiacodon (Teilhardimys (Chambius (((Potamogale Rhynchocyon )(Procavia Eritherium ))(Chaetophractus (Bradypus (Tamandua Utaetus ))))))))(Elphidotarsius (Elpidophorus (Worlandia Plagiomene ))))))(Chacopterygus Procerberus ))(Puercolestes Betonnia )))))))(Gallolestes (Alostera (Parazhelestes (Aspanlestes Zhelestes )))))))))*
(Peramus (Deltatheridium (Sheikhdzheilia (Avitotherium ((Paranyctoides (Batodon ((Maelestes (Bobolestes (((Kulbeckia (Lainodon (Zhangolestes (Barunlestes (Alymlestes Zalambdalestes )))))(Kennalestes (Asioryctes Ukhaatherium )))(Daulestes (Bulaklestes Uchkudukodon )))))(Cimolestes ((Eoryctes (((Gypsonictops Leptictis )((Purgatorius Protungulatum )((((((((((((Mimatuta ((Wyolestes ((Uintacyon (Vulpavus Miacis ))(Didymictis (Viverravus Protictis ))))(Eoconodon Goniacodon )))(Didelphodus ((Acmeodon Gelastops )(((Prolimnocyon Pyrocyon )(Dipsalidictis Tytthaena ))(Aaptoryctes (Widanelfarasia (Oreotalpa Dilambdogale )))))))(Oxyclaenus ((Chriacus Loxolophus )((Thryptacodon (Arctocyon Protolipterna ))(Claenodon Anacodon )))))(((Lambertocyon (Escavadodon Onychodectes ))((Pentacodon (Tubulodon (Palaeanodon (Eomanis Eurotamandua ))))(Palaeosinopa Todralestes )))(Molinodus (Esthonyx (Alcidedorbignya (Coryphodon (Pantolambda (Titanoides Cyriacotherium ))))))))(Aphronorus (Conacodon (Anisonchus (Haploconus (Periptychus (Ectoconus Hemithlaeus )))))))(((Hapalodectes (Dissacus (Pachyaena Ankalagon )))(Mesonyx Sinonyx ))((Pteropus (Onychonycteris Icaronycteris ))(Simpsonotus (Lambdotherium (Litolophus (Poebrotherium (Gobiohyus (Leptomeryx (Indohyus (Elomeryx (Pakicetus Rodhocetus ))))))))))))((Desmatoclaenus (((Bunophorus (Diacodexis (Protoselene Homacodon )))(Hyopsodus (Meniscotherium Phenacodus )))(Lessnessina (Tetraclaenodon (Copecion (Ectocion (Heptodon (Homogalax (Eohippus Hyracotherium )))))))))(Bisonalveus ((Hilalia (Orthaspidotherium Pleuraspidotherium ))(Asiostylops Arctostylops )))))(Macrocranion (Alsaticopithecus (Apheliscus Haplomylus ))))((Litocherus ((Wyonycteris (Blarina Echinosorex ))(Uropsilus Desmana )))(Adapisorex ((Bessoecetor (Pararyctes (Palaeoryctes (Solenodon Parapternodus ))))(Centetodon Leptacodon )))))(((((Ptilocercus Tupaia )(Saxonella Cynocephalus ))(Apatemys (Cantius Mixodectes )))(Plesiadapis (Notharctus Adapis )))(Domnina (Tribosphenomys (Paramys (Rhombomylus Gomphos ))))))(Prodiacodon (Teilhardimys (Chambius (((Potamogale Rhynchocyon )(Procavia Eritherium ))(Chaetophractus (Bradypus (Tamandua Utaetus ))))))))(Elphidotarsius (Elpidophorus (Worlandia Plagiomene ))))))(Chacopterygus Procerberus )))(Puercolestes Betonnia ))))))(Gallolestes (Alostera (Parazhelestes (Aspanlestes Zhelestes )))))))))*
(Peramus (Deltatheridium (Sheikhdzheilia (Avitotherium ((Paranyctoides (Batodon ((Maelestes (Bobolestes (((Kulbeckia (Lainodon (Zhangolestes (Barunlestes (Alymlestes Zalambdalestes )))))(Kennalestes (Asioryctes Ukhaatherium )))(Daulestes (Bulaklestes Uchkudukodon )))))(Cimolestes ((Eoryctes (((Gypsonictops Leptictis )((Purgatorius Protungulatum )((((((((((((Mimatuta ((Wyolestes ((Uintacyon (Vulpavus Miacis ))(Didymictis (Viverravus Protictis ))))(Eoconodon Goniacodon )))(Didelphodus ((Acmeodon Gelastops )(((Prolimnocyon Pyrocyon )(Dipsalidictis Tytthaena ))(Aaptoryctes (Widanelfarasia (Oreotalpa Dilambdogale )))))))(Oxyclaenus ((Chriacus Loxolophus )((Thryptacodon (Arctocyon Protolipterna ))(Claenodon Anacodon )))))(((Lambertocyon (Escavadodon Onychodectes ))((Pentacodon (Tubulodon (Palaeanodon (Eomanis Eurotamandua ))))(Palaeosinopa Todralestes )))(Molinodus (Esthonyx (Alcidedorbignya (Coryphodon (Pantolambda (Titanoides Cyriacotherium ))))))))(Aphronorus (Conacodon (Anisonchus (Haploconus (Periptychus (Ectoconus Hemithlaeus )))))))(((Hapalodectes (Dissacus (Pachyaena Ankalagon )))(Mesonyx Sinonyx ))((Pteropus (Onychonycteris Icaronycteris ))(Simpsonotus ((Lambdotherium (Litolophus (Gobiohyus Poebrotherium )))(Leptomeryx (Indohyus (Elomeryx (Pakicetus Rodhocetus )))))))))((Desmatoclaenus (((Bunophorus (Diacodexis (Protoselene Homacodon )))(Hyopsodus (Meniscotherium Phenacodus )))(Lessnessina (Tetraclaenodon (Copecion (Ectocion ((Eohippus Hyracotherium )(Homogalax Heptodon ))))))))(Bisonalveus ((Hilalia (Orthaspidotherium Pleuraspidotherium ))(Asiostylops Arctostylops )))))(Macrocranion (Alsaticopithecus (Apheliscus Haplomylus ))))((Litocherus ((Wyonycteris (Blarina Echinosorex ))(Uropsilus Desmana )))(Adapisorex ((Bessoecetor (Pararyctes (Palaeoryctes (Solenodon Parapternodus ))))(Centetodon Leptacodon )))))(((((Ptilocercus Tupaia )(Saxonella Cynocephalus ))(Apatemys (Cantius Mixodectes )))(Plesiadapis (Notharctus Adapis )))(Domnina (Tribosphenomys (Paramys (Rhombomylus Gomphos ))))))(Prodiacodon (Teilhardimys (Chambius (((Potamogale Rhynchocyon )(Procavia Eritherium ))(Chaetophractus (Bradypus (Tamandua Utaetus ))))))))(Elphidotarsius (Elpidophorus (Worlandia Plagiomene ))))))(Chacopterygus Procerberus )))(Puercolestes Betonnia ))))))(Gallolestes (Alostera (Parazhelestes (Aspanlestes Zhelestes )))))))))*
(Peramus (Deltatheridium (Sheikhdzheilia (Avitotherium ((Paranyctoides (Batodon ((Maelestes (Bobolestes (((Kulbeckia (Zhangolestes (Lainodon (Barunlestes (Alymlestes Zalambdalestes )))))(Kennalestes (Asioryctes Ukhaatherium )))(Daulestes (Bulaklestes Uchkudukodon )))))(Cimolestes (Eoryctes ((((Gypsonictops Leptictis )((Purgatorius Protungulatum )((((((((((((Mimatuta ((Wyolestes ((Uintacyon (Vulpavus Miacis ))(Didymictis (Viverravus Protictis ))))(Eoconodon Goniacodon )))(Didelphodus ((Acmeodon Gelastops )(((Prolimnocyon Pyrocyon )(Dipsalidictis Tytthaena ))(Aaptoryctes (Widanelfarasia (Oreotalpa Dilambdogale )))))))(Oxyclaenus ((Chriacus Loxolophus )((Thryptacodon (Arctocyon Protolipterna ))(Claenodon Anacodon )))))(((Lambertocyon (Escavadodon Onychodectes ))((Pentacodon (Tubulodon (Palaeanodon (Eomanis Eurotamandua ))))(Palaeosinopa Todralestes )))(Molinodus (Esthonyx (Alcidedorbignya (Coryphodon (Pantolambda (Titanoides Cyriacotherium ))))))))(Aphronorus (Conacodon (Anisonchus (Haploconus (Periptychus (Ectoconus Hemithlaeus )))))))(((Hapalodectes (Dissacus (Pachyaena Ankalagon )))(Mesonyx Sinonyx ))((Pteropus (Onychonycteris Icaronycteris ))(Simpsonotus (Lambdotherium (Litolophus (Poebrotherium (Gobiohyus (Leptomeryx (Indohyus (Elomeryx (Pakicetus Rodhocetus ))))))))))))((Desmatoclaenus (((Bunophorus (Diacodexis (Protoselene Homacodon )))(Hyopsodus (Meniscotherium Phenacodus )))(Lessnessina (Tetraclaenodon (Copecion (Ectocion ((Eohippus Hyracotherium )(Homogalax Heptodon ))))))))(Bisonalveus ((Hilalia (Orthaspidotherium Pleuraspidotherium ))(Asiostylops Arctostylops )))))(Macrocranion (Alsaticopithecus (Apheliscus Haplomylus ))))((Litocherus ((Wyonycteris (Blarina Echinosorex ))(Uropsilus Desmana )))(Adapisorex ((Bessoecetor (Pararyctes (Palaeoryctes (Solenodon Parapternodus ))))(Centetodon Leptacodon )))))(((((Ptilocercus Tupaia )(Saxonella Cynocephalus ))(Apatemys (Cantius Mixodectes )))(Plesiadapis (Notharctus Adapis )))(Domnina (Tribosphenomys (Paramys (Rhombomylus Gomphos ))))))(Prodiacodon (Teilhardimys (Chambius (((Potamogale Rhynchocyon )(Procavia Eritherium ))(Chaetophractus (Bradypus (Tamandua Utaetus ))))))))(Elphidotarsius (Elpidophorus (Worlandia Plagiomene ))))))(Chacopterygus Procerberus ))(Puercolestes Betonnia )))))))(Gallolestes (Alostera (Parazhelestes (Aspanlestes Zhelestes )))))))))*
(Peramus (Deltatheridium (Sheikhdzheilia (Avitotherium ((Paranyctoides (Batodon ((Maelestes (Bobolestes (((Kulbeckia (Zhangolestes (Lainodon (Barunlestes (Alymlestes Zalambdalestes )))))(Kennalestes (Asioryctes Ukhaatherium )))(Daulestes (Bulaklestes Uchkudukodon )))))(Cimolestes ((Eoryctes (((Gypsonictops Leptictis )((Purgatorius Protungulatum )((((((((((((Mimatuta ((Wyolestes ((Uintacyon (Vulpavus Miacis ))(Didymictis (Viverravus Protictis ))))(Eoconodon Goniacodon )))(Didelphodus ((Acmeodon Gelastops )(((Prolimnocyon Pyrocyon )(Dipsalidictis Tytthaena ))(Aaptoryctes (Widanelfarasia (Oreotalpa Dilambdogale )))))))(Oxyclaenus ((Chriacus Loxolophus )((Thryptacodon (Arctocyon Protolipterna ))(Claenodon Anacodon )))))(((Lambertocyon (Escavadodon Onychodectes ))((Pentacodon (Tubulodon (Palaeanodon (Eomanis Eurotamandua ))))(Palaeosinopa Todralestes )))(Molinodus (Esthonyx (Alcidedorbignya (Coryphodon (Pantolambda (Titanoides Cyriacotherium ))))))))(Aphronorus (Conacodon (Anisonchus (Haploconus (Periptychus (Ectoconus Hemithlaeus )))))))(((Hapalodectes (Dissacus (Pachyaena Ankalagon )))(Mesonyx Sinonyx ))((Pteropus (Onychonycteris Icaronycteris ))(Simpsonotus (Lambdotherium (Litolophus (Poebrotherium (Gobiohyus (Leptomeryx (Indohyus (Elomeryx (Pakicetus Rodhocetus ))))))))))))((Desmatoclaenus (((Bunophorus (Diacodexis (Protoselene Homacodon )))(Hyopsodus (Meniscotherium Phenacodus )))(Lessnessina (Tetraclaenodon (Copecion (Ectocion (Heptodon (Homogalax (Eohippus Hyracotherium )))))))))(Bisonalveus ((Hilalia (Orthaspidotherium Pleuraspidotherium ))(Asiostylops Arctostylops )))))(Macrocranion (Alsaticopithecus (Apheliscus Haplomylus ))))((Litocherus ((Wyonycteris (Blarina Echinosorex ))(Uropsilus Desmana )))(Adapisorex ((Bessoecetor (Pararyctes (Palaeoryctes (Solenodon Parapternodus ))))(Centetodon Leptacodon )))))(((((Ptilocercus Tupaia )(Saxonella Cynocephalus ))(Apatemys (Cantius Mixodectes )))(Plesiadapis (Notharctus Adapis )))(Domnina (Tribosphenomys (Paramys (Rhombomylus Gomphos ))))))(Prodiacodon (Teilhardimys (Chambius (((Potamogale Rhynchocyon )(Procavia Eritherium ))(Chaetophractus (Bradypus (Tamandua Utaetus ))))))))(Elphidotarsius (Elpidophorus (Worlandia Plagiomene ))))))(Chacopterygus Procerberus )))(Puercolestes Betonnia ))))))(Gallolestes (Alostera (Parazhelestes (Aspanlestes Zhelestes )))))))))*
(Peramus (Deltatheridium (Sheikhdzheilia (Avitotherium ((Paranyctoides (Batodon ((Maelestes (Bobolestes (((Kulbeckia (Zhangolestes (Lainodon (Barunlestes (Alymlestes Zalambdalestes )))))(Kennalestes (Asioryctes Ukhaatherium )))(Daulestes (Bulaklestes Uchkudukodon )))))(Cimolestes ((Eoryctes (((Gypsonictops Leptictis )((Purgatorius Protungulatum )((((((((((((Mimatuta ((Wyolestes ((Uintacyon (Vulpavus Miacis ))(Didymictis (Viverravus Protictis ))))(Eoconodon Goniacodon )))(Didelphodus ((Acmeodon Gelastops )(((Prolimnocyon Pyrocyon )(Dipsalidictis Tytthaena ))(Aaptoryctes (Widanelfarasia (Oreotalpa Dilambdogale )))))))(Oxyclaenus ((Chriacus Loxolophus )((Thryptacodon (Arctocyon Protolipterna ))(Claenodon Anacodon )))))(((Lambertocyon (Escavadodon Onychodectes ))((Pentacodon (Tubulodon (Palaeanodon (Eomanis Eurotamandua ))))(Palaeosinopa Todralestes )))(Molinodus (Esthonyx (Alcidedorbignya (Coryphodon (Pantolambda (Titanoides Cyriacotherium ))))))))(Aphronorus (Conacodon (Anisonchus (Haploconus (Periptychus (Ectoconus Hemithlaeus )))))))(((Hapalodectes (Dissacus (Pachyaena Ankalagon )))(Mesonyx Sinonyx ))((Pteropus (Onychonycteris Icaronycteris ))(Simpsonotus ((Lambdotherium (Litolophus (Gobiohyus Poebrotherium )))(Leptomeryx (Indohyus (Elomeryx (Pakicetus Rodhocetus )))))))))((Desmatoclaenus (((Bunophorus (Diacodexis (Protoselene Homacodon )))(Hyopsodus (Meniscotherium Phenacodus )))(Lessnessina (Tetraclaenodon (Copecion (Ectocion ((Eohippus Hyracotherium )(Homogalax Heptodon ))))))))(Bisonalveus ((Hilalia (Orthaspidotherium Pleuraspidotherium ))(Asiostylops Arctostylops )))))(Macrocranion (Alsaticopithecus (Apheliscus Haplomylus ))))((Litocherus ((Wyonycteris (Blarina Echinosorex ))(Uropsilus Desmana )))(Adapisorex ((Bessoecetor (Pararyctes (Palaeoryctes (Solenodon Parapternodus ))))(Centetodon Leptacodon )))))(((((Ptilocercus Tupaia )(Saxonella Cynocephalus ))(Apatemys (Cantius Mixodectes )))(Plesiadapis (Notharctus Adapis )))(Domnina (Tribosphenomys (Paramys (Rhombomylus Gomphos ))))))(Prodiacodon (Teilhardimys (Chambius (((Potamogale Rhynchocyon )(Procavia Eritherium ))(Chaetophractus (Bradypus (Tamandua Utaetus ))))))))(Elphidotarsius (Elpidophorus (Worlandia Plagiomene ))))))(Chacopterygus Procerberus )))(Puercolestes Betonnia ))))))(Gallolestes (Alostera (Parazhelestes (Aspanlestes Zhelestes )))))))))*
(Peramus (Deltatheridium (Sheikhdzheilia (Avitotherium ((Paranyctoides (Batodon ((Maelestes (Bobolestes (((Kulbeckia (Zhangolestes (Lainodon (Barunlestes (Alymlestes Zalambdalestes )))))(Kennalestes (Asioryctes Ukhaatherium )))(Daulestes (Bulaklestes Uchkudukodon )))))(Cimolestes (Eoryctes ((((Gypsonictops Leptictis )((Purgatorius Protungulatum )((((((((((((Mimatuta ((Wyolestes ((Uintacyon (Vulpavus Miacis ))(Didymictis (Viverravus Protictis ))))(Eoconodon Goniacodon )))(Didelphodus ((Acmeodon Gelastops )(((Prolimnocyon Pyrocyon )(Dipsalidictis Tytthaena ))(Aaptoryctes (Widanelfarasia (Oreotalpa Dilambdogale )))))))(Oxyclaenus ((Chriacus Loxolophus )((Thryptacodon (Arctocyon Protolipterna ))(Claenodon Anacodon )))))(((Lambertocyon (Escavadodon Onychodectes ))((Pentacodon (Tubulodon (Palaeanodon (Eomanis Eurotamandua ))))(Palaeosinopa Todralestes )))(Molinodus (Esthonyx (Alcidedorbignya (Coryphodon (Pantolambda (Titanoides Cyriacotherium ))))))))(Aphronorus (Conacodon (Anisonchus (Haploconus (Periptychus (Ectoconus Hemithlaeus )))))))((((Hapalodectes (Dissacus (Pachyaena Ankalagon )))(Mesonyx Sinonyx ))(Simpsonotus (((Lambdotherium Leptomeryx )(Indohyus (Elomeryx (Pakicetus Rodhocetus ))))(Litolophus (Gobiohyus Poebrotherium )))))(Pteropus (Onychonycteris Icaronycteris ))))((Desmatoclaenus (((Bunophorus (Diacodexis (Protoselene Homacodon )))(Hyopsodus (Meniscotherium Phenacodus )))(Lessnessina (Tetraclaenodon (Copecion (Ectocion ((Eohippus Hyracotherium )(Homogalax Heptodon ))))))))(Bisonalveus ((Hilalia (Orthaspidotherium Pleuraspidotherium ))(Asiostylops Arctostylops )))))(Macrocranion (Alsaticopithecus (Apheliscus Haplomylus ))))((Litocherus ((Wyonycteris (Blarina Echinosorex ))(Uropsilus Desmana )))(Adapisorex ((Bessoecetor (Pararyctes (Palaeoryctes (Solenodon Parapternodus ))))(Centetodon Leptacodon )))))(((((Ptilocercus Tupaia )(Saxonella Cynocephalus ))(Apatemys (Cantius Mixodectes )))(Plesiadapis (Notharctus Adapis )))(Domnina (Tribosphenomys (Paramys (Rhombomylus Gomphos ))))))(Prodiacodon (Teilhardimys (Chambius (((Potamogale Rhynchocyon )(Procavia Eritherium ))(Chaetophractus (Bradypus (Tamandua Utaetus ))))))))(Elphidotarsius (Elpidophorus (Worlandia Plagiomene ))))))(Chacopterygus Procerberus ))(Puercolestes Betonnia )))))))(Gallolestes (Alostera (Parazhelestes (Aspanlestes Zhelestes )))))))))*
(Peramus (Deltatheridium (Sheikhdzheilia (Avitotherium ((Paranyctoides (Batodon ((Maelestes (Bobolestes (((Kulbeckia (Zhangolestes (Lainodon (Barunlestes (Alymlestes Zalambdalestes )))))(Kennalestes (Asioryctes Ukhaatherium )))(Daulestes (Bulaklestes Uchkudukodon )))))(Cimolestes ((Eoryctes (((Gypsonictops Leptictis )((Purgatorius Protungulatum )((((((((((((Mimatuta ((Wyolestes ((Uintacyon (Vulpavus Miacis ))(Didymictis (Viverravus Protictis ))))(Eoconodon Goniacodon )))(Didelphodus ((Acmeodon Gelastops )(((Prolimnocyon Pyrocyon )(Dipsalidictis Tytthaena ))(Aaptoryctes (Widanelfarasia (Oreotalpa Dilambdogale )))))))(Oxyclaenus ((Chriacus Loxolophus )((Thryptacodon (Arctocyon Protolipterna ))(Claenodon Anacodon )))))(((Lambertocyon (Escavadodon Onychodectes ))((Pentacodon (Tubulodon (Palaeanodon (Eomanis Eurotamandua ))))(Palaeosinopa Todralestes )))(Molinodus (Esthonyx (Alcidedorbignya (Coryphodon (Pantolambda (Titanoides Cyriacotherium ))))))))(Aphronorus (Conacodon (Anisonchus (Haploconus (Periptychus (Ectoconus Hemithlaeus )))))))((((Hapalodectes (Dissacus (Pachyaena Ankalagon )))(Mesonyx Sinonyx ))(Simpsonotus (((Lambdotherium Leptomeryx )(Indohyus (Elomeryx (Pakicetus Rodhocetus ))))(Litolophus (Gobiohyus Poebrotherium )))))(Pteropus (Onychonycteris Icaronycteris ))))((Desmatoclaenus (((Bunophorus (Diacodexis (Protoselene Homacodon )))(Hyopsodus (Meniscotherium Phenacodus )))(Lessnessina (Tetraclaenodon (Copecion (Ectocion (Heptodon (Homogalax (Eohippus Hyracotherium )))))))))(Bisonalveus ((Hilalia (Orthaspidotherium Pleuraspidotherium ))(Asiostylops Arctostylops )))))(Macrocranion (Alsaticopithecus (Apheliscus Haplomylus ))))((Litocherus ((Wyonycteris (Blarina Echinosorex ))(Uropsilus Desmana )))(Adapisorex ((Bessoecetor (Pararyctes (Palaeoryctes (Solenodon Parapternodus ))))(Centetodon Leptacodon )))))(((((Ptilocercus Tupaia )(Saxonella Cynocephalus ))(Apatemys (Cantius Mixodectes )))(Plesiadapis (Notharctus Adapis )))(Domnina (Tribosphenomys (Paramys (Rhombomylus Gomphos ))))))(Prodiacodon (Teilhardimys (Chambius (((Potamogale Rhynchocyon )(Procavia Eritherium ))(Chaetophractus (Bradypus (Tamandua Utaetus ))))))))(Elphidotarsius (Elpidophorus (Worlandia Plagiomene ))))))(Chacopterygus Procerberus )))(Puercolestes Betonnia ))))))(Gallolestes (Alostera (Parazhelestes (Aspanlestes Zhelestes )))))))))*
(Peramus (Deltatheridium (Sheikhdzheilia (Avitotherium ((Paranyctoides (Batodon ((Maelestes (Bobolestes (((Kulbeckia (Lainodon ((Zhangolestes Barunlestes )(Alymlestes Zalambdalestes ))))(Kennalestes (Asioryctes Ukhaatherium )))(Bulaklestes (Daulestes Uchkudukodon )))))(Cimolestes ((Eoryctes (((Gypsonictops Leptictis )((Purgatorius Protungulatum )((((((((((((Mimatuta ((Wyolestes ((Uintacyon (Vulpavus Miacis ))(Didymictis (Viverravus Protictis ))))(Eoconodon Goniacodon )))(Didelphodus ((Acmeodon Gelastops )(((Prolimnocyon Pyrocyon )(Dipsalidictis Tytthaena ))(Aaptoryctes (Widanelfarasia (Oreotalpa Dilambdogale )))))))(Oxyclaenus ((Chriacus Loxolophus )((Thryptacodon (Arctocyon Protolipterna ))(Claenodon Anacodon )))))(((Lambertocyon (Escavadodon Onychodectes ))((Pentacodon (Tubulodon (Palaeanodon (Eomanis Eurotamandua ))))(Palaeosinopa Todralestes )))(Molinodus (Esthonyx (Alcidedorbignya (Coryphodon (Pantolambda (Titanoides Cyriacotherium ))))))))(Aphronorus (Conacodon (Anisonchus (Haploconus (Periptychus (Ectoconus Hemithlaeus )))))))((((Hapalodectes (Dissacus (Pachyaena Ankalagon )))(Mesonyx Sinonyx ))(Simpsonotus (((Lambdotherium Leptomeryx )(Indohyus (Elomeryx (Pakicetus Rodhocetus ))))(Litolophus (Gobiohyus Poebrotherium )))))(Pteropus (Onychonycteris Icaronycteris ))))((Desmatoclaenus (((Bunophorus (Diacodexis (Protoselene Homacodon )))(Hyopsodus (Meniscotherium Phenacodus )))(Lessnessina (Tetraclaenodon (Copecion (Ectocion ((Eohippus Hyracotherium )(Homogalax Heptodon ))))))))(Bisonalveus ((Hilalia (Orthaspidotherium Pleuraspidotherium ))(Asiostylops Arctostylops )))))(Macrocranion (Alsaticopithecus (Apheliscus Haplomylus ))))((Litocherus ((Wyonycteris (Blarina Echinosorex ))(Uropsilus Desmana )))(Adapisorex ((Bessoecetor (Pararyctes (Palaeoryctes (Solenodon Parapternodus ))))(Centetodon Leptacodon )))))(((((Ptilocercus Tupaia )(Saxonella Cynocephalus ))(Apatemys (Cantius Mixodectes )))(Plesiadapis (Notharctus Adapis )))(Domnina (Tribosphenomys (Paramys (Rhombomylus Gomphos ))))))(Prodiacodon (Teilhardimys (Chambius (((Potamogale Rhynchocyon )(Procavia Eritherium ))(Chaetophractus (Bradypus (Tamandua Utaetus ))))))))(Elphidotarsius (Elpidophorus (Worlandia Plagiomene ))))))(Chacopterygus Procerberus )))(Puercolestes Betonnia ))))))(Gallolestes (Alostera (Parazhelestes (Aspanlestes Zhelestes )))))))))*
(Peramus (Deltatheridium (Sheikhdzheilia (Avitotherium ((Paranyctoides (Batodon ((Maelestes (Bobolestes (((Kulbeckia (Lainodon (Zhangolestes (Barunlestes (Alymlestes Zalambdalestes )))))(Kennalestes (Asioryctes Ukhaatherium )))(Bulaklestes (Daulestes Uchkudukodon )))))(Cimolestes (Eoryctes ((((Gypsonictops Leptictis )((Purgatorius Protungulatum )((((((((((((Mimatuta ((Wyolestes ((Uintacyon (Vulpavus Miacis ))(Didymictis (Viverravus Protictis ))))(Eoconodon Goniacodon )))(Didelphodus ((Acmeodon Gelastops )(((Prolimnocyon Pyrocyon )(Dipsalidictis Tytthaena ))(Aaptoryctes (Widanelfarasia (Oreotalpa Dilambdogale )))))))(Oxyclaenus ((Chriacus Loxolophus )((Thryptacodon (Arctocyon Protolipterna ))(Claenodon Anacodon )))))(((Lambertocyon (Escavadodon Onychodectes ))((Pentacodon (Tubulodon (Palaeanodon (Eomanis Eurotamandua ))))(Palaeosinopa Todralestes )))(Molinodus (Esthonyx (Alcidedorbignya (Coryphodon (Pantolambda (Titanoides Cyriacotherium ))))))))(Aphronorus (Conacodon (Anisonchus (Haploconus (Periptychus (Ectoconus Hemithlaeus )))))))((((Hapalodectes (Dissacus (Pachyaena Ankalagon )))(Mesonyx Sinonyx ))(Simpsonotus (((Lambdotherium Leptomeryx )(Indohyus (Elomeryx (Pakicetus Rodhocetus ))))(Litolophus (Gobiohyus Poebrotherium )))))(Pteropus (Onychonycteris Icaronycteris ))))((Desmatoclaenus (((Bunophorus (Diacodexis (Protoselene Homacodon )))(Hyopsodus (Meniscotherium Phenacodus )))(Lessnessina (Tetraclaenodon (Copecion (Ectocion ((Eohippus Hyracotherium )(Homogalax Heptodon ))))))))(Bisonalveus ((Hilalia (Orthaspidotherium Pleuraspidotherium ))(Asiostylops Arctostylops )))))(Macrocranion (Alsaticopithecus (Apheliscus Haplomylus ))))((Litocherus ((Wyonycteris (Blarina Echinosorex ))(Uropsilus Desmana )))(Adapisorex ((Bessoecetor (Pararyctes (Palaeoryctes (Solenodon Parapternodus ))))(Centetodon Leptacodon )))))(((((Ptilocercus Tupaia )(Saxonella Cynocephalus ))(Apatemys (Cantius Mixodectes )))(Plesiadapis (Notharctus Adapis )))(Domnina (Tribosphenomys (Paramys (Rhombomylus Gomphos ))))))(Prodiacodon (Teilhardimys (Chambius (((Potamogale Rhynchocyon )(Procavia Eritherium ))(Chaetophractus (Bradypus (Tamandua Utaetus ))))))))(Elphidotarsius (Elpidophorus (Worlandia Plagiomene ))))))(Chacopterygus Procerberus ))(Puercolestes Betonnia )))))))(Gallolestes (Alostera (Parazhelestes (Aspanlestes Zhelestes )))))))))*
(Peramus (Deltatheridium (Sheikhdzheilia (Avitotherium ((Paranyctoides (Batodon ((Maelestes (Bobolestes (((Kulbeckia (Lainodon (Zhangolestes (Barunlestes (Alymlestes Zalambdalestes )))))(Kennalestes (Asioryctes Ukhaatherium )))(Bulaklestes (Daulestes Uchkudukodon )))))(Cimolestes ((Eoryctes (((Gypsonictops Leptictis )((Purgatorius Protungulatum )((((((((((((Mimatuta ((Wyolestes ((Uintacyon (Vulpavus Miacis ))(Didymictis (Viverravus Protictis ))))(Eoconodon Goniacodon )))(Didelphodus ((Acmeodon Gelastops )(((Prolimnocyon Pyrocyon )(Dipsalidictis Tytthaena ))(Aaptoryctes (Widanelfarasia (Oreotalpa Dilambdogale )))))))(Oxyclaenus ((Chriacus Loxolophus )((Thryptacodon (Arctocyon Protolipterna ))(Claenodon Anacodon )))))(((Lambertocyon (Escavadodon Onychodectes ))((Pentacodon (Tubulodon (Palaeanodon (Eomanis Eurotamandua ))))(Palaeosinopa Todralestes )))(Molinodus (Esthonyx (Alcidedorbignya (Coryphodon (Pantolambda (Titanoides Cyriacotherium ))))))))(Aphronorus (Conacodon (Anisonchus (Haploconus (Periptychus (Ectoconus Hemithlaeus )))))))((((Hapalodectes (Dissacus (Pachyaena Ankalagon )))(Mesonyx Sinonyx ))(Simpsonotus (((Lambdotherium Leptomeryx )(Indohyus (Elomeryx (Pakicetus Rodhocetus ))))(Litolophus (Gobiohyus Poebrotherium )))))(Pteropus (Onychonycteris Icaronycteris ))))((Desmatoclaenus (((Bunophorus (Diacodexis (Protoselene Homacodon )))(Hyopsodus (Meniscotherium Phenacodus )))(Lessnessina (Tetraclaenodon (Copecion (Ectocion (Heptodon (Homogalax (Eohippus Hyracotherium )))))))))(Bisonalveus ((Hilalia (Orthaspidotherium Pleuraspidotherium ))(Asiostylops Arctostylops )))))(Macrocranion (Alsaticopithecus (Apheliscus Haplomylus ))))((Litocherus ((Wyonycteris (Blarina Echinosorex ))(Uropsilus Desmana )))(Adapisorex ((Bessoecetor (Pararyctes (Palaeoryctes (Solenodon Parapternodus ))))(Centetodon Leptacodon )))))(((((Ptilocercus Tupaia )(Saxonella Cynocephalus ))(Apatemys (Cantius Mixodectes )))(Plesiadapis (Notharctus Adapis )))(Domnina (Tribosphenomys (Paramys (Rhombomylus Gomphos ))))))(Prodiacodon (Teilhardimys (Chambius (((Potamogale Rhynchocyon )(Procavia Eritherium ))(Chaetophractus (Bradypus (Tamandua Utaetus ))))))))(Elphidotarsius (Elpidophorus (Worlandia Plagiomene ))))))(Chacopterygus Procerberus )))(Puercolestes Betonnia ))))))(Gallolestes (Alostera (Parazhelestes (Aspanlestes Zhelestes )))))))))*
(Peramus (Deltatheridium (Sheikhdzheilia (Avitotherium ((Paranyctoides (Batodon ((Maelestes (Bobolestes (((Kulbeckia (Lainodon ((Zhangolestes Barunlestes )(Alymlestes Zalambdalestes ))))(Kennalestes (Asioryctes Ukhaatherium )))(Daulestes (Bulaklestes Uchkudukodon )))))(Cimolestes (Eoryctes ((((Gypsonictops Leptictis )((Purgatorius Protungulatum )((((((((((((Mimatuta ((Wyolestes ((Uintacyon (Vulpavus Miacis ))(Didymictis (Viverravus Protictis ))))(Eoconodon Goniacodon )))(Didelphodus ((Acmeodon Gelastops )(((Prolimnocyon Pyrocyon )(Dipsalidictis Tytthaena ))(Aaptoryctes (Widanelfarasia (Oreotalpa Dilambdogale )))))))(Oxyclaenus ((Chriacus Loxolophus )((Thryptacodon (Arctocyon Protolipterna ))(Claenodon Anacodon )))))(((Lambertocyon (Escavadodon Onychodectes ))((Pentacodon (Tubulodon (Palaeanodon (Eomanis Eurotamandua ))))(Palaeosinopa Todralestes )))(Molinodus (Esthonyx (Alcidedorbignya (Coryphodon (Pantolambda (Titanoides Cyriacotherium ))))))))(Aphronorus (Conacodon (Anisonchus (Haploconus (Periptychus (Ectoconus Hemithlaeus )))))))((((Hapalodectes (Dissacus (Pachyaena Ankalagon )))(Mesonyx Sinonyx ))(Simpsonotus (((Lambdotherium Leptomeryx )(Indohyus (Elomeryx (Pakicetus Rodhocetus ))))(Litolophus (Gobiohyus Poebrotherium )))))(Pteropus (Onychonycteris Icaronycteris ))))((Desmatoclaenus (((Bunophorus (Diacodexis (Protoselene Homacodon )))(Hyopsodus (Meniscotherium Phenacodus )))(Lessnessina (Tetraclaenodon (Copecion (Ectocion ((Eohippus Hyracotherium )(Homogalax Heptodon ))))))))(Bisonalveus ((Hilalia (Orthaspidotherium Pleuraspidotherium ))(Asiostylops Arctostylops )))))(Macrocranion (Alsaticopithecus (Apheliscus Haplomylus ))))((Litocherus ((Wyonycteris (Blarina Echinosorex ))(Uropsilus Desmana )))(Adapisorex ((Bessoecetor (Pararyctes (Palaeoryctes (Solenodon Parapternodus ))))(Centetodon Leptacodon )))))(((((Ptilocercus Tupaia )(Saxonella Cynocephalus ))(Apatemys (Cantius Mixodectes )))(Plesiadapis (Notharctus Adapis )))(Domnina (Tribosphenomys (Paramys (Rhombomylus Gomphos ))))))(Prodiacodon (Teilhardimys (Chambius (((Potamogale Rhynchocyon )(Procavia Eritherium ))(Chaetophractus (Bradypus (Tamandua Utaetus ))))))))(Elphidotarsius (Elpidophorus (Worlandia Plagiomene ))))))(Chacopterygus Procerberus ))(Puercolestes Betonnia )))))))(Gallolestes (Alostera (Parazhelestes (Aspanlestes Zhelestes )))))))))*
(Peramus (Deltatheridium (Sheikhdzheilia (Avitotherium ((Paranyctoides (Batodon ((Maelestes (Bobolestes (((Kulbeckia (Lainodon ((Zhangolestes Barunlestes )(Alymlestes Zalambdalestes ))))(Kennalestes (Asioryctes Ukhaatherium )))(Daulestes (Bulaklestes Uchkudukodon )))))(Cimolestes ((Eoryctes (((Gypsonictops Leptictis )((Purgatorius Protungulatum )((((((((((((Mimatuta ((Wyolestes ((Uintacyon (Vulpavus Miacis ))(Didymictis (Viverravus Protictis ))))(Eoconodon Goniacodon )))(Didelphodus ((Acmeodon Gelastops )(((Prolimnocyon Pyrocyon )(Dipsalidictis Tytthaena ))(Aaptoryctes (Widanelfarasia (Oreotalpa Dilambdogale )))))))(Oxyclaenus ((Chriacus Loxolophus )((Thryptacodon (Arctocyon Protolipterna ))(Claenodon Anacodon )))))(((Lambertocyon (Escavadodon Onychodectes ))((Pentacodon (Tubulodon (Palaeanodon (Eomanis Eurotamandua ))))(Palaeosinopa Todralestes )))(Molinodus (Esthonyx (Alcidedorbignya (Coryphodon (Pantolambda (Titanoides Cyriacotherium ))))))))(Aphronorus (Conacodon (Anisonchus (Haploconus (Periptychus (Ectoconus Hemithlaeus )))))))((((Hapalodectes (Dissacus (Pachyaena Ankalagon )))(Mesonyx Sinonyx ))(Simpsonotus (((Lambdotherium Leptomeryx )(Indohyus (Elomeryx (Pakicetus Rodhocetus ))))(Litolophus (Gobiohyus Poebrotherium )))))(Pteropus (Onychonycteris Icaronycteris ))))((Desmatoclaenus (((Bunophorus (Diacodexis (Protoselene Homacodon )))(Hyopsodus (Meniscotherium Phenacodus )))(Lessnessina (Tetraclaenodon (Copecion (Ectocion (Heptodon (Homogalax (Eohippus Hyracotherium )))))))))(Bisonalveus ((Hilalia (Orthaspidotherium Pleuraspidotherium ))(Asiostylops Arctostylops )))))(Macrocranion (Alsaticopithecus (Apheliscus Haplomylus ))))((Litocherus ((Wyonycteris (Blarina Echinosorex ))(Uropsilus Desmana )))(Adapisorex ((Bessoecetor (Pararyctes (Palaeoryctes (Solenodon Parapternodus ))))(Centetodon Leptacodon )))))(((((Ptilocercus Tupaia )(Saxonella Cynocephalus ))(Apatemys (Cantius Mixodectes )))(Plesiadapis (Notharctus Adapis )))(Domnina (Tribosphenomys (Paramys (Rhombomylus Gomphos ))))))(Prodiacodon (Teilhardimys (Chambius (((Potamogale Rhynchocyon )(Procavia Eritherium ))(Chaetophractus (Bradypus (Tamandua Utaetus ))))))))(Elphidotarsius (Elpidophorus (Worlandia Plagiomene ))))))(Chacopterygus Procerberus )))(Puercolestes Betonnia ))))))(Gallolestes (Alostera (Parazhelestes (Aspanlestes Zhelestes )))))))))*
(Peramus (Deltatheridium (Sheikhdzheilia (Avitotherium ((Paranyctoides (Batodon ((Maelestes (Bobolestes (((Kulbeckia (Lainodon (Zhangolestes (Barunlestes (Alymlestes Zalambdalestes )))))(Kennalestes (Asioryctes Ukhaatherium )))(Daulestes (Bulaklestes Uchkudukodon )))))(Cimolestes (Eoryctes ((((Gypsonictops Leptictis )((Purgatorius Protungulatum )((((((((((((Mimatuta ((Wyolestes ((Uintacyon (Vulpavus Miacis ))(Didymictis (Viverravus Protictis ))))(Eoconodon Goniacodon )))(Didelphodus ((Acmeodon Gelastops )(((Prolimnocyon Pyrocyon )(Dipsalidictis Tytthaena ))(Aaptoryctes (Widanelfarasia (Oreotalpa Dilambdogale )))))))(Oxyclaenus ((Chriacus Loxolophus )((Thryptacodon (Arctocyon Protolipterna ))(Claenodon Anacodon )))))(((Lambertocyon (Escavadodon Onychodectes ))((Pentacodon (Tubulodon (Palaeanodon (Eomanis Eurotamandua ))))(Palaeosinopa Todralestes )))(Molinodus (Esthonyx (Alcidedorbignya (Coryphodon (Pantolambda (Titanoides Cyriacotherium ))))))))(Aphronorus (Conacodon (Anisonchus (Haploconus (Periptychus (Ectoconus Hemithlaeus )))))))((((Hapalodectes (Dissacus (Pachyaena Ankalagon )))(Mesonyx Sinonyx ))(Simpsonotus (((Lambdotherium Leptomeryx )(Indohyus (Elomeryx (Pakicetus Rodhocetus ))))(Litolophus (Gobiohyus Poebrotherium )))))(Pteropus (Onychonycteris Icaronycteris ))))((Desmatoclaenus (((Bunophorus (Diacodexis (Protoselene Homacodon )))(Hyopsodus (Meniscotherium Phenacodus )))(Lessnessina (Tetraclaenodon (Copecion (Ectocion (Heptodon (Homogalax (Eohippus Hyracotherium )))))))))(Bisonalveus ((Hilalia (Orthaspidotherium Pleuraspidotherium ))(Asiostylops Arctostylops )))))(Macrocranion (Alsaticopithecus (Apheliscus Haplomylus ))))((Litocherus ((Wyonycteris (Blarina Echinosorex ))(Uropsilus Desmana )))(Adapisorex ((Bessoecetor (Pararyctes (Palaeoryctes (Solenodon Parapternodus ))))(Centetodon Leptacodon )))))(((((Ptilocercus Tupaia )(Saxonella Cynocephalus ))(Apatemys (Cantius Mixodectes )))(Plesiadapis (Notharctus Adapis )))(Domnina (Tribosphenomys (Paramys (Rhombomylus Gomphos ))))))(Prodiacodon (Teilhardimys (Chambius (((Potamogale Rhynchocyon )(Procavia Eritherium ))(Chaetophractus (Bradypus (Tamandua Utaetus ))))))))(Elphidotarsius (Elpidophorus (Worlandia Plagiomene ))))))(Chacopterygus Procerberus ))(Puercolestes Betonnia )))))))(Gallolestes (Alostera (Parazhelestes (Aspanlestes Zhelestes )))))))))*
(Peramus (Deltatheridium (Sheikhdzheilia (Avitotherium ((Paranyctoides (Batodon ((Maelestes (Bobolestes (((Kulbeckia (Lainodon ((Zhangolestes Barunlestes )(Alymlestes Zalambdalestes ))))(Kennalestes (Asioryctes Ukhaatherium )))(Bulaklestes (Daulestes Uchkudukodon )))))(Cimolestes ((Eoryctes (((Gypsonictops Leptictis )((Purgatorius Protungulatum )((((((((((((Mimatuta ((Wyolestes ((Uintacyon (Vulpavus Miacis ))(Didymictis (Viverravus Protictis ))))(Eoconodon Goniacodon )))(Didelphodus ((Acmeodon Gelastops )(((Prolimnocyon Pyrocyon )(Dipsalidictis Tytthaena ))(Aaptoryctes (Widanelfarasia (Oreotalpa Dilambdogale )))))))(Oxyclaenus ((Chriacus Loxolophus )((Thryptacodon (Arctocyon Protolipterna ))(Claenodon Anacodon )))))(((Lambertocyon (Escavadodon Onychodectes ))((Pentacodon (Tubulodon (Palaeanodon (Eomanis Eurotamandua ))))(Palaeosinopa Todralestes )))(Molinodus (Esthonyx (Alcidedorbignya (Coryphodon (Pantolambda (Titanoides Cyriacotherium ))))))))(Aphronorus (Conacodon (Anisonchus (Haploconus (Periptychus (Ectoconus Hemithlaeus )))))))(((Hapalodectes (Dissacus (Pachyaena Ankalagon )))(Mesonyx Sinonyx ))((Pteropus (Onychonycteris Icaronycteris ))(Simpsonotus (Lambdotherium (Litolophus (Poebrotherium (Gobiohyus (Leptomeryx (Indohyus (Elomeryx (Pakicetus Rodhocetus ))))))))))))((Desmatoclaenus (((Bunophorus (Diacodexis (Protoselene Homacodon )))(Hyopsodus (Meniscotherium Phenacodus )))(Lessnessina (Tetraclaenodon (Copecion (Ectocion ((Eohippus Hyracotherium )(Homogalax Heptodon ))))))))(Bisonalveus ((Hilalia (Orthaspidotherium Pleuraspidotherium ))(Asiostylops Arctostylops )))))(Macrocranion (Alsaticopithecus (Apheliscus Haplomylus ))))((Litocherus ((Wyonycteris (Blarina Echinosorex ))(Uropsilus Desmana )))(Adapisorex ((Bessoecetor (Pararyctes (Palaeoryctes (Solenodon Parapternodus ))))(Centetodon Leptacodon )))))(((((Ptilocercus Tupaia )(Saxonella Cynocephalus ))(Apatemys (Cantius Mixodectes )))(Plesiadapis (Notharctus Adapis )))(Domnina (Tribosphenomys (Paramys (Rhombomylus Gomphos ))))))(Prodiacodon (Teilhardimys (Chambius (((Potamogale Rhynchocyon )(Procavia Eritherium ))(Chaetophractus (Bradypus (Tamandua Utaetus ))))))))(Elphidotarsius (Elpidophorus (Worlandia Plagiomene ))))))(Chacopterygus Procerberus )))(Puercolestes Betonnia ))))))(Gallolestes (Alostera (Parazhelestes (Aspanlestes Zhelestes )))))))))*
(Peramus (Deltatheridium (Sheikhdzheilia (Avitotherium ((Paranyctoides (Batodon ((Maelestes (Bobolestes (((Kulbeckia (Lainodon (Zhangolestes (Barunlestes (Alymlestes Zalambdalestes )))))(Kennalestes (Asioryctes Ukhaatherium )))(Bulaklestes (Daulestes Uchkudukodon )))))(Cimolestes (Eoryctes ((((Gypsonictops Leptictis )((Purgatorius Protungulatum )((((((((((((Mimatuta ((Wyolestes ((Uintacyon (Vulpavus Miacis ))(Didymictis (Viverravus Protictis ))))(Eoconodon Goniacodon )))(Didelphodus ((Acmeodon Gelastops )(((Prolimnocyon Pyrocyon )(Dipsalidictis Tytthaena ))(Aaptoryctes (Widanelfarasia (Oreotalpa Dilambdogale )))))))(Oxyclaenus ((Chriacus Loxolophus )((Thryptacodon (Arctocyon Protolipterna ))(Claenodon Anacodon )))))(((Lambertocyon (Escavadodon Onychodectes ))((Pentacodon (Tubulodon (Palaeanodon (Eomanis Eurotamandua ))))(Palaeosinopa Todralestes )))(Molinodus (Esthonyx (Alcidedorbignya (Coryphodon (Pantolambda (Titanoides Cyriacotherium ))))))))(Aphronorus (Conacodon (Anisonchus (Haploconus (Periptychus (Ectoconus Hemithlaeus )))))))(((Hapalodectes (Dissacus (Pachyaena Ankalagon )))(Mesonyx Sinonyx ))((Pteropus (Onychonycteris Icaronycteris ))(Simpsonotus (Lambdotherium (Litolophus (Poebrotherium (Gobiohyus (Leptomeryx (Indohyus (Elomeryx (Pakicetus Rodhocetus ))))))))))))((Desmatoclaenus (((Bunophorus (Diacodexis (Protoselene Homacodon )))(Hyopsodus (Meniscotherium Phenacodus )))(Lessnessina (Tetraclaenodon (Copecion (Ectocion ((Eohippus Hyracotherium )(Homogalax Heptodon ))))))))(Bisonalveus ((Hilalia (Orthaspidotherium Pleuraspidotherium ))(Asiostylops Arctostylops )))))(Macrocranion (Alsaticopithecus (Apheliscus Haplomylus ))))((Litocherus ((Wyonycteris (Blarina Echinosorex ))(Uropsilus Desmana )))(Adapisorex ((Bessoecetor (Pararyctes (Palaeoryctes (Solenodon Parapternodus ))))(Centetodon Leptacodon )))))(((((Ptilocercus Tupaia )(Saxonella Cynocephalus ))(Apatemys (Cantius Mixodectes )))(Plesiadapis (Notharctus Adapis )))(Domnina (Tribosphenomys (Paramys (Rhombomylus Gomphos ))))))(Prodiacodon (Teilhardimys (Chambius (((Potamogale Rhynchocyon )(Procavia Eritherium ))(Chaetophractus (Bradypus (Tamandua Utaetus ))))))))(Elphidotarsius (Elpidophorus (Worlandia Plagiomene ))))))(Chacopterygus Procerberus ))(Puercolestes Betonnia )))))))(Gallolestes (Alostera (Parazhelestes (Aspanlestes Zhelestes )))))))))*
(Peramus (Deltatheridium (Sheikhdzheilia (Avitotherium ((Paranyctoides (Batodon ((Maelestes (Bobolestes (((Kulbeckia (Lainodon (Zhangolestes (Barunlestes (Alymlestes Zalambdalestes )))))(Kennalestes (Asioryctes Ukhaatherium )))(Bulaklestes (Daulestes Uchkudukodon )))))(Cimolestes ((Eoryctes (((Gypsonictops Leptictis )((Purgatorius Protungulatum )((((((((((((Mimatuta ((Wyolestes ((Uintacyon (Vulpavus Miacis ))(Didymictis (Viverravus Protictis ))))(Eoconodon Goniacodon )))(Didelphodus ((Acmeodon Gelastops )(((Prolimnocyon Pyrocyon )(Dipsalidictis Tytthaena ))(Aaptoryctes (Widanelfarasia (Oreotalpa Dilambdogale )))))))(Oxyclaenus ((Chriacus Loxolophus )((Thryptacodon (Arctocyon Protolipterna ))(Claenodon Anacodon )))))(((Lambertocyon (Escavadodon Onychodectes ))((Pentacodon (Tubulodon (Palaeanodon (Eomanis Eurotamandua ))))(Palaeosinopa Todralestes )))(Molinodus (Esthonyx (Alcidedorbignya (Coryphodon (Pantolambda (Titanoides Cyriacotherium ))))))))(Aphronorus (Conacodon (Anisonchus (Haploconus (Periptychus (Ectoconus Hemithlaeus )))))))(((Hapalodectes (Dissacus (Pachyaena Ankalagon )))(Mesonyx Sinonyx ))((Pteropus (Onychonycteris Icaronycteris ))(Simpsonotus (Lambdotherium (Litolophus (Poebrotherium (Gobiohyus (Leptomeryx (Indohyus (Elomeryx (Pakicetus Rodhocetus ))))))))))))((Desmatoclaenus (((Bunophorus (Diacodexis (Protoselene Homacodon )))(Hyopsodus (Meniscotherium Phenacodus )))(Lessnessina (Tetraclaenodon (Copecion (Ectocion (Heptodon (Homogalax (Eohippus Hyracotherium )))))))))(Bisonalveus ((Hilalia (Orthaspidotherium Pleuraspidotherium ))(Asiostylops Arctostylops )))))(Macrocranion (Alsaticopithecus (Apheliscus Haplomylus ))))((Litocherus ((Wyonycteris (Blarina Echinosorex ))(Uropsilus Desmana )))(Adapisorex ((Bessoecetor (Pararyctes (Palaeoryctes (Solenodon Parapternodus ))))(Centetodon Leptacodon )))))(((((Ptilocercus Tupaia )(Saxonella Cynocephalus ))(Apatemys (Cantius Mixodectes )))(Plesiadapis (Notharctus Adapis )))(Domnina (Tribosphenomys (Paramys (Rhombomylus Gomphos ))))))(Prodiacodon (Teilhardimys (Chambius (((Potamogale Rhynchocyon )(Procavia Eritherium ))(Chaetophractus (Bradypus (Tamandua Utaetus ))))))))(Elphidotarsius (Elpidophorus (Worlandia Plagiomene ))))))(Chacopterygus Procerberus )))(Puercolestes Betonnia ))))))(Gallolestes (Alostera (Parazhelestes (Aspanlestes Zhelestes )))))))))*
(Peramus (Deltatheridium (Sheikhdzheilia (Avitotherium ((Paranyctoides (Batodon ((Maelestes (Bobolestes (((Kulbeckia (Lainodon (Zhangolestes (Barunlestes (Alymlestes Zalambdalestes )))))(Kennalestes (Asioryctes Ukhaatherium )))(Bulaklestes (Daulestes Uchkudukodon )))))(Cimolestes ((Eoryctes (((Gypsonictops Leptictis )((Purgatorius Protungulatum )((((((((((((Mimatuta ((Wyolestes ((Uintacyon (Vulpavus Miacis ))(Didymictis (Viverravus Protictis ))))(Eoconodon Goniacodon )))(Didelphodus ((Acmeodon Gelastops )(((Prolimnocyon Pyrocyon )(Dipsalidictis Tytthaena ))(Aaptoryctes (Widanelfarasia (Oreotalpa Dilambdogale )))))))(Oxyclaenus ((Chriacus Loxolophus )((Thryptacodon (Arctocyon Protolipterna ))(Claenodon Anacodon )))))(((Lambertocyon (Escavadodon Onychodectes ))((Pentacodon (Tubulodon (Palaeanodon (Eomanis Eurotamandua ))))(Palaeosinopa Todralestes )))(Molinodus (Esthonyx (Alcidedorbignya (Coryphodon (Pantolambda (Titanoides Cyriacotherium ))))))))(Aphronorus (Conacodon (Anisonchus (Haploconus (Periptychus (Ectoconus Hemithlaeus )))))))(((Hapalodectes (Dissacus (Pachyaena Ankalagon )))(Mesonyx Sinonyx ))((Pteropus (Onychonycteris Icaronycteris ))(Simpsonotus ((Lambdotherium (Litolophus (Gobiohyus Poebrotherium )))(Leptomeryx (Indohyus (Elomeryx (Pakicetus Rodhocetus )))))))))((Desmatoclaenus (((Bunophorus (Diacodexis (Protoselene Homacodon )))(Hyopsodus (Meniscotherium Phenacodus )))(Lessnessina (Tetraclaenodon (Copecion (Ectocion ((Eohippus Hyracotherium )(Homogalax Heptodon ))))))))(Bisonalveus ((Hilalia (Orthaspidotherium Pleuraspidotherium ))(Asiostylops Arctostylops )))))(Macrocranion (Alsaticopithecus (Apheliscus Haplomylus ))))((Litocherus ((Wyonycteris (Blarina Echinosorex ))(Uropsilus Desmana )))(Adapisorex ((Bessoecetor (Pararyctes (Palaeoryctes (Solenodon Parapternodus ))))(Centetodon Leptacodon )))))(((((Ptilocercus Tupaia )(Saxonella Cynocephalus ))(Apatemys (Cantius Mixodectes )))(Plesiadapis (Notharctus Adapis )))(Domnina (Tribosphenomys (Paramys (Rhombomylus Gomphos ))))))(Prodiacodon (Teilhardimys (Chambius (((Potamogale Rhynchocyon )(Procavia Eritherium ))(Chaetophractus (Bradypus (Tamandua Utaetus ))))))))(Elphidotarsius (Elpidophorus (Worlandia Plagiomene ))))))(Chacopterygus Procerberus )))(Puercolestes Betonnia ))))))(Gallolestes (Alostera (Parazhelestes (Aspanlestes Zhelestes )))))))))*
(Peramus (Deltatheridium (Sheikhdzheilia (Avitotherium ((Paranyctoides (Batodon ((Maelestes (Bobolestes (((Kulbeckia (Lainodon ((Zhangolestes Barunlestes )(Alymlestes Zalambdalestes ))))(Kennalestes (Asioryctes Ukhaatherium )))(Daulestes (Bulaklestes Uchkudukodon )))))(Cimolestes (Eoryctes ((((Gypsonictops Leptictis )((Purgatorius Protungulatum )((((((((((((Mimatuta ((Wyolestes ((Uintacyon (Vulpavus Miacis ))(Didymictis (Viverravus Protictis ))))(Eoconodon Goniacodon )))(Didelphodus ((Acmeodon Gelastops )(((Prolimnocyon Pyrocyon )(Dipsalidictis Tytthaena ))(Aaptoryctes (Widanelfarasia (Oreotalpa Dilambdogale )))))))(Oxyclaenus ((Chriacus Loxolophus )((Thryptacodon (Arctocyon Protolipterna ))(Claenodon Anacodon )))))(((Lambertocyon (Escavadodon Onychodectes ))((Pentacodon (Tubulodon (Palaeanodon (Eomanis Eurotamandua ))))(Palaeosinopa Todralestes )))(Molinodus (Esthonyx (Alcidedorbignya (Coryphodon (Pantolambda (Titanoides Cyriacotherium ))))))))(Aphronorus (Conacodon (Anisonchus (Haploconus (Periptychus (Ectoconus Hemithlaeus )))))))(((Hapalodectes (Dissacus (Pachyaena Ankalagon )))(Mesonyx Sinonyx ))((Pteropus (Onychonycteris Icaronycteris ))(Simpsonotus (Lambdotherium (Litolophus (Poebrotherium (Gobiohyus (Leptomeryx (Indohyus (Elomeryx (Pakicetus Rodhocetus ))))))))))))((Desmatoclaenus (((Bunophorus (Diacodexis (Protoselene Homacodon )))(Hyopsodus (Meniscotherium Phenacodus )))(Lessnessina (Tetraclaenodon (Copecion (Ectocion ((Eohippus Hyracotherium )(Homogalax Heptodon ))))))))(Bisonalveus ((Hilalia (Orthaspidotherium Pleuraspidotherium ))(Asiostylops Arctostylops )))))(Macrocranion (Alsaticopithecus (Apheliscus Haplomylus ))))((Litocherus ((Wyonycteris (Blarina Echinosorex ))(Uropsilus Desmana )))(Adapisorex ((Bessoecetor (Pararyctes (Palaeoryctes (Solenodon Parapternodus ))))(Centetodon Leptacodon )))))(((((Ptilocercus Tupaia )(Saxonella Cynocephalus ))(Apatemys (Cantius Mixodectes )))(Plesiadapis (Notharctus Adapis )))(Domnina (Tribosphenomys (Paramys (Rhombomylus Gomphos ))))))(Prodiacodon (Teilhardimys (Chambius (((Potamogale Rhynchocyon )(Procavia Eritherium ))(Chaetophractus (Bradypus (Tamandua Utaetus ))))))))(Elphidotarsius (Elpidophorus (Worlandia Plagiomene ))))))(Chacopterygus Procerberus ))(Puercolestes Betonnia )))))))(Gallolestes (Alostera (Parazhelestes (Aspanlestes Zhelestes )))))))))*
(Peramus (Deltatheridium (Sheikhdzheilia (Avitotherium ((Paranyctoides (Batodon ((Maelestes (Bobolestes (((Kulbeckia (Lainodon ((Zhangolestes Barunlestes )(Alymlestes Zalambdalestes ))))(Kennalestes (Asioryctes Ukhaatherium )))(Daulestes (Bulaklestes Uchkudukodon )))))(Cimolestes ((Eoryctes (((Gypsonictops Leptictis )((Purgatorius Protungulatum )((((((((((((Mimatuta ((Wyolestes ((Uintacyon (Vulpavus Miacis ))(Didymictis (Viverravus Protictis ))))(Eoconodon Goniacodon )))(Didelphodus ((Acmeodon Gelastops )(((Prolimnocyon Pyrocyon )(Dipsalidictis Tytthaena ))(Aaptoryctes (Widanelfarasia (Oreotalpa Dilambdogale )))))))(Oxyclaenus ((Chriacus Loxolophus )((Thryptacodon (Arctocyon Protolipterna ))(Claenodon Anacodon )))))(((Lambertocyon (Escavadodon Onychodectes ))((Pentacodon (Tubulodon (Palaeanodon (Eomanis Eurotamandua ))))(Palaeosinopa Todralestes )))(Molinodus (Esthonyx (Alcidedorbignya (Coryphodon (Pantolambda (Titanoides Cyriacotherium ))))))))(Aphronorus (Conacodon (Anisonchus (Haploconus (Periptychus (Ectoconus Hemithlaeus )))))))(((Hapalodectes (Dissacus (Pachyaena Ankalagon )))(Mesonyx Sinonyx ))((Pteropus (Onychonycteris Icaronycteris ))(Simpsonotus (Lambdotherium (Litolophus (Poebrotherium (Gobiohyus (Leptomeryx (Indohyus (Elomeryx (Pakicetus Rodhocetus ))))))))))))((Desmatoclaenus (((Bunophorus (Diacodexis (Protoselene Homacodon )))(Hyopsodus (Meniscotherium Phenacodus )))(Lessnessina (Tetraclaenodon (Copecion (Ectocion (Heptodon (Homogalax (Eohippus Hyracotherium )))))))))(Bisonalveus ((Hilalia (Orthaspidotherium Pleuraspidotherium ))(Asiostylops Arctostylops )))))(Macrocranion (Alsaticopithecus (Apheliscus Haplomylus ))))((Litocherus ((Wyonycteris (Blarina Echinosorex ))(Uropsilus Desmana )))(Adapisorex ((Bessoecetor (Pararyctes (Palaeoryctes (Solenodon Parapternodus ))))(Centetodon Leptacodon )))))(((((Ptilocercus Tupaia )(Saxonella Cynocephalus ))(Apatemys (Cantius Mixodectes )))(Plesiadapis (Notharctus Adapis )))(Domnina (Tribosphenomys (Paramys (Rhombomylus Gomphos ))))))(Prodiacodon (Teilhardimys (Chambius (((Potamogale Rhynchocyon )(Procavia Eritherium ))(Chaetophractus (Bradypus (Tamandua Utaetus ))))))))(Elphidotarsius (Elpidophorus (Worlandia Plagiomene ))))))(Chacopterygus Procerberus )))(Puercolestes Betonnia ))))))(Gallolestes (Alostera (Parazhelestes (Aspanlestes Zhelestes )))))))))*
(Peramus (Deltatheridium (Sheikhdzheilia (Avitotherium ((Paranyctoides (Batodon ((Maelestes (Bobolestes (((Kulbeckia (Lainodon ((Zhangolestes Barunlestes )(Alymlestes Zalambdalestes ))))(Kennalestes (Asioryctes Ukhaatherium )))(Daulestes (Bulaklestes Uchkudukodon )))))(Cimolestes ((Eoryctes (((Gypsonictops Leptictis )((Purgatorius Protungulatum )((((((((((((Mimatuta ((Wyolestes ((Uintacyon (Vulpavus Miacis ))(Didymictis (Viverravus Protictis ))))(Eoconodon Goniacodon )))(Didelphodus ((Acmeodon Gelastops )(((Prolimnocyon Pyrocyon )(Dipsalidictis Tytthaena ))(Aaptoryctes (Widanelfarasia (Oreotalpa Dilambdogale )))))))(Oxyclaenus ((Chriacus Loxolophus )((Thryptacodon (Arctocyon Protolipterna ))(Claenodon Anacodon )))))(((Lambertocyon (Escavadodon Onychodectes ))((Pentacodon (Tubulodon (Palaeanodon (Eomanis Eurotamandua ))))(Palaeosinopa Todralestes )))(Molinodus (Esthonyx (Alcidedorbignya (Coryphodon (Pantolambda (Titanoides Cyriacotherium ))))))))(Aphronorus (Conacodon (Anisonchus (Haploconus (Periptychus (Ectoconus Hemithlaeus )))))))(((Hapalodectes (Dissacus (Pachyaena Ankalagon )))(Mesonyx Sinonyx ))((Pteropus (Onychonycteris Icaronycteris ))(Simpsonotus ((Lambdotherium (Litolophus (Gobiohyus Poebrotherium )))(Leptomeryx (Indohyus (Elomeryx (Pakicetus Rodhocetus )))))))))((Desmatoclaenus (((Bunophorus (Diacodexis (Protoselene Homacodon )))(Hyopsodus (Meniscotherium Phenacodus )))(Lessnessina (Tetraclaenodon (Copecion (Ectocion ((Eohippus Hyracotherium )(Homogalax Heptodon ))))))))(Bisonalveus ((Hilalia (Orthaspidotherium Pleuraspidotherium ))(Asiostylops Arctostylops )))))(Macrocranion (Alsaticopithecus (Apheliscus Haplomylus ))))((Litocherus ((Wyonycteris (Blarina Echinosorex ))(Uropsilus Desmana )))(Adapisorex ((Bessoecetor (Pararyctes (Palaeoryctes (Solenodon Parapternodus ))))(Centetodon Leptacodon )))))(((((Ptilocercus Tupaia )(Saxonella Cynocephalus ))(Apatemys (Cantius Mixodectes )))(Plesiadapis (Notharctus Adapis )))(Domnina (Tribosphenomys (Paramys (Rhombomylus Gomphos ))))))(Prodiacodon (Teilhardimys (Chambius (((Potamogale Rhynchocyon )(Procavia Eritherium ))(Chaetophractus (Bradypus (Tamandua Utaetus ))))))))(Elphidotarsius (Elpidophorus (Worlandia Plagiomene ))))))(Chacopterygus Procerberus )))(Puercolestes Betonnia ))))))(Gallolestes (Alostera (Parazhelestes (Aspanlestes Zhelestes )))))))))*
(Peramus (Deltatheridium (Sheikhdzheilia (Avitotherium ((Paranyctoides (Batodon ((Maelestes (Bobolestes (((Kulbeckia (Lainodon (Zhangolestes (Barunlestes (Alymlestes Zalambdalestes )))))(Kennalestes (Asioryctes Ukhaatherium )))(Daulestes (Bulaklestes Uchkudukodon )))))(Cimolestes (Eoryctes ((((Gypsonictops Leptictis )((Purgatorius Protungulatum )((((((((((((Mimatuta ((Wyolestes ((Uintacyon (Vulpavus Miacis ))(Didymictis (Viverravus Protictis ))))(Eoconodon Goniacodon )))(Didelphodus ((Acmeodon Gelastops )(((Prolimnocyon Pyrocyon )(Dipsalidictis Tytthaena ))(Aaptoryctes (Widanelfarasia (Oreotalpa Dilambdogale )))))))(Oxyclaenus ((Chriacus Loxolophus )((Thryptacodon (Arctocyon Protolipterna ))(Claenodon Anacodon )))))(((Lambertocyon (Escavadodon Onychodectes ))((Pentacodon (Tubulodon (Palaeanodon (Eomanis Eurotamandua ))))(Palaeosinopa Todralestes )))(Molinodus (Esthonyx (Alcidedorbignya (Coryphodon (Pantolambda (Titanoides Cyriacotherium ))))))))(Aphronorus (Conacodon (Anisonchus (Haploconus (Periptychus (Ectoconus Hemithlaeus )))))))(((Hapalodectes (Dissacus (Pachyaena Ankalagon )))(Mesonyx Sinonyx ))((Pteropus (Onychonycteris Icaronycteris ))(Simpsonotus (Lambdotherium (Litolophus (Poebrotherium (Gobiohyus (Leptomeryx (Indohyus (Elomeryx (Pakicetus Rodhocetus ))))))))))))((Desmatoclaenus (((Bunophorus (Diacodexis (Protoselene Homacodon )))(Hyopsodus (Meniscotherium Phenacodus )))(Lessnessina (Tetraclaenodon (Copecion (Ectocion (Heptodon (Homogalax (Eohippus Hyracotherium )))))))))(Bisonalveus ((Hilalia (Orthaspidotherium Pleuraspidotherium ))(Asiostylops Arctostylops )))))(Macrocranion (Alsaticopithecus (Apheliscus Haplomylus ))))((Litocherus ((Wyonycteris (Blarina Echinosorex ))(Uropsilus Desmana )))(Adapisorex ((Bessoecetor (Pararyctes (Palaeoryctes (Solenodon Parapternodus ))))(Centetodon Leptacodon )))))(((((Ptilocercus Tupaia )(Saxonella Cynocephalus ))(Apatemys (Cantius Mixodectes )))(Plesiadapis (Notharctus Adapis )))(Domnina (Tribosphenomys (Paramys (Rhombomylus Gomphos ))))))(Prodiacodon (Teilhardimys (Chambius (((Potamogale Rhynchocyon )(Procavia Eritherium ))(Chaetophractus (Bradypus (Tamandua Utaetus ))))))))(Elphidotarsius (Elpidophorus (Worlandia Plagiomene ))))))(Chacopterygus Procerberus ))(Puercolestes Betonnia )))))))(Gallolestes (Alostera (Parazhelestes (Aspanlestes Zhelestes )))))))))*
(Peramus (Deltatheridium (Sheikhdzheilia (Avitotherium ((Paranyctoides (Batodon ((Maelestes (Bobolestes (((Kulbeckia (Lainodon (Zhangolestes (Barunlestes (Alymlestes Zalambdalestes )))))(Kennalestes (Asioryctes Ukhaatherium )))(Daulestes (Bulaklestes Uchkudukodon )))))(Cimolestes (Eoryctes ((((Gypsonictops Leptictis )((Purgatorius Protungulatum )((((((((((((Mimatuta ((Wyolestes ((Uintacyon (Vulpavus Miacis ))(Didymictis (Viverravus Protictis ))))(Eoconodon Goniacodon )))(Didelphodus ((Acmeodon Gelastops )(((Prolimnocyon Pyrocyon )(Dipsalidictis Tytthaena ))(Aaptoryctes (Widanelfarasia (Oreotalpa Dilambdogale )))))))(Oxyclaenus ((Chriacus Loxolophus )((Thryptacodon (Arctocyon Protolipterna ))(Claenodon Anacodon )))))(((Lambertocyon (Escavadodon Onychodectes ))((Pentacodon (Tubulodon (Palaeanodon (Eomanis Eurotamandua ))))(Palaeosinopa Todralestes )))(Molinodus (Esthonyx (Alcidedorbignya (Coryphodon (Pantolambda (Titanoides Cyriacotherium ))))))))(Aphronorus (Conacodon (Anisonchus (Haploconus (Periptychus (Ectoconus Hemithlaeus )))))))(((Hapalodectes (Dissacus (Pachyaena Ankalagon )))(Mesonyx Sinonyx ))((Pteropus (Onychonycteris Icaronycteris ))(Simpsonotus ((Lambdotherium (Litolophus (Gobiohyus Poebrotherium )))(Leptomeryx (Indohyus (Elomeryx (Pakicetus Rodhocetus )))))))))((Desmatoclaenus (((Bunophorus (Diacodexis (Protoselene Homacodon )))(Hyopsodus (Meniscotherium Phenacodus )))(Lessnessina (Tetraclaenodon (Copecion (Ectocion ((Eohippus Hyracotherium )(Homogalax Heptodon ))))))))(Bisonalveus ((Hilalia (Orthaspidotherium Pleuraspidotherium ))(Asiostylops Arctostylops )))))(Macrocranion (Alsaticopithecus (Apheliscus Haplomylus ))))((Litocherus ((Wyonycteris (Blarina Echinosorex ))(Uropsilus Desmana )))(Adapisorex ((Bessoecetor (Pararyctes (Palaeoryctes (Solenodon Parapternodus ))))(Centetodon Leptacodon )))))(((((Ptilocercus Tupaia )(Saxonella Cynocephalus ))(Apatemys (Cantius Mixodectes )))(Plesiadapis (Notharctus Adapis )))(Domnina (Tribosphenomys (Paramys (Rhombomylus Gomphos ))))))(Prodiacodon (Teilhardimys (Chambius (((Potamogale Rhynchocyon )(Procavia Eritherium ))(Chaetophractus (Bradypus (Tamandua Utaetus ))))))))(Elphidotarsius (Elpidophorus (Worlandia Plagiomene ))))))(Chacopterygus Procerberus ))(Puercolestes Betonnia )))))))(Gallolestes (Alostera (Parazhelestes (Aspanlestes Zhelestes )))))))))*
(Peramus (Deltatheridium (Sheikhdzheilia (Avitotherium ((Paranyctoides (Batodon ((Maelestes (Bobolestes (((Kulbeckia (Lainodon (Zhangolestes (Barunlestes (Alymlestes Zalambdalestes )))))(Kennalestes (Asioryctes Ukhaatherium )))(Daulestes (Bulaklestes Uchkudukodon )))))(Cimolestes ((Eoryctes (((Gypsonictops Leptictis )((Purgatorius Protungulatum )((((((((((((Mimatuta ((Wyolestes ((Uintacyon (Vulpavus Miacis ))(Didymictis (Viverravus Protictis ))))(Eoconodon Goniacodon )))(Didelphodus ((Acmeodon Gelastops )(((Prolimnocyon Pyrocyon )(Dipsalidictis Tytthaena ))(Aaptoryctes (Widanelfarasia (Oreotalpa Dilambdogale )))))))(Oxyclaenus ((Chriacus Loxolophus )((Thryptacodon (Arctocyon Protolipterna ))(Claenodon Anacodon )))))(((Lambertocyon (Escavadodon Onychodectes ))((Pentacodon (Tubulodon (Palaeanodon (Eomanis Eurotamandua ))))(Palaeosinopa Todralestes )))(Molinodus (Esthonyx (Alcidedorbignya (Coryphodon (Pantolambda (Titanoides Cyriacotherium ))))))))(Aphronorus (Conacodon (Anisonchus (Haploconus (Periptychus (Ectoconus Hemithlaeus )))))))(((Hapalodectes (Dissacus (Pachyaena Ankalagon )))(Mesonyx Sinonyx ))((Pteropus (Onychonycteris Icaronycteris ))(Simpsonotus ((Lambdotherium (Litolophus (Gobiohyus Poebrotherium )))(Leptomeryx (Indohyus (Elomeryx (Pakicetus Rodhocetus )))))))))((Desmatoclaenus (((Bunophorus (Diacodexis (Protoselene Homacodon )))(Hyopsodus (Meniscotherium Phenacodus )))(Lessnessina (Tetraclaenodon (Copecion (Ectocion (Heptodon (Homogalax (Eohippus Hyracotherium )))))))))(Bisonalveus ((Hilalia (Orthaspidotherium Pleuraspidotherium ))(Asiostylops Arctostylops )))))(Macrocranion (Alsaticopithecus (Apheliscus Haplomylus ))))((Litocherus ((Wyonycteris (Blarina Echinosorex ))(Uropsilus Desmana )))(Adapisorex ((Bessoecetor (Pararyctes (Palaeoryctes (Solenodon Parapternodus ))))(Centetodon Leptacodon )))))(((((Ptilocercus Tupaia )(Saxonella Cynocephalus ))(Apatemys (Cantius Mixodectes )))(Plesiadapis (Notharctus Adapis )))(Domnina (Tribosphenomys (Paramys (Rhombomylus Gomphos ))))))(Prodiacodon (Teilhardimys (Chambius (((Potamogale Rhynchocyon )(Procavia Eritherium ))(Chaetophractus (Bradypus (Tamandua Utaetus ))))))))(Elphidotarsius (Elpidophorus (Worlandia Plagiomene ))))))(Chacopterygus Procerberus )))(Puercolestes Betonnia ))))))(Gallolestes (Alostera (Parazhelestes (Aspanlestes Zhelestes )))))))))*
(Peramus (Deltatheridium (Sheikhdzheilia (Avitotherium ((Paranyctoides (Batodon ((Maelestes (Bobolestes (((Kulbeckia (Zhangolestes (Lainodon (Barunlestes (Alymlestes Zalambdalestes )))))(Kennalestes (Asioryctes Ukhaatherium )))(Daulestes (Bulaklestes Uchkudukodon )))))(Cimolestes (Eoryctes ((((Gypsonictops Leptictis )((Purgatorius Protungulatum )((((((((((((Mimatuta ((Wyolestes ((Uintacyon (Vulpavus Miacis ))(Didymictis (Viverravus Protictis ))))(Eoconodon Goniacodon )))(Didelphodus ((Acmeodon Gelastops )(((Prolimnocyon Pyrocyon )(Dipsalidictis Tytthaena ))(Aaptoryctes (Widanelfarasia (Oreotalpa Dilambdogale )))))))(Oxyclaenus ((Chriacus Loxolophus )((Thryptacodon (Arctocyon Protolipterna ))(Claenodon Anacodon )))))(((Lambertocyon (Escavadodon Onychodectes ))((Pentacodon (Tubulodon (Palaeanodon (Eomanis Eurotamandua ))))(Palaeosinopa Todralestes )))(Molinodus (Esthonyx (Alcidedorbignya (Coryphodon (Pantolambda (Titanoides Cyriacotherium ))))))))(Aphronorus (Conacodon (Anisonchus (Haploconus (Periptychus (Ectoconus Hemithlaeus )))))))(((Hapalodectes (Dissacus (Pachyaena Ankalagon )))(Mesonyx Sinonyx ))((Pteropus (Onychonycteris Icaronycteris ))(Simpsonotus (Lambdotherium (Litolophus (Poebrotherium (Gobiohyus (Leptomeryx (Indohyus (Elomeryx (Pakicetus Rodhocetus ))))))))))))((Desmatoclaenus (((Bunophorus (Diacodexis (Protoselene Homacodon )))(Hyopsodus (Meniscotherium Phenacodus )))(Lessnessina (Tetraclaenodon (Copecion (Ectocion (Heptodon (Homogalax (Eohippus Hyracotherium )))))))))(Bisonalveus ((Hilalia (Orthaspidotherium Pleuraspidotherium ))(Asiostylops Arctostylops )))))(Macrocranion (Alsaticopithecus (Apheliscus Haplomylus ))))((Litocherus ((Wyonycteris (Blarina Echinosorex ))(Uropsilus Desmana )))(Adapisorex ((Bessoecetor (Pararyctes (Palaeoryctes (Solenodon Parapternodus ))))(Centetodon Leptacodon )))))(((((Ptilocercus Tupaia )(Saxonella Cynocephalus ))(Apatemys (Cantius Mixodectes )))(Plesiadapis (Notharctus Adapis )))(Domnina (Tribosphenomys (Paramys (Rhombomylus Gomphos ))))))(Prodiacodon (Teilhardimys (Chambius (((Potamogale Rhynchocyon )(Procavia Eritherium ))(Chaetophractus (Bradypus (Tamandua Utaetus ))))))))(Elphidotarsius (Elpidophorus (Worlandia Plagiomene ))))))(Chacopterygus Procerberus ))(Puercolestes Betonnia )))))))(Gallolestes (Alostera (Parazhelestes (Aspanlestes Zhelestes )))))))))*
(Peramus (Deltatheridium (Sheikhdzheilia (Avitotherium ((Paranyctoides (Batodon ((Maelestes (Bobolestes (((Kulbeckia (Zhangolestes (Lainodon (Barunlestes (Alymlestes Zalambdalestes )))))(Kennalestes (Asioryctes Ukhaatherium )))(Daulestes (Bulaklestes Uchkudukodon )))))(Cimolestes (Eoryctes ((((Gypsonictops Leptictis )((Purgatorius Protungulatum )((((((((((((Mimatuta ((Wyolestes ((Uintacyon (Vulpavus Miacis ))(Didymictis (Viverravus Protictis ))))(Eoconodon Goniacodon )))(Didelphodus ((Acmeodon Gelastops )(((Prolimnocyon Pyrocyon )(Dipsalidictis Tytthaena ))(Aaptoryctes (Widanelfarasia (Oreotalpa Dilambdogale )))))))(Oxyclaenus ((Chriacus Loxolophus )((Thryptacodon (Arctocyon Protolipterna ))(Claenodon Anacodon )))))(((Lambertocyon (Escavadodon Onychodectes ))((Pentacodon (Tubulodon (Palaeanodon (Eomanis Eurotamandua ))))(Palaeosinopa Todralestes )))(Molinodus (Esthonyx (Alcidedorbignya (Coryphodon (Pantolambda (Titanoides Cyriacotherium ))))))))(Aphronorus (Conacodon (Anisonchus (Haploconus (Periptychus (Ectoconus Hemithlaeus )))))))(((Hapalodectes (Dissacus (Pachyaena Ankalagon )))(Mesonyx Sinonyx ))((Pteropus (Onychonycteris Icaronycteris ))(Simpsonotus ((Lambdotherium (Litolophus (Gobiohyus Poebrotherium )))(Leptomeryx (Indohyus (Elomeryx (Pakicetus Rodhocetus )))))))))((Desmatoclaenus (((Bunophorus (Diacodexis (Protoselene Homacodon )))(Hyopsodus (Meniscotherium Phenacodus )))(Lessnessina (Tetraclaenodon (Copecion (Ectocion ((Eohippus Hyracotherium )(Homogalax Heptodon ))))))))(Bisonalveus ((Hilalia (Orthaspidotherium Pleuraspidotherium ))(Asiostylops Arctostylops )))))(Macrocranion (Alsaticopithecus (Apheliscus Haplomylus ))))((Litocherus ((Wyonycteris (Blarina Echinosorex ))(Uropsilus Desmana )))(Adapisorex ((Bessoecetor (Pararyctes (Palaeoryctes (Solenodon Parapternodus ))))(Centetodon Leptacodon )))))(((((Ptilocercus Tupaia )(Saxonella Cynocephalus ))(Apatemys (Cantius Mixodectes )))(Plesiadapis (Notharctus Adapis )))(Domnina (Tribosphenomys (Paramys (Rhombomylus Gomphos ))))))(Prodiacodon (Teilhardimys (Chambius (((Potamogale Rhynchocyon )(Procavia Eritherium ))(Chaetophractus (Bradypus (Tamandua Utaetus ))))))))(Elphidotarsius (Elpidophorus (Worlandia Plagiomene ))))))(Chacopterygus Procerberus ))(Puercolestes Betonnia )))))))(Gallolestes (Alostera (Parazhelestes (Aspanlestes Zhelestes )))))))))*
(Peramus (Deltatheridium (Sheikhdzheilia (Avitotherium ((Paranyctoides (Batodon ((Maelestes (Bobolestes (((Kulbeckia (Zhangolestes (Lainodon (Barunlestes (Alymlestes Zalambdalestes )))))(Kennalestes (Asioryctes Ukhaatherium )))(Daulestes (Bulaklestes Uchkudukodon )))))(Cimolestes ((Eoryctes (((Gypsonictops Leptictis )((Purgatorius Protungulatum )((((((((((((Mimatuta ((Wyolestes ((Uintacyon (Vulpavus Miacis ))(Didymictis (Viverravus Protictis ))))(Eoconodon Goniacodon )))(Didelphodus ((Acmeodon Gelastops )(((Prolimnocyon Pyrocyon )(Dipsalidictis Tytthaena ))(Aaptoryctes (Widanelfarasia (Oreotalpa Dilambdogale )))))))(Oxyclaenus ((Chriacus Loxolophus )((Thryptacodon (Arctocyon Protolipterna ))(Claenodon Anacodon )))))(((Lambertocyon (Escavadodon Onychodectes ))((Pentacodon (Tubulodon (Palaeanodon (Eomanis Eurotamandua ))))(Palaeosinopa Todralestes )))(Molinodus (Esthonyx (Alcidedorbignya (Coryphodon (Pantolambda (Titanoides Cyriacotherium ))))))))(Aphronorus (Conacodon (Anisonchus (Haploconus (Periptychus (Ectoconus Hemithlaeus )))))))(((Hapalodectes (Dissacus (Pachyaena Ankalagon )))(Mesonyx Sinonyx ))((Pteropus (Onychonycteris Icaronycteris ))(Simpsonotus ((Lambdotherium (Litolophus (Gobiohyus Poebrotherium )))(Leptomeryx (Indohyus (Elomeryx (Pakicetus Rodhocetus )))))))))((Desmatoclaenus (((Bunophorus (Diacodexis (Protoselene Homacodon )))(Hyopsodus (Meniscotherium Phenacodus )))(Lessnessina (Tetraclaenodon (Copecion (Ectocion (Heptodon (Homogalax (Eohippus Hyracotherium )))))))))(Bisonalveus ((Hilalia (Orthaspidotherium Pleuraspidotherium ))(Asiostylops Arctostylops )))))(Macrocranion (Alsaticopithecus (Apheliscus Haplomylus ))))((Litocherus ((Wyonycteris (Blarina Echinosorex ))(Uropsilus Desmana )))(Adapisorex ((Bessoecetor (Pararyctes (Palaeoryctes (Solenodon Parapternodus ))))(Centetodon Leptacodon )))))(((((Ptilocercus Tupaia )(Saxonella Cynocephalus ))(Apatemys (Cantius Mixodectes )))(Plesiadapis (Notharctus Adapis )))(Domnina (Tribosphenomys (Paramys (Rhombomylus Gomphos ))))))(Prodiacodon (Teilhardimys (Chambius (((Potamogale Rhynchocyon )(Procavia Eritherium ))(Chaetophractus (Bradypus (Tamandua Utaetus ))))))))(Elphidotarsius (Elpidophorus (Worlandia Plagiomene ))))))(Chacopterygus Procerberus )))(Puercolestes Betonnia ))))))(Gallolestes (Alostera (Parazhelestes (Aspanlestes Zhelestes )))))))))*
(Peramus (Deltatheridium (Sheikhdzheilia (Avitotherium ((Paranyctoides (Batodon ((Maelestes (Bobolestes (((Kulbeckia (Zhangolestes (Lainodon (Barunlestes (Alymlestes Zalambdalestes )))))(Kennalestes (Asioryctes Ukhaatherium )))(Daulestes (Bulaklestes Uchkudukodon )))))(Cimolestes (Eoryctes ((((Gypsonictops Leptictis )((Purgatorius Protungulatum )((((((((((((Mimatuta ((Wyolestes ((Uintacyon (Vulpavus Miacis ))(Didymictis (Viverravus Protictis ))))(Eoconodon Goniacodon )))(Didelphodus ((Acmeodon Gelastops )(((Prolimnocyon Pyrocyon )(Dipsalidictis Tytthaena ))(Aaptoryctes (Widanelfarasia (Oreotalpa Dilambdogale )))))))(Oxyclaenus ((Chriacus Loxolophus )((Thryptacodon (Arctocyon Protolipterna ))(Claenodon Anacodon )))))(((Lambertocyon (Escavadodon Onychodectes ))((Pentacodon (Tubulodon (Palaeanodon (Eomanis Eurotamandua ))))(Palaeosinopa Todralestes )))(Molinodus (Esthonyx (Alcidedorbignya (Coryphodon (Pantolambda (Titanoides Cyriacotherium ))))))))(Aphronorus (Conacodon (Anisonchus (Haploconus (Periptychus (Ectoconus Hemithlaeus )))))))((((Hapalodectes (Dissacus (Pachyaena Ankalagon )))(Mesonyx Sinonyx ))(Simpsonotus (((Lambdotherium Leptomeryx )(Indohyus (Elomeryx (Pakicetus Rodhocetus ))))(Litolophus (Gobiohyus Poebrotherium )))))(Pteropus (Onychonycteris Icaronycteris ))))((Desmatoclaenus (((Bunophorus (Diacodexis (Protoselene Homacodon )))(Hyopsodus (Meniscotherium Phenacodus )))(Lessnessina (Tetraclaenodon (Copecion (Ectocion (Heptodon (Homogalax (Eohippus Hyracotherium )))))))))(Bisonalveus ((Hilalia (Orthaspidotherium Pleuraspidotherium ))(Asiostylops Arctostylops )))))(Macrocranion (Alsaticopithecus (Apheliscus Haplomylus ))))((Litocherus ((Wyonycteris (Blarina Echinosorex ))(Uropsilus Desmana )))(Adapisorex ((Bessoecetor (Pararyctes (Palaeoryctes (Solenodon Parapternodus ))))(Centetodon Leptacodon )))))(((((Ptilocercus Tupaia )(Saxonella Cynocephalus ))(Apatemys (Cantius Mixodectes )))(Plesiadapis (Notharctus Adapis )))(Domnina (Tribosphenomys (Paramys (Rhombomylus Gomphos ))))))(Prodiacodon (Teilhardimys (Chambius (((Potamogale Rhynchocyon )(Procavia Eritherium ))(Chaetophractus (Bradypus (Tamandua Utaetus ))))))))(Elphidotarsius (Elpidophorus (Worlandia Plagiomene ))))))(Chacopterygus Procerberus ))(Puercolestes Betonnia )))))))(Gallolestes (Alostera (Parazhelestes (Aspanlestes Zhelestes )))))))))*
(Peramus (Deltatheridium (Sheikhdzheilia (Avitotherium ((Paranyctoides (Batodon ((Maelestes (Bobolestes (((Kulbeckia (Lainodon ((Zhangolestes Barunlestes )(Alymlestes Zalambdalestes ))))(Kennalestes (Asioryctes Ukhaatherium )))(Bulaklestes (Daulestes Uchkudukodon )))))(Cimolestes (Eoryctes ((((Gypsonictops Leptictis )((Purgatorius Protungulatum )((((((((((((Mimatuta ((Wyolestes ((Uintacyon (Vulpavus Miacis ))(Didymictis (Viverravus Protictis ))))(Eoconodon Goniacodon )))(Didelphodus ((Acmeodon Gelastops )(((Prolimnocyon Pyrocyon )(Dipsalidictis Tytthaena ))(Aaptoryctes (Widanelfarasia (Oreotalpa Dilambdogale )))))))(Oxyclaenus ((Chriacus Loxolophus )((Thryptacodon (Arctocyon Protolipterna ))(Claenodon Anacodon )))))(((Lambertocyon (Escavadodon Onychodectes ))((Pentacodon (Tubulodon (Palaeanodon (Eomanis Eurotamandua ))))(Palaeosinopa Todralestes )))(Molinodus (Esthonyx (Alcidedorbignya (Coryphodon (Pantolambda (Titanoides Cyriacotherium ))))))))(Aphronorus (Conacodon (Anisonchus (Haploconus (Periptychus (Ectoconus Hemithlaeus )))))))((((Hapalodectes (Dissacus (Pachyaena Ankalagon )))(Mesonyx Sinonyx ))(Simpsonotus (((Lambdotherium Leptomeryx )(Indohyus (Elomeryx (Pakicetus Rodhocetus ))))(Litolophus (Gobiohyus Poebrotherium )))))(Pteropus (Onychonycteris Icaronycteris ))))((Desmatoclaenus (((Bunophorus (Diacodexis (Protoselene Homacodon )))(Hyopsodus (Meniscotherium Phenacodus )))(Lessnessina (Tetraclaenodon (Copecion (Ectocion ((Eohippus Hyracotherium )(Homogalax Heptodon ))))))))(Bisonalveus ((Hilalia (Orthaspidotherium Pleuraspidotherium ))(Asiostylops Arctostylops )))))(Macrocranion (Alsaticopithecus (Apheliscus Haplomylus ))))((Litocherus ((Wyonycteris (Blarina Echinosorex ))(Uropsilus Desmana )))(Adapisorex ((Bessoecetor (Pararyctes (Palaeoryctes (Solenodon Parapternodus ))))(Centetodon Leptacodon )))))(((((Ptilocercus Tupaia )(Saxonella Cynocephalus ))(Apatemys (Cantius Mixodectes )))(Plesiadapis (Notharctus Adapis )))(Domnina (Tribosphenomys (Paramys (Rhombomylus Gomphos ))))))(Prodiacodon (Teilhardimys (Chambius (((Potamogale Rhynchocyon )(Procavia Eritherium ))(Chaetophractus (Bradypus (Tamandua Utaetus ))))))))(Elphidotarsius (Elpidophorus (Worlandia Plagiomene ))))))(Chacopterygus Procerberus ))(Puercolestes Betonnia )))))))(Gallolestes (Alostera (Parazhelestes (Aspanlestes Zhelestes )))))))))*
(Peramus (Deltatheridium (Sheikhdzheilia (Avitotherium ((Paranyctoides (Batodon ((Maelestes (Bobolestes (((Kulbeckia (Lainodon ((Zhangolestes Barunlestes )(Alymlestes Zalambdalestes ))))(Kennalestes (Asioryctes Ukhaatherium )))(Bulaklestes (Daulestes Uchkudukodon )))))(Cimolestes ((Eoryctes (((Gypsonictops Leptictis )((Purgatorius Protungulatum )((((((((((((Mimatuta ((Wyolestes ((Uintacyon (Vulpavus Miacis ))(Didymictis (Viverravus Protictis ))))(Eoconodon Goniacodon )))(Didelphodus ((Acmeodon Gelastops )(((Prolimnocyon Pyrocyon )(Dipsalidictis Tytthaena ))(Aaptoryctes (Widanelfarasia (Oreotalpa Dilambdogale )))))))(Oxyclaenus ((Chriacus Loxolophus )((Thryptacodon (Arctocyon Protolipterna ))(Claenodon Anacodon )))))(((Lambertocyon (Escavadodon Onychodectes ))((Pentacodon (Tubulodon (Palaeanodon (Eomanis Eurotamandua ))))(Palaeosinopa Todralestes )))(Molinodus (Esthonyx (Alcidedorbignya (Coryphodon (Pantolambda (Titanoides Cyriacotherium ))))))))(Aphronorus (Conacodon (Anisonchus (Haploconus (Periptychus (Ectoconus Hemithlaeus )))))))((((Hapalodectes (Dissacus (Pachyaena Ankalagon )))(Mesonyx Sinonyx ))(Simpsonotus (((Lambdotherium Leptomeryx )(Indohyus (Elomeryx (Pakicetus Rodhocetus ))))(Litolophus (Gobiohyus Poebrotherium )))))(Pteropus (Onychonycteris Icaronycteris ))))((Desmatoclaenus (((Bunophorus (Diacodexis (Protoselene Homacodon )))(Hyopsodus (Meniscotherium Phenacodus )))(Lessnessina (Tetraclaenodon (Copecion (Ectocion (Heptodon (Homogalax (Eohippus Hyracotherium )))))))))(Bisonalveus ((Hilalia (Orthaspidotherium Pleuraspidotherium ))(Asiostylops Arctostylops )))))(Macrocranion (Alsaticopithecus (Apheliscus Haplomylus ))))((Litocherus ((Wyonycteris (Blarina Echinosorex ))(Uropsilus Desmana )))(Adapisorex ((Bessoecetor (Pararyctes (Palaeoryctes (Solenodon Parapternodus ))))(Centetodon Leptacodon )))))(((((Ptilocercus Tupaia )(Saxonella Cynocephalus ))(Apatemys (Cantius Mixodectes )))(Plesiadapis (Notharctus Adapis )))(Domnina (Tribosphenomys (Paramys (Rhombomylus Gomphos ))))))(Prodiacodon (Teilhardimys (Chambius (((Potamogale Rhynchocyon )(Procavia Eritherium ))(Chaetophractus (Bradypus (Tamandua Utaetus ))))))))(Elphidotarsius (Elpidophorus (Worlandia Plagiomene ))))))(Chacopterygus Procerberus )))(Puercolestes Betonnia ))))))(Gallolestes (Alostera (Parazhelestes (Aspanlestes Zhelestes )))))))))*
(Peramus (Deltatheridium (Sheikhdzheilia (Avitotherium ((Paranyctoides (Batodon ((Maelestes (Bobolestes (((Kulbeckia (Lainodon (Zhangolestes (Barunlestes (Alymlestes Zalambdalestes )))))(Kennalestes (Asioryctes Ukhaatherium )))(Bulaklestes (Daulestes Uchkudukodon )))))(Cimolestes (Eoryctes ((((Gypsonictops Leptictis )((Purgatorius Protungulatum )((((((((((((Mimatuta ((Wyolestes ((Uintacyon (Vulpavus Miacis ))(Didymictis (Viverravus Protictis ))))(Eoconodon Goniacodon )))(Didelphodus ((Acmeodon Gelastops )(((Prolimnocyon Pyrocyon )(Dipsalidictis Tytthaena ))(Aaptoryctes (Widanelfarasia (Oreotalpa Dilambdogale )))))))(Oxyclaenus ((Chriacus Loxolophus )((Thryptacodon (Arctocyon Protolipterna ))(Claenodon Anacodon )))))(((Lambertocyon (Escavadodon Onychodectes ))((Pentacodon (Tubulodon (Palaeanodon (Eomanis Eurotamandua ))))(Palaeosinopa Todralestes )))(Molinodus (Esthonyx (Alcidedorbignya (Coryphodon (Pantolambda (Titanoides Cyriacotherium ))))))))(Aphronorus (Conacodon (Anisonchus (Haploconus (Periptychus (Ectoconus Hemithlaeus )))))))((((Hapalodectes (Dissacus (Pachyaena Ankalagon )))(Mesonyx Sinonyx ))(Simpsonotus (((Lambdotherium Leptomeryx )(Indohyus (Elomeryx (Pakicetus Rodhocetus ))))(Litolophus (Gobiohyus Poebrotherium )))))(Pteropus (Onychonycteris Icaronycteris ))))((Desmatoclaenus (((Bunophorus (Diacodexis (Protoselene Homacodon )))(Hyopsodus (Meniscotherium Phenacodus )))(Lessnessina (Tetraclaenodon (Copecion (Ectocion (Heptodon (Homogalax (Eohippus Hyracotherium )))))))))(Bisonalveus ((Hilalia (Orthaspidotherium Pleuraspidotherium ))(Asiostylops Arctostylops )))))(Macrocranion (Alsaticopithecus (Apheliscus Haplomylus ))))((Litocherus ((Wyonycteris (Blarina Echinosorex ))(Uropsilus Desmana )))(Adapisorex ((Bessoecetor (Pararyctes (Palaeoryctes (Solenodon Parapternodus ))))(Centetodon Leptacodon )))))(((((Ptilocercus Tupaia )(Saxonella Cynocephalus ))(Apatemys (Cantius Mixodectes )))(Plesiadapis (Notharctus Adapis )))(Domnina (Tribosphenomys (Paramys (Rhombomylus Gomphos ))))))(Prodiacodon (Teilhardimys (Chambius (((Potamogale Rhynchocyon )(Procavia Eritherium ))(Chaetophractus (Bradypus (Tamandua Utaetus ))))))))(Elphidotarsius (Elpidophorus (Worlandia Plagiomene ))))))(Chacopterygus Procerberus ))(Puercolestes Betonnia )))))))(Gallolestes (Alostera (Parazhelestes (Aspanlestes Zhelestes )))))))))*
(Peramus (Deltatheridium (Sheikhdzheilia (Avitotherium ((Paranyctoides (Batodon ((Maelestes (Bobolestes (((Kulbeckia (Lainodon ((Zhangolestes Barunlestes )(Alymlestes Zalambdalestes ))))(Kennalestes (Asioryctes Ukhaatherium )))(Daulestes (Bulaklestes Uchkudukodon )))))(Cimolestes (Eoryctes ((((Gypsonictops Leptictis )((Purgatorius Protungulatum )((((((((((((Mimatuta ((Wyolestes ((Uintacyon (Vulpavus Miacis ))(Didymictis (Viverravus Protictis ))))(Eoconodon Goniacodon )))(Didelphodus ((Acmeodon Gelastops )(((Prolimnocyon Pyrocyon )(Dipsalidictis Tytthaena ))(Aaptoryctes (Widanelfarasia (Oreotalpa Dilambdogale )))))))(Oxyclaenus ((Chriacus Loxolophus )((Thryptacodon (Arctocyon Protolipterna ))(Claenodon Anacodon )))))(((Lambertocyon (Escavadodon Onychodectes ))((Pentacodon (Tubulodon (Palaeanodon (Eomanis Eurotamandua ))))(Palaeosinopa Todralestes )))(Molinodus (Esthonyx (Alcidedorbignya (Coryphodon (Pantolambda (Titanoides Cyriacotherium ))))))))(Aphronorus (Conacodon (Anisonchus (Haploconus (Periptychus (Ectoconus Hemithlaeus )))))))((((Hapalodectes (Dissacus (Pachyaena Ankalagon )))(Mesonyx Sinonyx ))(Simpsonotus (((Lambdotherium Leptomeryx )(Indohyus (Elomeryx (Pakicetus Rodhocetus ))))(Litolophus (Gobiohyus Poebrotherium )))))(Pteropus (Onychonycteris Icaronycteris ))))((Desmatoclaenus (((Bunophorus (Diacodexis (Protoselene Homacodon )))(Hyopsodus (Meniscotherium Phenacodus )))(Lessnessina (Tetraclaenodon (Copecion (Ectocion (Heptodon (Homogalax (Eohippus Hyracotherium )))))))))(Bisonalveus ((Hilalia (Orthaspidotherium Pleuraspidotherium ))(Asiostylops Arctostylops )))))(Macrocranion (Alsaticopithecus (Apheliscus Haplomylus ))))((Litocherus ((Wyonycteris (Blarina Echinosorex ))(Uropsilus Desmana )))(Adapisorex ((Bessoecetor (Pararyctes (Palaeoryctes (Solenodon Parapternodus ))))(Centetodon Leptacodon )))))(((((Ptilocercus Tupaia )(Saxonella Cynocephalus ))(Apatemys (Cantius Mixodectes )))(Plesiadapis (Notharctus Adapis )))(Domnina (Tribosphenomys (Paramys (Rhombomylus Gomphos ))))))(Prodiacodon (Teilhardimys (Chambius (((Potamogale Rhynchocyon )(Procavia Eritherium ))(Chaetophractus (Bradypus (Tamandua Utaetus ))))))))(Elphidotarsius (Elpidophorus (Worlandia Plagiomene ))))))(Chacopterygus Procerberus ))(Puercolestes Betonnia )))))))(Gallolestes (Alostera (Parazhelestes (Aspanlestes Zhelestes )))))))))*
(Peramus (Deltatheridium (Sheikhdzheilia (Avitotherium ((Paranyctoides (Batodon ((Maelestes (Bobolestes (((Kulbeckia (Lainodon ((Zhangolestes Barunlestes )(Alymlestes Zalambdalestes ))))(Kennalestes (Asioryctes Ukhaatherium )))(Bulaklestes (Daulestes Uchkudukodon )))))(Cimolestes (Eoryctes ((((Gypsonictops Leptictis )((Purgatorius Protungulatum )((((((((((((Mimatuta ((Wyolestes ((Uintacyon (Vulpavus Miacis ))(Didymictis (Viverravus Protictis ))))(Eoconodon Goniacodon )))(Didelphodus ((Acmeodon Gelastops )(((Prolimnocyon Pyrocyon )(Dipsalidictis Tytthaena ))(Aaptoryctes (Widanelfarasia (Oreotalpa Dilambdogale )))))))(Oxyclaenus ((Chriacus Loxolophus )((Thryptacodon (Arctocyon Protolipterna ))(Claenodon Anacodon )))))(((Lambertocyon (Escavadodon Onychodectes ))((Pentacodon (Tubulodon (Palaeanodon (Eomanis Eurotamandua ))))(Palaeosinopa Todralestes )))(Molinodus (Esthonyx (Alcidedorbignya (Coryphodon (Pantolambda (Titanoides Cyriacotherium ))))))))(Aphronorus (Conacodon (Anisonchus (Haploconus (Periptychus (Ectoconus Hemithlaeus )))))))(((Hapalodectes (Dissacus (Pachyaena Ankalagon )))(Mesonyx Sinonyx ))((Pteropus (Onychonycteris Icaronycteris ))(Simpsonotus (Lambdotherium (Litolophus (Poebrotherium (Gobiohyus (Leptomeryx (Indohyus (Elomeryx (Pakicetus Rodhocetus ))))))))))))((Desmatoclaenus (((Bunophorus (Diacodexis (Protoselene Homacodon )))(Hyopsodus (Meniscotherium Phenacodus )))(Lessnessina (Tetraclaenodon (Copecion (Ectocion ((Eohippus Hyracotherium )(Homogalax Heptodon ))))))))(Bisonalveus ((Hilalia (Orthaspidotherium Pleuraspidotherium ))(Asiostylops Arctostylops )))))(Macrocranion (Alsaticopithecus (Apheliscus Haplomylus ))))((Litocherus ((Wyonycteris (Blarina Echinosorex ))(Uropsilus Desmana )))(Adapisorex ((Bessoecetor (Pararyctes (Palaeoryctes (Solenodon Parapternodus ))))(Centetodon Leptacodon )))))(((((Ptilocercus Tupaia )(Saxonella Cynocephalus ))(Apatemys (Cantius Mixodectes )))(Plesiadapis (Notharctus Adapis )))(Domnina (Tribosphenomys (Paramys (Rhombomylus Gomphos ))))))(Prodiacodon (Teilhardimys (Chambius (((Potamogale Rhynchocyon )(Procavia Eritherium ))(Chaetophractus (Bradypus (Tamandua Utaetus ))))))))(Elphidotarsius (Elpidophorus (Worlandia Plagiomene ))))))(Chacopterygus Procerberus ))(Puercolestes Betonnia )))))))(Gallolestes (Alostera (Parazhelestes (Aspanlestes Zhelestes )))))))))*
(Peramus (Deltatheridium (Sheikhdzheilia (Avitotherium ((Paranyctoides (Batodon ((Maelestes (Bobolestes (((Kulbeckia (Lainodon ((Zhangolestes Barunlestes )(Alymlestes Zalambdalestes ))))(Kennalestes (Asioryctes Ukhaatherium )))(Bulaklestes (Daulestes Uchkudukodon )))))(Cimolestes ((Eoryctes (((Gypsonictops Leptictis )((Purgatorius Protungulatum )((((((((((((Mimatuta ((Wyolestes ((Uintacyon (Vulpavus Miacis ))(Didymictis (Viverravus Protictis ))))(Eoconodon Goniacodon )))(Didelphodus ((Acmeodon Gelastops )(((Prolimnocyon Pyrocyon )(Dipsalidictis Tytthaena ))(Aaptoryctes (Widanelfarasia (Oreotalpa Dilambdogale )))))))(Oxyclaenus ((Chriacus Loxolophus )((Thryptacodon (Arctocyon Protolipterna ))(Claenodon Anacodon )))))(((Lambertocyon (Escavadodon Onychodectes ))((Pentacodon (Tubulodon (Palaeanodon (Eomanis Eurotamandua ))))(Palaeosinopa Todralestes )))(Molinodus (Esthonyx (Alcidedorbignya (Coryphodon (Pantolambda (Titanoides Cyriacotherium ))))))))(Aphronorus (Conacodon (Anisonchus (Haploconus (Periptychus (Ectoconus Hemithlaeus )))))))(((Hapalodectes (Dissacus (Pachyaena Ankalagon )))(Mesonyx Sinonyx ))((Pteropus (Onychonycteris Icaronycteris ))(Simpsonotus (Lambdotherium (Litolophus (Poebrotherium (Gobiohyus (Leptomeryx (Indohyus (Elomeryx (Pakicetus Rodhocetus ))))))))))))((Desmatoclaenus (((Bunophorus (Diacodexis (Protoselene Homacodon )))(Hyopsodus (Meniscotherium Phenacodus )))(Lessnessina (Tetraclaenodon (Copecion (Ectocion (Heptodon (Homogalax (Eohippus Hyracotherium )))))))))(Bisonalveus ((Hilalia (Orthaspidotherium Pleuraspidotherium ))(Asiostylops Arctostylops )))))(Macrocranion (Alsaticopithecus (Apheliscus Haplomylus ))))((Litocherus ((Wyonycteris (Blarina Echinosorex ))(Uropsilus Desmana )))(Adapisorex ((Bessoecetor (Pararyctes (Palaeoryctes (Solenodon Parapternodus ))))(Centetodon Leptacodon )))))(((((Ptilocercus Tupaia )(Saxonella Cynocephalus ))(Apatemys (Cantius Mixodectes )))(Plesiadapis (Notharctus Adapis )))(Domnina (Tribosphenomys (Paramys (Rhombomylus Gomphos ))))))(Prodiacodon (Teilhardimys (Chambius (((Potamogale Rhynchocyon )(Procavia Eritherium ))(Chaetophractus (Bradypus (Tamandua Utaetus ))))))))(Elphidotarsius (Elpidophorus (Worlandia Plagiomene ))))))(Chacopterygus Procerberus )))(Puercolestes Betonnia ))))))(Gallolestes (Alostera (Parazhelestes (Aspanlestes Zhelestes )))))))))*
(Peramus (Deltatheridium (Sheikhdzheilia (Avitotherium ((Paranyctoides (Batodon ((Maelestes (Bobolestes (((Kulbeckia (Lainodon ((Zhangolestes Barunlestes )(Alymlestes Zalambdalestes ))))(Kennalestes (Asioryctes Ukhaatherium )))(Bulaklestes (Daulestes Uchkudukodon )))))(Cimolestes ((Eoryctes (((Gypsonictops Leptictis )((Purgatorius Protungulatum )((((((((((((Mimatuta ((Wyolestes ((Uintacyon (Vulpavus Miacis ))(Didymictis (Viverravus Protictis ))))(Eoconodon Goniacodon )))(Didelphodus ((Acmeodon Gelastops )(((Prolimnocyon Pyrocyon )(Dipsalidictis Tytthaena ))(Aaptoryctes (Widanelfarasia (Oreotalpa Dilambdogale )))))))(Oxyclaenus ((Chriacus Loxolophus )((Thryptacodon (Arctocyon Protolipterna ))(Claenodon Anacodon )))))(((Lambertocyon (Escavadodon Onychodectes ))((Pentacodon (Tubulodon (Palaeanodon (Eomanis Eurotamandua ))))(Palaeosinopa Todralestes )))(Molinodus (Esthonyx (Alcidedorbignya (Coryphodon (Pantolambda (Titanoides Cyriacotherium ))))))))(Aphronorus (Conacodon (Anisonchus (Haploconus (Periptychus (Ectoconus Hemithlaeus )))))))(((Hapalodectes (Dissacus (Pachyaena Ankalagon )))(Mesonyx Sinonyx ))((Pteropus (Onychonycteris Icaronycteris ))(Simpsonotus ((Lambdotherium (Litolophus (Gobiohyus Poebrotherium )))(Leptomeryx (Indohyus (Elomeryx (Pakicetus Rodhocetus )))))))))((Desmatoclaenus (((Bunophorus (Diacodexis (Protoselene Homacodon )))(Hyopsodus (Meniscotherium Phenacodus )))(Lessnessina (Tetraclaenodon (Copecion (Ectocion ((Eohippus Hyracotherium )(Homogalax Heptodon ))))))))(Bisonalveus ((Hilalia (Orthaspidotherium Pleuraspidotherium ))(Asiostylops Arctostylops )))))(Macrocranion (Alsaticopithecus (Apheliscus Haplomylus ))))((Litocherus ((Wyonycteris (Blarina Echinosorex ))(Uropsilus Desmana )))(Adapisorex ((Bessoecetor (Pararyctes (Palaeoryctes (Solenodon Parapternodus ))))(Centetodon Leptacodon )))))(((((Ptilocercus Tupaia )(Saxonella Cynocephalus ))(Apatemys (Cantius Mixodectes )))(Plesiadapis (Notharctus Adapis )))(Domnina (Tribosphenomys (Paramys (Rhombomylus Gomphos ))))))(Prodiacodon (Teilhardimys (Chambius (((Potamogale Rhynchocyon )(Procavia Eritherium ))(Chaetophractus (Bradypus (Tamandua Utaetus ))))))))(Elphidotarsius (Elpidophorus (Worlandia Plagiomene ))))))(Chacopterygus Procerberus )))(Puercolestes Betonnia ))))))(Gallolestes (Alostera (Parazhelestes (Aspanlestes Zhelestes )))))))))*
(Peramus (Deltatheridium (Sheikhdzheilia (Avitotherium ((Paranyctoides (Batodon ((Maelestes (Bobolestes (((Kulbeckia (Lainodon (Zhangolestes (Barunlestes (Alymlestes Zalambdalestes )))))(Kennalestes (Asioryctes Ukhaatherium )))(Bulaklestes (Daulestes Uchkudukodon )))))(Cimolestes (Eoryctes ((((Gypsonictops Leptictis )((Purgatorius Protungulatum )((((((((((((Mimatuta ((Wyolestes ((Uintacyon (Vulpavus Miacis ))(Didymictis (Viverravus Protictis ))))(Eoconodon Goniacodon )))(Didelphodus ((Acmeodon Gelastops )(((Prolimnocyon Pyrocyon )(Dipsalidictis Tytthaena ))(Aaptoryctes (Widanelfarasia (Oreotalpa Dilambdogale )))))))(Oxyclaenus ((Chriacus Loxolophus )((Thryptacodon (Arctocyon Protolipterna ))(Claenodon Anacodon )))))(((Lambertocyon (Escavadodon Onychodectes ))((Pentacodon (Tubulodon (Palaeanodon (Eomanis Eurotamandua ))))(Palaeosinopa Todralestes )))(Molinodus (Esthonyx (Alcidedorbignya (Coryphodon (Pantolambda (Titanoides Cyriacotherium ))))))))(Aphronorus (Conacodon (Anisonchus (Haploconus (Periptychus (Ectoconus Hemithlaeus )))))))(((Hapalodectes (Dissacus (Pachyaena Ankalagon )))(Mesonyx Sinonyx ))((Pteropus (Onychonycteris Icaronycteris ))(Simpsonotus (Lambdotherium (Litolophus (Poebrotherium (Gobiohyus (Leptomeryx (Indohyus (Elomeryx (Pakicetus Rodhocetus ))))))))))))((Desmatoclaenus (((Bunophorus (Diacodexis (Protoselene Homacodon )))(Hyopsodus (Meniscotherium Phenacodus )))(Lessnessina (Tetraclaenodon (Copecion (Ectocion (Heptodon (Homogalax (Eohippus Hyracotherium )))))))))(Bisonalveus ((Hilalia (Orthaspidotherium Pleuraspidotherium ))(Asiostylops Arctostylops )))))(Macrocranion (Alsaticopithecus (Apheliscus Haplomylus ))))((Litocherus ((Wyonycteris (Blarina Echinosorex ))(Uropsilus Desmana )))(Adapisorex ((Bessoecetor (Pararyctes (Palaeoryctes (Solenodon Parapternodus ))))(Centetodon Leptacodon )))))(((((Ptilocercus Tupaia )(Saxonella Cynocephalus ))(Apatemys (Cantius Mixodectes )))(Plesiadapis (Notharctus Adapis )))(Domnina (Tribosphenomys (Paramys (Rhombomylus Gomphos ))))))(Prodiacodon (Teilhardimys (Chambius (((Potamogale Rhynchocyon )(Procavia Eritherium ))(Chaetophractus (Bradypus (Tamandua Utaetus ))))))))(Elphidotarsius (Elpidophorus (Worlandia Plagiomene ))))))(Chacopterygus Procerberus ))(Puercolestes Betonnia )))))))(Gallolestes (Alostera (Parazhelestes (Aspanlestes Zhelestes )))))))))*
(Peramus (Deltatheridium (Sheikhdzheilia (Avitotherium ((Paranyctoides (Batodon ((Maelestes (Bobolestes (((Kulbeckia (Lainodon (Zhangolestes (Barunlestes (Alymlestes Zalambdalestes )))))(Kennalestes (Asioryctes Ukhaatherium )))(Bulaklestes (Daulestes Uchkudukodon )))))(Cimolestes (Eoryctes ((((Gypsonictops Leptictis )((Purgatorius Protungulatum )((((((((((((Mimatuta ((Wyolestes ((Uintacyon (Vulpavus Miacis ))(Didymictis (Viverravus Protictis ))))(Eoconodon Goniacodon )))(Didelphodus ((Acmeodon Gelastops )(((Prolimnocyon Pyrocyon )(Dipsalidictis Tytthaena ))(Aaptoryctes (Widanelfarasia (Oreotalpa Dilambdogale )))))))(Oxyclaenus ((Chriacus Loxolophus )((Thryptacodon (Arctocyon Protolipterna ))(Claenodon Anacodon )))))(((Lambertocyon (Escavadodon Onychodectes ))((Pentacodon (Tubulodon (Palaeanodon (Eomanis Eurotamandua ))))(Palaeosinopa Todralestes )))(Molinodus (Esthonyx (Alcidedorbignya (Coryphodon (Pantolambda (Titanoides Cyriacotherium ))))))))(Aphronorus (Conacodon (Anisonchus (Haploconus (Periptychus (Ectoconus Hemithlaeus )))))))(((Hapalodectes (Dissacus (Pachyaena Ankalagon )))(Mesonyx Sinonyx ))((Pteropus (Onychonycteris Icaronycteris ))(Simpsonotus ((Lambdotherium (Litolophus (Gobiohyus Poebrotherium )))(Leptomeryx (Indohyus (Elomeryx (Pakicetus Rodhocetus )))))))))((Desmatoclaenus (((Bunophorus (Diacodexis (Protoselene Homacodon )))(Hyopsodus (Meniscotherium Phenacodus )))(Lessnessina (Tetraclaenodon (Copecion (Ectocion ((Eohippus Hyracotherium )(Homogalax Heptodon ))))))))(Bisonalveus ((Hilalia (Orthaspidotherium Pleuraspidotherium ))(Asiostylops Arctostylops )))))(Macrocranion (Alsaticopithecus (Apheliscus Haplomylus ))))((Litocherus ((Wyonycteris (Blarina Echinosorex ))(Uropsilus Desmana )))(Adapisorex ((Bessoecetor (Pararyctes (Palaeoryctes (Solenodon Parapternodus ))))(Centetodon Leptacodon )))))(((((Ptilocercus Tupaia )(Saxonella Cynocephalus ))(Apatemys (Cantius Mixodectes )))(Plesiadapis (Notharctus Adapis )))(Domnina (Tribosphenomys (Paramys (Rhombomylus Gomphos ))))))(Prodiacodon (Teilhardimys (Chambius (((Potamogale Rhynchocyon )(Procavia Eritherium ))(Chaetophractus (Bradypus (Tamandua Utaetus ))))))))(Elphidotarsius (Elpidophorus (Worlandia Plagiomene ))))))(Chacopterygus Procerberus ))(Puercolestes Betonnia )))))))(Gallolestes (Alostera (Parazhelestes (Aspanlestes Zhelestes )))))))))*
(Peramus (Deltatheridium (Sheikhdzheilia (Avitotherium ((Paranyctoides (Batodon ((Maelestes (Bobolestes (((Kulbeckia (Lainodon (Zhangolestes (Barunlestes (Alymlestes Zalambdalestes )))))(Kennalestes (Asioryctes Ukhaatherium )))(Bulaklestes (Daulestes Uchkudukodon )))))(Cimolestes ((Eoryctes (((Gypsonictops Leptictis )((Purgatorius Protungulatum )((((((((((((Mimatuta ((Wyolestes ((Uintacyon (Vulpavus Miacis ))(Didymictis (Viverravus Protictis ))))(Eoconodon Goniacodon )))(Didelphodus ((Acmeodon Gelastops )(((Prolimnocyon Pyrocyon )(Dipsalidictis Tytthaena ))(Aaptoryctes (Widanelfarasia (Oreotalpa Dilambdogale )))))))(Oxyclaenus ((Chriacus Loxolophus )((Thryptacodon (Arctocyon Protolipterna ))(Claenodon Anacodon )))))(((Lambertocyon (Escavadodon Onychodectes ))((Pentacodon (Tubulodon (Palaeanodon (Eomanis Eurotamandua ))))(Palaeosinopa Todralestes )))(Molinodus (Esthonyx (Alcidedorbignya (Coryphodon (Pantolambda (Titanoides Cyriacotherium ))))))))(Aphronorus (Conacodon (Anisonchus (Haploconus (Periptychus (Ectoconus Hemithlaeus )))))))(((Hapalodectes (Dissacus (Pachyaena Ankalagon )))(Mesonyx Sinonyx ))((Pteropus (Onychonycteris Icaronycteris ))(Simpsonotus ((Lambdotherium (Litolophus (Gobiohyus Poebrotherium )))(Leptomeryx (Indohyus (Elomeryx (Pakicetus Rodhocetus )))))))))((Desmatoclaenus (((Bunophorus (Diacodexis (Protoselene Homacodon )))(Hyopsodus (Meniscotherium Phenacodus )))(Lessnessina (Tetraclaenodon (Copecion (Ectocion (Heptodon (Homogalax (Eohippus Hyracotherium )))))))))(Bisonalveus ((Hilalia (Orthaspidotherium Pleuraspidotherium ))(Asiostylops Arctostylops )))))(Macrocranion (Alsaticopithecus (Apheliscus Haplomylus ))))((Litocherus ((Wyonycteris (Blarina Echinosorex ))(Uropsilus Desmana )))(Adapisorex ((Bessoecetor (Pararyctes (Palaeoryctes (Solenodon Parapternodus ))))(Centetodon Leptacodon )))))(((((Ptilocercus Tupaia )(Saxonella Cynocephalus ))(Apatemys (Cantius Mixodectes )))(Plesiadapis (Notharctus Adapis )))(Domnina (Tribosphenomys (Paramys (Rhombomylus Gomphos ))))))(Prodiacodon (Teilhardimys (Chambius (((Potamogale Rhynchocyon )(Procavia Eritherium ))(Chaetophractus (Bradypus (Tamandua Utaetus ))))))))(Elphidotarsius (Elpidophorus (Worlandia Plagiomene ))))))(Chacopterygus Procerberus )))(Puercolestes Betonnia ))))))(Gallolestes (Alostera (Parazhelestes (Aspanlestes Zhelestes )))))))))*
(Peramus (Deltatheridium (Sheikhdzheilia (Avitotherium ((Paranyctoides (Batodon ((Maelestes (Bobolestes (((Kulbeckia (Lainodon ((Zhangolestes Barunlestes )(Alymlestes Zalambdalestes ))))(Kennalestes (Asioryctes Ukhaatherium )))(Daulestes (Bulaklestes Uchkudukodon )))))(Cimolestes (Eoryctes ((((Gypsonictops Leptictis )((Purgatorius Protungulatum )((((((((((((Mimatuta ((Wyolestes ((Uintacyon (Vulpavus Miacis ))(Didymictis (Viverravus Protictis ))))(Eoconodon Goniacodon )))(Didelphodus ((Acmeodon Gelastops )(((Prolimnocyon Pyrocyon )(Dipsalidictis Tytthaena ))(Aaptoryctes (Widanelfarasia (Oreotalpa Dilambdogale )))))))(Oxyclaenus ((Chriacus Loxolophus )((Thryptacodon (Arctocyon Protolipterna ))(Claenodon Anacodon )))))(((Lambertocyon (Escavadodon Onychodectes ))((Pentacodon (Tubulodon (Palaeanodon (Eomanis Eurotamandua ))))(Palaeosinopa Todralestes )))(Molinodus (Esthonyx (Alcidedorbignya (Coryphodon (Pantolambda (Titanoides Cyriacotherium ))))))))(Aphronorus (Conacodon (Anisonchus (Haploconus (Periptychus (Ectoconus Hemithlaeus )))))))(((Hapalodectes (Dissacus (Pachyaena Ankalagon )))(Mesonyx Sinonyx ))((Pteropus (Onychonycteris Icaronycteris ))(Simpsonotus (Lambdotherium (Litolophus (Poebrotherium (Gobiohyus (Leptomeryx (Indohyus (Elomeryx (Pakicetus Rodhocetus ))))))))))))((Desmatoclaenus (((Bunophorus (Diacodexis (Protoselene Homacodon )))(Hyopsodus (Meniscotherium Phenacodus )))(Lessnessina (Tetraclaenodon (Copecion (Ectocion (Heptodon (Homogalax (Eohippus Hyracotherium )))))))))(Bisonalveus ((Hilalia (Orthaspidotherium Pleuraspidotherium ))(Asiostylops Arctostylops )))))(Macrocranion (Alsaticopithecus (Apheliscus Haplomylus ))))((Litocherus ((Wyonycteris (Blarina Echinosorex ))(Uropsilus Desmana )))(Adapisorex ((Bessoecetor (Pararyctes (Palaeoryctes (Solenodon Parapternodus ))))(Centetodon Leptacodon )))))(((((Ptilocercus Tupaia )(Saxonella Cynocephalus ))(Apatemys (Cantius Mixodectes )))(Plesiadapis (Notharctus Adapis )))(Domnina (Tribosphenomys (Paramys (Rhombomylus Gomphos ))))))(Prodiacodon (Teilhardimys (Chambius (((Potamogale Rhynchocyon )(Procavia Eritherium ))(Chaetophractus (Bradypus (Tamandua Utaetus ))))))))(Elphidotarsius (Elpidophorus (Worlandia Plagiomene ))))))(Chacopterygus Procerberus ))(Puercolestes Betonnia )))))))(Gallolestes (Alostera (Parazhelestes (Aspanlestes Zhelestes )))))))))*
(Peramus (Deltatheridium (Sheikhdzheilia (Avitotherium ((Paranyctoides (Batodon ((Maelestes (Bobolestes (((Kulbeckia (Lainodon ((Zhangolestes Barunlestes )(Alymlestes Zalambdalestes ))))(Kennalestes (Asioryctes Ukhaatherium )))(Daulestes (Bulaklestes Uchkudukodon )))))(Cimolestes (Eoryctes ((((Gypsonictops Leptictis )((Purgatorius Protungulatum )((((((((((((Mimatuta ((Wyolestes ((Uintacyon (Vulpavus Miacis ))(Didymictis (Viverravus Protictis ))))(Eoconodon Goniacodon )))(Didelphodus ((Acmeodon Gelastops )(((Prolimnocyon Pyrocyon )(Dipsalidictis Tytthaena ))(Aaptoryctes (Widanelfarasia (Oreotalpa Dilambdogale )))))))(Oxyclaenus ((Chriacus Loxolophus )((Thryptacodon (Arctocyon Protolipterna ))(Claenodon Anacodon )))))(((Lambertocyon (Escavadodon Onychodectes ))((Pentacodon (Tubulodon (Palaeanodon (Eomanis Eurotamandua ))))(Palaeosinopa Todralestes )))(Molinodus (Esthonyx (Alcidedorbignya (Coryphodon (Pantolambda (Titanoides Cyriacotherium ))))))))(Aphronorus (Conacodon (Anisonchus (Haploconus (Periptychus (Ectoconus Hemithlaeus )))))))(((Hapalodectes (Dissacus (Pachyaena Ankalagon )))(Mesonyx Sinonyx ))((Pteropus (Onychonycteris Icaronycteris ))(Simpsonotus ((Lambdotherium (Litolophus (Gobiohyus Poebrotherium )))(Leptomeryx (Indohyus (Elomeryx (Pakicetus Rodhocetus )))))))))((Desmatoclaenus (((Bunophorus (Diacodexis (Protoselene Homacodon )))(Hyopsodus (Meniscotherium Phenacodus )))(Lessnessina (Tetraclaenodon (Copecion (Ectocion ((Eohippus Hyracotherium )(Homogalax Heptodon ))))))))(Bisonalveus ((Hilalia (Orthaspidotherium Pleuraspidotherium ))(Asiostylops Arctostylops )))))(Macrocranion (Alsaticopithecus (Apheliscus Haplomylus ))))((Litocherus ((Wyonycteris (Blarina Echinosorex ))(Uropsilus Desmana )))(Adapisorex ((Bessoecetor (Pararyctes (Palaeoryctes (Solenodon Parapternodus ))))(Centetodon Leptacodon )))))(((((Ptilocercus Tupaia )(Saxonella Cynocephalus ))(Apatemys (Cantius Mixodectes )))(Plesiadapis (Notharctus Adapis )))(Domnina (Tribosphenomys (Paramys (Rhombomylus Gomphos ))))))(Prodiacodon (Teilhardimys (Chambius (((Potamogale Rhynchocyon )(Procavia Eritherium ))(Chaetophractus (Bradypus (Tamandua Utaetus ))))))))(Elphidotarsius (Elpidophorus (Worlandia Plagiomene ))))))(Chacopterygus Procerberus ))(Puercolestes Betonnia )))))))(Gallolestes (Alostera (Parazhelestes (Aspanlestes Zhelestes )))))))))*
(Peramus (Deltatheridium (Sheikhdzheilia (Avitotherium ((Paranyctoides (Batodon ((Maelestes (Bobolestes (((Kulbeckia (Lainodon ((Zhangolestes Barunlestes )(Alymlestes Zalambdalestes ))))(Kennalestes (Asioryctes Ukhaatherium )))(Daulestes (Bulaklestes Uchkudukodon )))))(Cimolestes ((Eoryctes (((Gypsonictops Leptictis )((Purgatorius Protungulatum )((((((((((((Mimatuta ((Wyolestes ((Uintacyon (Vulpavus Miacis ))(Didymictis (Viverravus Protictis ))))(Eoconodon Goniacodon )))(Didelphodus ((Acmeodon Gelastops )(((Prolimnocyon Pyrocyon )(Dipsalidictis Tytthaena ))(Aaptoryctes (Widanelfarasia (Oreotalpa Dilambdogale )))))))(Oxyclaenus ((Chriacus Loxolophus )((Thryptacodon (Arctocyon Protolipterna ))(Claenodon Anacodon )))))(((Lambertocyon (Escavadodon Onychodectes ))((Pentacodon (Tubulodon (Palaeanodon (Eomanis Eurotamandua ))))(Palaeosinopa Todralestes )))(Molinodus (Esthonyx (Alcidedorbignya (Coryphodon (Pantolambda (Titanoides Cyriacotherium ))))))))(Aphronorus (Conacodon (Anisonchus (Haploconus (Periptychus (Ectoconus Hemithlaeus )))))))(((Hapalodectes (Dissacus (Pachyaena Ankalagon )))(Mesonyx Sinonyx ))((Pteropus (Onychonycteris Icaronycteris ))(Simpsonotus ((Lambdotherium (Litolophus (Gobiohyus Poebrotherium )))(Leptomeryx (Indohyus (Elomeryx (Pakicetus Rodhocetus )))))))))((Desmatoclaenus (((Bunophorus (Diacodexis (Protoselene Homacodon )))(Hyopsodus (Meniscotherium Phenacodus )))(Lessnessina (Tetraclaenodon (Copecion (Ectocion (Heptodon (Homogalax (Eohippus Hyracotherium )))))))))(Bisonalveus ((Hilalia (Orthaspidotherium Pleuraspidotherium ))(Asiostylops Arctostylops )))))(Macrocranion (Alsaticopithecus (Apheliscus Haplomylus ))))((Litocherus ((Wyonycteris (Blarina Echinosorex ))(Uropsilus Desmana )))(Adapisorex ((Bessoecetor (Pararyctes (Palaeoryctes (Solenodon Parapternodus ))))(Centetodon Leptacodon )))))(((((Ptilocercus Tupaia )(Saxonella Cynocephalus ))(Apatemys (Cantius Mixodectes )))(Plesiadapis (Notharctus Adapis )))(Domnina (Tribosphenomys (Paramys (Rhombomylus Gomphos ))))))(Prodiacodon (Teilhardimys (Chambius (((Potamogale Rhynchocyon )(Procavia Eritherium ))(Chaetophractus (Bradypus (Tamandua Utaetus ))))))))(Elphidotarsius (Elpidophorus (Worlandia Plagiomene ))))))(Chacopterygus Procerberus )))(Puercolestes Betonnia ))))))(Gallolestes (Alostera (Parazhelestes (Aspanlestes Zhelestes )))))))))*
(Peramus (Deltatheridium (Sheikhdzheilia (Avitotherium ((Paranyctoides (Batodon ((Maelestes (Bobolestes (((Kulbeckia (Lainodon (Zhangolestes (Barunlestes (Alymlestes Zalambdalestes )))))(Kennalestes (Asioryctes Ukhaatherium )))(Daulestes (Bulaklestes Uchkudukodon )))))(Cimolestes (Eoryctes ((((Gypsonictops Leptictis )((Purgatorius Protungulatum )((((((((((((Mimatuta ((Wyolestes ((Uintacyon (Vulpavus Miacis ))(Didymictis (Viverravus Protictis ))))(Eoconodon Goniacodon )))(Didelphodus ((Acmeodon Gelastops )(((Prolimnocyon Pyrocyon )(Dipsalidictis Tytthaena ))(Aaptoryctes (Widanelfarasia (Oreotalpa Dilambdogale )))))))(Oxyclaenus ((Chriacus Loxolophus )((Thryptacodon (Arctocyon Protolipterna ))(Claenodon Anacodon )))))(((Lambertocyon (Escavadodon Onychodectes ))((Pentacodon (Tubulodon (Palaeanodon (Eomanis Eurotamandua ))))(Palaeosinopa Todralestes )))(Molinodus (Esthonyx (Alcidedorbignya (Coryphodon (Pantolambda (Titanoides Cyriacotherium ))))))))(Aphronorus (Conacodon (Anisonchus (Haploconus (Periptychus (Ectoconus Hemithlaeus )))))))(((Hapalodectes (Dissacus (Pachyaena Ankalagon )))(Mesonyx Sinonyx ))((Pteropus (Onychonycteris Icaronycteris ))(Simpsonotus ((Lambdotherium (Litolophus (Gobiohyus Poebrotherium )))(Leptomeryx (Indohyus (Elomeryx (Pakicetus Rodhocetus )))))))))((Desmatoclaenus (((Bunophorus (Diacodexis (Protoselene Homacodon )))(Hyopsodus (Meniscotherium Phenacodus )))(Lessnessina (Tetraclaenodon (Copecion (Ectocion (Heptodon (Homogalax (Eohippus Hyracotherium )))))))))(Bisonalveus ((Hilalia (Orthaspidotherium Pleuraspidotherium ))(Asiostylops Arctostylops )))))(Macrocranion (Alsaticopithecus (Apheliscus Haplomylus ))))((Litocherus ((Wyonycteris (Blarina Echinosorex ))(Uropsilus Desmana )))(Adapisorex ((Bessoecetor (Pararyctes (Palaeoryctes (Solenodon Parapternodus ))))(Centetodon Leptacodon )))))(((((Ptilocercus Tupaia )(Saxonella Cynocephalus ))(Apatemys (Cantius Mixodectes )))(Plesiadapis (Notharctus Adapis )))(Domnina (Tribosphenomys (Paramys (Rhombomylus Gomphos ))))))(Prodiacodon (Teilhardimys (Chambius (((Potamogale Rhynchocyon )(Procavia Eritherium ))(Chaetophractus (Bradypus (Tamandua Utaetus ))))))))(Elphidotarsius (Elpidophorus (Worlandia Plagiomene ))))))(Chacopterygus Procerberus ))(Puercolestes Betonnia )))))))(Gallolestes (Alostera (Parazhelestes (Aspanlestes Zhelestes )))))))))*
(Peramus (Deltatheridium (Sheikhdzheilia (Avitotherium ((Paranyctoides (Batodon ((Maelestes (Bobolestes (((Kulbeckia (Zhangolestes (Lainodon (Barunlestes (Alymlestes Zalambdalestes )))))(Kennalestes (Asioryctes Ukhaatherium )))(Daulestes (Bulaklestes Uchkudukodon )))))(Cimolestes (Eoryctes ((((Gypsonictops Leptictis )((Purgatorius Protungulatum )((((((((((((Mimatuta ((Wyolestes ((Uintacyon (Vulpavus Miacis ))(Didymictis (Viverravus Protictis ))))(Eoconodon Goniacodon )))(Didelphodus ((Acmeodon Gelastops )(((Prolimnocyon Pyrocyon )(Dipsalidictis Tytthaena ))(Aaptoryctes (Widanelfarasia (Oreotalpa Dilambdogale )))))))(Oxyclaenus ((Chriacus Loxolophus )((Thryptacodon (Arctocyon Protolipterna ))(Claenodon Anacodon )))))(((Lambertocyon (Escavadodon Onychodectes ))((Pentacodon (Tubulodon (Palaeanodon (Eomanis Eurotamandua ))))(Palaeosinopa Todralestes )))(Molinodus (Esthonyx (Alcidedorbignya (Coryphodon (Pantolambda (Titanoides Cyriacotherium ))))))))(Aphronorus (Conacodon (Anisonchus (Haploconus (Periptychus (Ectoconus Hemithlaeus )))))))(((Hapalodectes (Dissacus (Pachyaena Ankalagon )))(Mesonyx Sinonyx ))((Pteropus (Onychonycteris Icaronycteris ))(Simpsonotus ((Lambdotherium (Litolophus (Gobiohyus Poebrotherium )))(Leptomeryx (Indohyus (Elomeryx (Pakicetus Rodhocetus )))))))))((Desmatoclaenus (((Bunophorus (Diacodexis (Protoselene Homacodon )))(Hyopsodus (Meniscotherium Phenacodus )))(Lessnessina (Tetraclaenodon (Copecion (Ectocion (Heptodon (Homogalax (Eohippus Hyracotherium )))))))))(Bisonalveus ((Hilalia (Orthaspidotherium Pleuraspidotherium ))(Asiostylops Arctostylops )))))(Macrocranion (Alsaticopithecus (Apheliscus Haplomylus ))))((Litocherus ((Wyonycteris (Blarina Echinosorex ))(Uropsilus Desmana )))(Adapisorex ((Bessoecetor (Pararyctes (Palaeoryctes (Solenodon Parapternodus ))))(Centetodon Leptacodon )))))(((((Ptilocercus Tupaia )(Saxonella Cynocephalus ))(Apatemys (Cantius Mixodectes )))(Plesiadapis (Notharctus Adapis )))(Domnina (Tribosphenomys (Paramys (Rhombomylus Gomphos ))))))(Prodiacodon (Teilhardimys (Chambius (((Potamogale Rhynchocyon )(Procavia Eritherium ))(Chaetophractus (Bradypus (Tamandua Utaetus ))))))))(Elphidotarsius (Elpidophorus (Worlandia Plagiomene ))))))(Chacopterygus Procerberus ))(Puercolestes Betonnia )))))))(Gallolestes (Alostera (Parazhelestes (Aspanlestes Zhelestes )))))))))*
(Peramus (Deltatheridium (Sheikhdzheilia (Avitotherium ((Paranyctoides (Batodon ((Maelestes (Bobolestes (((Kulbeckia (Lainodon ((Zhangolestes Barunlestes )(Alymlestes Zalambdalestes ))))(Kennalestes (Asioryctes Ukhaatherium )))(Bulaklestes (Daulestes Uchkudukodon )))))(Cimolestes (Eoryctes ((((Gypsonictops Leptictis )((Purgatorius Protungulatum )((((((((((((Mimatuta ((Wyolestes ((Uintacyon (Vulpavus Miacis ))(Didymictis (Viverravus Protictis ))))(Eoconodon Goniacodon )))(Didelphodus ((Acmeodon Gelastops )(((Prolimnocyon Pyrocyon )(Dipsalidictis Tytthaena ))(Aaptoryctes (Widanelfarasia (Oreotalpa Dilambdogale )))))))(Oxyclaenus ((Chriacus Loxolophus )((Thryptacodon (Arctocyon Protolipterna ))(Claenodon Anacodon )))))(((Lambertocyon (Escavadodon Onychodectes ))((Pentacodon (Tubulodon (Palaeanodon (Eomanis Eurotamandua ))))(Palaeosinopa Todralestes )))(Molinodus (Esthonyx (Alcidedorbignya (Coryphodon (Pantolambda (Titanoides Cyriacotherium ))))))))(Aphronorus (Conacodon (Anisonchus (Haploconus (Periptychus (Ectoconus Hemithlaeus )))))))((((Hapalodectes (Dissacus (Pachyaena Ankalagon )))(Mesonyx Sinonyx ))(Simpsonotus (((Lambdotherium Leptomeryx )(Indohyus (Elomeryx (Pakicetus Rodhocetus ))))(Litolophus (Gobiohyus Poebrotherium )))))(Pteropus (Onychonycteris Icaronycteris ))))((Desmatoclaenus (((Bunophorus (Diacodexis (Protoselene Homacodon )))(Hyopsodus (Meniscotherium Phenacodus )))(Lessnessina (Tetraclaenodon (Copecion (Ectocion (Heptodon (Homogalax (Eohippus Hyracotherium )))))))))(Bisonalveus ((Hilalia (Orthaspidotherium Pleuraspidotherium ))(Asiostylops Arctostylops )))))(Macrocranion (Alsaticopithecus (Apheliscus Haplomylus ))))((Litocherus ((Wyonycteris (Blarina Echinosorex ))(Uropsilus Desmana )))(Adapisorex ((Bessoecetor (Pararyctes (Palaeoryctes (Solenodon Parapternodus ))))(Centetodon Leptacodon )))))(((((Ptilocercus Tupaia )(Saxonella Cynocephalus ))(Apatemys (Cantius Mixodectes )))(Plesiadapis (Notharctus Adapis )))(Domnina (Tribosphenomys (Paramys (Rhombomylus Gomphos ))))))(Prodiacodon (Teilhardimys (Chambius (((Potamogale Rhynchocyon )(Procavia Eritherium ))(Chaetophractus (Bradypus (Tamandua Utaetus ))))))))(Elphidotarsius (Elpidophorus (Worlandia Plagiomene ))))))(Chacopterygus Procerberus ))(Puercolestes Betonnia )))))))(Gallolestes (Alostera (Parazhelestes (Aspanlestes Zhelestes )))))))))*
(Peramus (Deltatheridium (Sheikhdzheilia (Avitotherium ((Paranyctoides (Batodon ((Maelestes (Bobolestes (((Kulbeckia (Lainodon ((Zhangolestes Barunlestes )(Alymlestes Zalambdalestes ))))(Kennalestes (Asioryctes Ukhaatherium )))(Bulaklestes (Daulestes Uchkudukodon )))))(Cimolestes (Eoryctes ((((Gypsonictops Leptictis )((Purgatorius Protungulatum )((((((((((((Mimatuta ((Wyolestes ((Uintacyon (Vulpavus Miacis ))(Didymictis (Viverravus Protictis ))))(Eoconodon Goniacodon )))(Didelphodus ((Acmeodon Gelastops )(((Prolimnocyon Pyrocyon )(Dipsalidictis Tytthaena ))(Aaptoryctes (Widanelfarasia (Oreotalpa Dilambdogale )))))))(Oxyclaenus ((Chriacus Loxolophus )((Thryptacodon (Arctocyon Protolipterna ))(Claenodon Anacodon )))))(((Lambertocyon (Escavadodon Onychodectes ))((Pentacodon (Tubulodon (Palaeanodon (Eomanis Eurotamandua ))))(Palaeosinopa Todralestes )))(Molinodus (Esthonyx (Alcidedorbignya (Coryphodon (Pantolambda (Titanoides Cyriacotherium ))))))))(Aphronorus (Conacodon (Anisonchus (Haploconus (Periptychus (Ectoconus Hemithlaeus )))))))(((Hapalodectes (Dissacus (Pachyaena Ankalagon )))(Mesonyx Sinonyx ))((Pteropus (Onychonycteris Icaronycteris ))(Simpsonotus (Lambdotherium (Litolophus (Poebrotherium (Gobiohyus (Leptomeryx (Indohyus (Elomeryx (Pakicetus Rodhocetus ))))))))))))((Desmatoclaenus (((Bunophorus (Diacodexis (Protoselene Homacodon )))(Hyopsodus (Meniscotherium Phenacodus )))(Lessnessina (Tetraclaenodon (Copecion (Ectocion (Heptodon (Homogalax (Eohippus Hyracotherium )))))))))(Bisonalveus ((Hilalia (Orthaspidotherium Pleuraspidotherium ))(Asiostylops Arctostylops )))))(Macrocranion (Alsaticopithecus (Apheliscus Haplomylus ))))((Litocherus ((Wyonycteris (Blarina Echinosorex ))(Uropsilus Desmana )))(Adapisorex ((Bessoecetor (Pararyctes (Palaeoryctes (Solenodon Parapternodus ))))(Centetodon Leptacodon )))))(((((Ptilocercus Tupaia )(Saxonella Cynocephalus ))(Apatemys (Cantius Mixodectes )))(Plesiadapis (Notharctus Adapis )))(Domnina (Tribosphenomys (Paramys (Rhombomylus Gomphos ))))))(Prodiacodon (Teilhardimys (Chambius (((Potamogale Rhynchocyon )(Procavia Eritherium ))(Chaetophractus (Bradypus (Tamandua Utaetus ))))))))(Elphidotarsius (Elpidophorus (Worlandia Plagiomene ))))))(Chacopterygus Procerberus ))(Puercolestes Betonnia )))))))(Gallolestes (Alostera (Parazhelestes (Aspanlestes Zhelestes )))))))))*
(Peramus (Deltatheridium (Sheikhdzheilia (Avitotherium ((Paranyctoides (Batodon ((Maelestes (Bobolestes (((Kulbeckia (Lainodon ((Zhangolestes Barunlestes )(Alymlestes Zalambdalestes ))))(Kennalestes (Asioryctes Ukhaatherium )))(Bulaklestes (Daulestes Uchkudukodon )))))(Cimolestes (Eoryctes ((((Gypsonictops Leptictis )((Purgatorius Protungulatum )((((((((((((Mimatuta ((Wyolestes ((Uintacyon (Vulpavus Miacis ))(Didymictis (Viverravus Protictis ))))(Eoconodon Goniacodon )))(Didelphodus ((Acmeodon Gelastops )(((Prolimnocyon Pyrocyon )(Dipsalidictis Tytthaena ))(Aaptoryctes (Widanelfarasia (Oreotalpa Dilambdogale )))))))(Oxyclaenus ((Chriacus Loxolophus )((Thryptacodon (Arctocyon Protolipterna ))(Claenodon Anacodon )))))(((Lambertocyon (Escavadodon Onychodectes ))((Pentacodon (Tubulodon (Palaeanodon (Eomanis Eurotamandua ))))(Palaeosinopa Todralestes )))(Molinodus (Esthonyx (Alcidedorbignya (Coryphodon (Pantolambda (Titanoides Cyriacotherium ))))))))(Aphronorus (Conacodon (Anisonchus (Haploconus (Periptychus (Ectoconus Hemithlaeus )))))))(((Hapalodectes (Dissacus (Pachyaena Ankalagon )))(Mesonyx Sinonyx ))((Pteropus (Onychonycteris Icaronycteris ))(Simpsonotus ((Lambdotherium (Litolophus (Gobiohyus Poebrotherium )))(Leptomeryx (Indohyus (Elomeryx (Pakicetus Rodhocetus )))))))))((Desmatoclaenus (((Bunophorus (Diacodexis (Protoselene Homacodon )))(Hyopsodus (Meniscotherium Phenacodus )))(Lessnessina (Tetraclaenodon (Copecion (Ectocion ((Eohippus Hyracotherium )(Homogalax Heptodon ))))))))(Bisonalveus ((Hilalia (Orthaspidotherium Pleuraspidotherium ))(Asiostylops Arctostylops )))))(Macrocranion (Alsaticopithecus (Apheliscus Haplomylus ))))((Litocherus ((Wyonycteris (Blarina Echinosorex ))(Uropsilus Desmana )))(Adapisorex ((Bessoecetor (Pararyctes (Palaeoryctes (Solenodon Parapternodus ))))(Centetodon Leptacodon )))))(((((Ptilocercus Tupaia )(Saxonella Cynocephalus ))(Apatemys (Cantius Mixodectes )))(Plesiadapis (Notharctus Adapis )))(Domnina (Tribosphenomys (Paramys (Rhombomylus Gomphos ))))))(Prodiacodon (Teilhardimys (Chambius (((Potamogale Rhynchocyon )(Procavia Eritherium ))(Chaetophractus (Bradypus (Tamandua Utaetus ))))))))(Elphidotarsius (Elpidophorus (Worlandia Plagiomene ))))))(Chacopterygus Procerberus ))(Puercolestes Betonnia )))))))(Gallolestes (Alostera (Parazhelestes (Aspanlestes Zhelestes )))))))))*
(Peramus (Deltatheridium (Sheikhdzheilia (Avitotherium ((Paranyctoides (Batodon ((Maelestes (Bobolestes (((Kulbeckia (Lainodon ((Zhangolestes Barunlestes )(Alymlestes Zalambdalestes ))))(Kennalestes (Asioryctes Ukhaatherium )))(Bulaklestes (Daulestes Uchkudukodon )))))(Cimolestes ((Eoryctes (((Gypsonictops Leptictis )((Purgatorius Protungulatum )((((((((((((Mimatuta ((Wyolestes ((Uintacyon (Vulpavus Miacis ))(Didymictis (Viverravus Protictis ))))(Eoconodon Goniacodon )))(Didelphodus ((Acmeodon Gelastops )(((Prolimnocyon Pyrocyon )(Dipsalidictis Tytthaena ))(Aaptoryctes (Widanelfarasia (Oreotalpa Dilambdogale )))))))(Oxyclaenus ((Chriacus Loxolophus )((Thryptacodon (Arctocyon Protolipterna ))(Claenodon Anacodon )))))(((Lambertocyon (Escavadodon Onychodectes ))((Pentacodon (Tubulodon (Palaeanodon (Eomanis Eurotamandua ))))(Palaeosinopa Todralestes )))(Molinodus (Esthonyx (Alcidedorbignya (Coryphodon (Pantolambda (Titanoides Cyriacotherium ))))))))(Aphronorus (Conacodon (Anisonchus (Haploconus (Periptychus (Ectoconus Hemithlaeus )))))))(((Hapalodectes (Dissacus (Pachyaena Ankalagon )))(Mesonyx Sinonyx ))((Pteropus (Onychonycteris Icaronycteris ))(Simpsonotus ((Lambdotherium (Litolophus (Gobiohyus Poebrotherium )))(Leptomeryx (Indohyus (Elomeryx (Pakicetus Rodhocetus )))))))))((Desmatoclaenus (((Bunophorus (Diacodexis (Protoselene Homacodon )))(Hyopsodus (Meniscotherium Phenacodus )))(Lessnessina (Tetraclaenodon (Copecion (Ectocion (Heptodon (Homogalax (Eohippus Hyracotherium )))))))))(Bisonalveus ((Hilalia (Orthaspidotherium Pleuraspidotherium ))(Asiostylops Arctostylops )))))(Macrocranion (Alsaticopithecus (Apheliscus Haplomylus ))))((Litocherus ((Wyonycteris (Blarina Echinosorex ))(Uropsilus Desmana )))(Adapisorex ((Bessoecetor (Pararyctes (Palaeoryctes (Solenodon Parapternodus ))))(Centetodon Leptacodon )))))(((((Ptilocercus Tupaia )(Saxonella Cynocephalus ))(Apatemys (Cantius Mixodectes )))(Plesiadapis (Notharctus Adapis )))(Domnina (Tribosphenomys (Paramys (Rhombomylus Gomphos ))))))(Prodiacodon (Teilhardimys (Chambius (((Potamogale Rhynchocyon )(Procavia Eritherium ))(Chaetophractus (Bradypus (Tamandua Utaetus ))))))))(Elphidotarsius (Elpidophorus (Worlandia Plagiomene ))))))(Chacopterygus Procerberus )))(Puercolestes Betonnia ))))))(Gallolestes (Alostera (Parazhelestes (Aspanlestes Zhelestes )))))))))*
(Peramus (Deltatheridium (Sheikhdzheilia (Avitotherium ((Paranyctoides (Batodon ((Maelestes (Bobolestes (((Kulbeckia (Lainodon (Zhangolestes (Barunlestes (Alymlestes Zalambdalestes )))))(Kennalestes (Asioryctes Ukhaatherium )))(Bulaklestes (Daulestes Uchkudukodon )))))(Cimolestes (Eoryctes ((((Gypsonictops Leptictis )((Purgatorius Protungulatum )((((((((((((Mimatuta ((Wyolestes ((Uintacyon (Vulpavus Miacis ))(Didymictis (Viverravus Protictis ))))(Eoconodon Goniacodon )))(Didelphodus ((Acmeodon Gelastops )(((Prolimnocyon Pyrocyon )(Dipsalidictis Tytthaena ))(Aaptoryctes (Widanelfarasia (Oreotalpa Dilambdogale )))))))(Oxyclaenus ((Chriacus Loxolophus )((Thryptacodon (Arctocyon Protolipterna ))(Claenodon Anacodon )))))(((Lambertocyon (Escavadodon Onychodectes ))((Pentacodon (Tubulodon (Palaeanodon (Eomanis Eurotamandua ))))(Palaeosinopa Todralestes )))(Molinodus (Esthonyx (Alcidedorbignya (Coryphodon (Pantolambda (Titanoides Cyriacotherium ))))))))(Aphronorus (Conacodon (Anisonchus (Haploconus (Periptychus (Ectoconus Hemithlaeus )))))))(((Hapalodectes (Dissacus (Pachyaena Ankalagon )))(Mesonyx Sinonyx ))((Pteropus (Onychonycteris Icaronycteris ))(Simpsonotus ((Lambdotherium (Litolophus (Gobiohyus Poebrotherium )))(Leptomeryx (Indohyus (Elomeryx (Pakicetus Rodhocetus )))))))))((Desmatoclaenus (((Bunophorus (Diacodexis (Protoselene Homacodon )))(Hyopsodus (Meniscotherium Phenacodus )))(Lessnessina (Tetraclaenodon (Copecion (Ectocion (Heptodon (Homogalax (Eohippus Hyracotherium )))))))))(Bisonalveus ((Hilalia (Orthaspidotherium Pleuraspidotherium ))(Asiostylops Arctostylops )))))(Macrocranion (Alsaticopithecus (Apheliscus Haplomylus ))))((Litocherus ((Wyonycteris (Blarina Echinosorex ))(Uropsilus Desmana )))(Adapisorex ((Bessoecetor (Pararyctes (Palaeoryctes (Solenodon Parapternodus ))))(Centetodon Leptacodon )))))(((((Ptilocercus Tupaia )(Saxonella Cynocephalus ))(Apatemys (Cantius Mixodectes )))(Plesiadapis (Notharctus Adapis )))(Domnina (Tribosphenomys (Paramys (Rhombomylus Gomphos ))))))(Prodiacodon (Teilhardimys (Chambius (((Potamogale Rhynchocyon )(Procavia Eritherium ))(Chaetophractus (Bradypus (Tamandua Utaetus ))))))))(Elphidotarsius (Elpidophorus (Worlandia Plagiomene ))))))(Chacopterygus Procerberus ))(Puercolestes Betonnia )))))))(Gallolestes (Alostera (Parazhelestes (Aspanlestes Zhelestes )))))))))*
(Peramus (Deltatheridium (Sheikhdzheilia (Avitotherium ((Paranyctoides (Batodon ((Maelestes (Bobolestes (((Kulbeckia (Lainodon ((Zhangolestes Barunlestes )(Alymlestes Zalambdalestes ))))(Kennalestes (Asioryctes Ukhaatherium )))(Daulestes (Bulaklestes Uchkudukodon )))))(Cimolestes (Eoryctes ((((Gypsonictops Leptictis )((Purgatorius Protungulatum )((((((((((((Mimatuta ((Wyolestes ((Uintacyon (Vulpavus Miacis ))(Didymictis (Viverravus Protictis ))))(Eoconodon Goniacodon )))(Didelphodus ((Acmeodon Gelastops )(((Prolimnocyon Pyrocyon )(Dipsalidictis Tytthaena ))(Aaptoryctes (Widanelfarasia (Oreotalpa Dilambdogale )))))))(Oxyclaenus ((Chriacus Loxolophus )((Thryptacodon (Arctocyon Protolipterna ))(Claenodon Anacodon )))))(((Lambertocyon (Escavadodon Onychodectes ))((Pentacodon (Tubulodon (Palaeanodon (Eomanis Eurotamandua ))))(Palaeosinopa Todralestes )))(Molinodus (Esthonyx (Alcidedorbignya (Coryphodon (Pantolambda (Titanoides Cyriacotherium ))))))))(Aphronorus (Conacodon (Anisonchus (Haploconus (Periptychus (Ectoconus Hemithlaeus )))))))(((Hapalodectes (Dissacus (Pachyaena Ankalagon )))(Mesonyx Sinonyx ))((Pteropus (Onychonycteris Icaronycteris ))(Simpsonotus ((Lambdotherium (Litolophus (Gobiohyus Poebrotherium )))(Leptomeryx (Indohyus (Elomeryx (Pakicetus Rodhocetus )))))))))((Desmatoclaenus (((Bunophorus (Diacodexis (Protoselene Homacodon )))(Hyopsodus (Meniscotherium Phenacodus )))(Lessnessina (Tetraclaenodon (Copecion (Ectocion (Heptodon (Homogalax (Eohippus Hyracotherium )))))))))(Bisonalveus ((Hilalia (Orthaspidotherium Pleuraspidotherium ))(Asiostylops Arctostylops )))))(Macrocranion (Alsaticopithecus (Apheliscus Haplomylus ))))((Litocherus ((Wyonycteris (Blarina Echinosorex ))(Uropsilus Desmana )))(Adapisorex ((Bessoecetor (Pararyctes (Palaeoryctes (Solenodon Parapternodus ))))(Centetodon Leptacodon )))))(((((Ptilocercus Tupaia )(Saxonella Cynocephalus ))(Apatemys (Cantius Mixodectes )))(Plesiadapis (Notharctus Adapis )))(Domnina (Tribosphenomys (Paramys (Rhombomylus Gomphos ))))))(Prodiacodon (Teilhardimys (Chambius (((Potamogale Rhynchocyon )(Procavia Eritherium ))(Chaetophractus (Bradypus (Tamandua Utaetus ))))))))(Elphidotarsius (Elpidophorus (Worlandia Plagiomene ))))))(Chacopterygus Procerberus ))(Puercolestes Betonnia )))))))(Gallolestes (Alostera (Parazhelestes (Aspanlestes Zhelestes )))))))))*
(Peramus (Deltatheridium (Sheikhdzheilia (Avitotherium ((Paranyctoides (Batodon ((Maelestes (Bobolestes (((Kulbeckia (Lainodon ((Zhangolestes Barunlestes )(Alymlestes Zalambdalestes ))))(Kennalestes (Asioryctes Ukhaatherium )))(Bulaklestes (Daulestes Uchkudukodon )))))(Cimolestes (Eoryctes ((((Gypsonictops Leptictis )((Purgatorius Protungulatum )((((((((((((Mimatuta ((Wyolestes ((Uintacyon (Vulpavus Miacis ))(Didymictis (Viverravus Protictis ))))(Eoconodon Goniacodon )))(Didelphodus ((Acmeodon Gelastops )(((Prolimnocyon Pyrocyon )(Dipsalidictis Tytthaena ))(Aaptoryctes (Widanelfarasia (Oreotalpa Dilambdogale )))))))(Oxyclaenus ((Chriacus Loxolophus )((Thryptacodon (Arctocyon Protolipterna ))(Claenodon Anacodon )))))(((Lambertocyon (Escavadodon Onychodectes ))((Pentacodon (Tubulodon (Palaeanodon (Eomanis Eurotamandua ))))(Palaeosinopa Todralestes )))(Molinodus (Esthonyx (Alcidedorbignya (Coryphodon (Pantolambda (Titanoides Cyriacotherium ))))))))(Aphronorus (Conacodon (Anisonchus (Haploconus (Periptychus (Ectoconus Hemithlaeus )))))))(((Hapalodectes (Dissacus (Pachyaena Ankalagon )))(Mesonyx Sinonyx ))((Pteropus (Onychonycteris Icaronycteris ))(Simpsonotus ((Lambdotherium (Litolophus (Gobiohyus Poebrotherium )))(Leptomeryx (Indohyus (Elomeryx (Pakicetus Rodhocetus )))))))))((Desmatoclaenus (((Bunophorus (Diacodexis (Protoselene Homacodon )))(Hyopsodus (Meniscotherium Phenacodus )))(Lessnessina (Tetraclaenodon (Copecion (Ectocion (Heptodon (Homogalax (Eohippus Hyracotherium )))))))))(Bisonalveus ((Hilalia (Orthaspidotherium Pleuraspidotherium ))(Asiostylops Arctostylops )))))(Macrocranion (Alsaticopithecus (Apheliscus Haplomylus ))))((Litocherus ((Wyonycteris (Blarina Echinosorex ))(Uropsilus Desmana )))(Adapisorex ((Bessoecetor (Pararyctes (Palaeoryctes (Solenodon Parapternodus ))))(Centetodon Leptacodon )))))(((((Ptilocercus Tupaia )(Saxonella Cynocephalus ))(Apatemys (Cantius Mixodectes )))(Plesiadapis (Notharctus Adapis )))(Domnina (Tribosphenomys (Paramys (Rhombomylus Gomphos ))))))(Prodiacodon (Teilhardimys (Chambius (((Potamogale Rhynchocyon )(Procavia Eritherium ))(Chaetophractus (Bradypus (Tamandua Utaetus ))))))))(Elphidotarsius (Elpidophorus (Worlandia Plagiomene ))))))(Chacopterygus Procerberus ))(Puercolestes Betonnia )))))))(Gallolestes (Alostera (Parazhelestes (Aspanlestes Zhelestes )))))))));
proc-;
