# Supplementary material for: Eutherians experienced elevated evolutionary rates in the immediate aftermath of the Cretaceous–Palaeogene mass extinction
Source: Proc Biol Sci. 2016 Jun 29;283(1833):20153026. doi: 10.1098/rspb.2015.3026 (PMC4936024; doi:10.1098/rspb.2015.3026)
Supplement: File S6 - DP [file rspb20153026supp10.txt]

tread 'tree(s) from TNT, for data in C:\Users\Thomas Halliday\Google Drive\Thomas Mammals\177 discrete full and purgatorius constrained matrix.tnt'
(Peramus (Deltatheridium (Sheikhdzheilia (Avitotherium ((Paranyctoides (Batodon ((Maelestes (Bobolestes (((Kulbeckia (Lainodon (Zhangolestes (Barunlestes (Alymlestes Zalambdalestes )))))(Kennalestes (Asioryctes Ukhaatherium )))(Daulestes (Bulaklestes Uchkudukodon )))))(Cimolestes (Eoryctes ((((Gypsonictops Leptictis )(Protungulatum (((((((Purgatorius (Plesiadapis (Notharctus Adapis )))((Elphidotarsius (Cantius Saxonella ))(Bessoecetor (Mixodectes Wyonycteris ))))(Cynocephalus (Elpidophorus (Worlandia Plagiomene ))))(Ptilocercus Tupaia ))(Tribosphenomys (Paramys (Rhombomylus Gomphos ))))(((((((Didymictis ((Uintacyon (Vulpavus Miacis ))(Viverravus Protictis )))((((Didelphodus Parapternodus )(Acmeodon Gelastops ))((Aaptoryctes (Wyolestes (Palaeosinopa (Palaeanodon (Eomanis Eurotamandua )))))(Palaeoryctes Pararyctes )))((Prolimnocyon Pyrocyon )(Dipsalidictis Tytthaena ))))(Oxyclaenus (((Chriacus Thryptacodon )(Claenodon Anacodon ))(Loxolophus (Arctocyon (Eoconodon Goniacodon ))))))((Sinonyx (Hapalodectes (Ankalagon (Dissacus (Pachyaena Mesonyx )))))(Pteropus (Onychonycteris Icaronycteris ))))(((Molinodus (Conacodon (Anisonchus (Haploconus (Periptychus (Ectoconus Hemithlaeus ))))))(Aphronorus Pentacodon ))(Bisonalveus ((Alcidedorbignya (Esthonyx Cyriacotherium ))(Coryphodon (Pantolambda Titanoides ))))))((((((Diacodexis (Protoselene Homacodon ))(Hyopsodus (Meniscotherium Phenacodus )))(Protolipterna (Bunophorus ((Gobiohyus (Leptomeryx Poebrotherium ))(Elomeryx (Indohyus (Pakicetus Rodhocetus )))))))(Lessnessina (Tetraclaenodon (Copecion (Ectocion (Lambdotherium ((Eohippus Hyracotherium )(Homogalax (Heptodon Litolophus )))))))))(Mimatuta Desmatoclaenus ))((Macrocranion (Alsaticopithecus (Teilhardimys (Apheliscus Haplomylus ))))(Hilalia (Orthaspidotherium Pleuraspidotherium )))))((((Apatemys (Blarina Solenodon ))(Tubulodon Domnina ))(Lambertocyon (Escavadodon Onychodectes )))(((Litocherus (Adapisorex Echinosorex ))(Uropsilus (Desmana Oreotalpa )))(Centetodon Leptacodon )))))(Prodiacodon ((Simpsonotus (((Potamogale (Rhynchocyon (Chambius (Todralestes (Dilambdogale Widanelfarasia )))))(Procavia Eritherium ))((Chaetophractus Utaetus )(Bradypus Tamandua ))))(Asiostylops Arctostylops ))))))(Chacopterygus Procerberus ))(Puercolestes Betonnia )))))))(Gallolestes (Alostera (Parazhelestes (Aspanlestes Zhelestes )))))))))*
(Peramus (Deltatheridium (Sheikhdzheilia (Avitotherium ((Paranyctoides (Batodon ((Maelestes (Bobolestes (((Kulbeckia (Zhangolestes (Lainodon (Barunlestes (Alymlestes Zalambdalestes )))))(Kennalestes (Asioryctes Ukhaatherium )))(Daulestes (Bulaklestes Uchkudukodon )))))(Cimolestes (Eoryctes ((((Gypsonictops Leptictis )(Protungulatum (((((((Purgatorius (Plesiadapis (Notharctus Adapis )))((Elphidotarsius (Cantius Saxonella ))(Bessoecetor (Mixodectes Wyonycteris ))))(Cynocephalus (Elpidophorus (Worlandia Plagiomene ))))(Ptilocercus Tupaia ))(Tribosphenomys (Paramys (Rhombomylus Gomphos ))))(((((((Didymictis ((Uintacyon (Vulpavus Miacis ))(Viverravus Protictis )))((((Didelphodus Parapternodus )(Acmeodon Gelastops ))((Aaptoryctes (Wyolestes (Palaeosinopa (Palaeanodon (Eomanis Eurotamandua )))))(Palaeoryctes Pararyctes )))((Prolimnocyon Pyrocyon )(Dipsalidictis Tytthaena ))))(Oxyclaenus (((Chriacus Thryptacodon )(Claenodon Anacodon ))(Loxolophus (Arctocyon (Eoconodon Goniacodon ))))))((Sinonyx (Hapalodectes (Ankalagon (Dissacus (Pachyaena Mesonyx )))))(Pteropus (Onychonycteris Icaronycteris ))))(((Molinodus (Conacodon (Anisonchus (Haploconus (Periptychus (Ectoconus Hemithlaeus ))))))(Aphronorus Pentacodon ))(Bisonalveus ((Alcidedorbignya (Esthonyx Cyriacotherium ))(Coryphodon (Pantolambda Titanoides ))))))((((((Diacodexis (Protoselene Homacodon ))(Hyopsodus (Meniscotherium Phenacodus )))(Protolipterna (Bunophorus ((Gobiohyus (Leptomeryx Poebrotherium ))(Elomeryx (Indohyus (Pakicetus Rodhocetus )))))))(Lessnessina (Tetraclaenodon (Copecion (Ectocion (Lambdotherium ((Eohippus Hyracotherium )(Homogalax (Heptodon Litolophus )))))))))(Mimatuta Desmatoclaenus ))((Macrocranion (Alsaticopithecus (Teilhardimys (Apheliscus Haplomylus ))))(Hilalia (Orthaspidotherium Pleuraspidotherium )))))((((Apatemys (Blarina Solenodon ))(Tubulodon Domnina ))(Lambertocyon (Escavadodon Onychodectes )))(((Litocherus (Adapisorex Echinosorex ))(Uropsilus (Desmana Oreotalpa )))(Centetodon Leptacodon )))))(Prodiacodon ((Simpsonotus (((Potamogale (Rhynchocyon (Chambius (Todralestes (Dilambdogale Widanelfarasia )))))(Procavia Eritherium ))((Chaetophractus Utaetus )(Bradypus Tamandua ))))(Asiostylops Arctostylops ))))))(Chacopterygus Procerberus ))(Puercolestes Betonnia )))))))(Gallolestes (Alostera (Parazhelestes (Aspanlestes Zhelestes )))))))))*
(Peramus (Deltatheridium (Sheikhdzheilia (Avitotherium ((Paranyctoides (Batodon ((Maelestes (Bobolestes (((Kulbeckia (Lainodon (Zhangolestes (Barunlestes (Alymlestes Zalambdalestes )))))(Kennalestes (Asioryctes Ukhaatherium )))(Bulaklestes (Daulestes Uchkudukodon )))))(Cimolestes (Eoryctes ((((Gypsonictops Leptictis )(Protungulatum (((((((Purgatorius (Plesiadapis (Notharctus Adapis )))((Elphidotarsius (Cantius Saxonella ))(Bessoecetor (Mixodectes Wyonycteris ))))(Cynocephalus (Elpidophorus (Worlandia Plagiomene ))))(Ptilocercus Tupaia ))(Tribosphenomys (Paramys (Rhombomylus Gomphos ))))(((((((Didymictis ((Uintacyon (Vulpavus Miacis ))(Viverravus Protictis )))((((Didelphodus Parapternodus )(Acmeodon Gelastops ))((Aaptoryctes (Wyolestes (Palaeosinopa (Palaeanodon (Eomanis Eurotamandua )))))(Palaeoryctes Pararyctes )))((Prolimnocyon Pyrocyon )(Dipsalidictis Tytthaena ))))(Oxyclaenus (((Chriacus Thryptacodon )(Claenodon Anacodon ))(Loxolophus (Arctocyon (Eoconodon Goniacodon ))))))((Sinonyx (Hapalodectes (Ankalagon (Dissacus (Pachyaena Mesonyx )))))(Pteropus (Onychonycteris Icaronycteris ))))(((Molinodus (Conacodon (Anisonchus (Haploconus (Periptychus (Ectoconus Hemithlaeus ))))))(Aphronorus Pentacodon ))(Bisonalveus ((Alcidedorbignya (Esthonyx Cyriacotherium ))(Coryphodon (Pantolambda Titanoides ))))))((((((Diacodexis (Protoselene Homacodon ))(Hyopsodus (Meniscotherium Phenacodus )))(Protolipterna (Bunophorus ((Gobiohyus (Leptomeryx Poebrotherium ))(Elomeryx (Indohyus (Pakicetus Rodhocetus )))))))(Lessnessina (Tetraclaenodon (Copecion (Ectocion (Lambdotherium ((Eohippus Hyracotherium )(Homogalax (Heptodon Litolophus )))))))))(Mimatuta Desmatoclaenus ))((Macrocranion (Alsaticopithecus (Teilhardimys (Apheliscus Haplomylus ))))(Hilalia (Orthaspidotherium Pleuraspidotherium )))))((((Apatemys (Blarina Solenodon ))(Tubulodon Domnina ))(Lambertocyon (Escavadodon Onychodectes )))(((Litocherus (Adapisorex Echinosorex ))(Uropsilus (Desmana Oreotalpa )))(Centetodon Leptacodon )))))(Prodiacodon ((Simpsonotus (((Potamogale (Rhynchocyon (Chambius (Todralestes (Dilambdogale Widanelfarasia )))))(Procavia Eritherium ))((Chaetophractus Utaetus )(Bradypus Tamandua ))))(Asiostylops Arctostylops ))))))(Chacopterygus Procerberus ))(Puercolestes Betonnia )))))))(Gallolestes (Alostera (Parazhelestes (Aspanlestes Zhelestes )))))))))*
(Peramus (Deltatheridium (Sheikhdzheilia (Avitotherium ((Paranyctoides (Batodon ((Maelestes (Bobolestes (((Kulbeckia (Lainodon ((Zhangolestes Barunlestes )(Alymlestes Zalambdalestes ))))(Kennalestes (Asioryctes Ukhaatherium )))(Daulestes (Bulaklestes Uchkudukodon )))))(Cimolestes (Eoryctes ((((Gypsonictops Leptictis )(Protungulatum (((((((Purgatorius (Plesiadapis (Notharctus Adapis )))((Elphidotarsius (Cantius Saxonella ))(Bessoecetor (Mixodectes Wyonycteris ))))(Cynocephalus (Elpidophorus (Worlandia Plagiomene ))))(Ptilocercus Tupaia ))(Tribosphenomys (Paramys (Rhombomylus Gomphos ))))(((((((Didymictis ((Uintacyon (Vulpavus Miacis ))(Viverravus Protictis )))((((Didelphodus Parapternodus )(Acmeodon Gelastops ))((Aaptoryctes (Wyolestes (Palaeosinopa (Palaeanodon (Eomanis Eurotamandua )))))(Palaeoryctes Pararyctes )))((Prolimnocyon Pyrocyon )(Dipsalidictis Tytthaena ))))(Oxyclaenus (((Chriacus Thryptacodon )(Claenodon Anacodon ))(Loxolophus (Arctocyon (Eoconodon Goniacodon ))))))((Sinonyx (Hapalodectes (Ankalagon (Dissacus (Pachyaena Mesonyx )))))(Pteropus (Onychonycteris Icaronycteris ))))(((Molinodus (Conacodon (Anisonchus (Haploconus (Periptychus (Ectoconus Hemithlaeus ))))))(Aphronorus Pentacodon ))(Bisonalveus ((Alcidedorbignya (Esthonyx Cyriacotherium ))(Coryphodon (Pantolambda Titanoides ))))))((((((Diacodexis (Protoselene Homacodon ))(Hyopsodus (Meniscotherium Phenacodus )))(Protolipterna (Bunophorus ((Gobiohyus (Leptomeryx Poebrotherium ))(Elomeryx (Indohyus (Pakicetus Rodhocetus )))))))(Lessnessina (Tetraclaenodon (Copecion (Ectocion (Lambdotherium ((Eohippus Hyracotherium )(Homogalax (Heptodon Litolophus )))))))))(Mimatuta Desmatoclaenus ))((Macrocranion (Alsaticopithecus (Teilhardimys (Apheliscus Haplomylus ))))(Hilalia (Orthaspidotherium Pleuraspidotherium )))))((((Apatemys (Blarina Solenodon ))(Tubulodon Domnina ))(Lambertocyon (Escavadodon Onychodectes )))(((Litocherus (Adapisorex Echinosorex ))(Uropsilus (Desmana Oreotalpa )))(Centetodon Leptacodon )))))(Prodiacodon ((Simpsonotus (((Potamogale (Rhynchocyon (Chambius (Todralestes (Dilambdogale Widanelfarasia )))))(Procavia Eritherium ))((Chaetophractus Utaetus )(Bradypus Tamandua ))))(Asiostylops Arctostylops ))))))(Chacopterygus Procerberus ))(Puercolestes Betonnia )))))))(Gallolestes (Alostera (Parazhelestes (Aspanlestes Zhelestes )))))))))*
(Peramus (Deltatheridium (Sheikhdzheilia (Avitotherium ((Paranyctoides (Batodon ((Maelestes (Bobolestes (((Kulbeckia (Lainodon (Zhangolestes (Barunlestes (Alymlestes Zalambdalestes )))))(Kennalestes (Asioryctes Ukhaatherium )))(Daulestes (Bulaklestes Uchkudukodon )))))(Cimolestes ((Eoryctes (((Gypsonictops Leptictis )(Protungulatum (((((((Purgatorius (Plesiadapis (Notharctus Adapis )))((Elphidotarsius (Cantius Saxonella ))(Bessoecetor (Mixodectes Wyonycteris ))))(Cynocephalus (Elpidophorus (Worlandia Plagiomene ))))(Ptilocercus Tupaia ))(Tribosphenomys (Paramys (Rhombomylus Gomphos ))))(((((((Didymictis ((Uintacyon (Vulpavus Miacis ))(Viverravus Protictis )))((((Didelphodus Parapternodus )(Acmeodon Gelastops ))((Aaptoryctes (Wyolestes (Palaeosinopa (Palaeanodon (Eomanis Eurotamandua )))))(Palaeoryctes Pararyctes )))((Prolimnocyon Pyrocyon )(Dipsalidictis Tytthaena ))))(Oxyclaenus (((Chriacus Thryptacodon )(Claenodon Anacodon ))(Loxolophus (Arctocyon (Eoconodon Goniacodon ))))))((Sinonyx (Hapalodectes (Ankalagon (Dissacus (Pachyaena Mesonyx )))))(Pteropus (Onychonycteris Icaronycteris ))))(((Molinodus (Conacodon (Anisonchus (Haploconus (Periptychus (Ectoconus Hemithlaeus ))))))(Aphronorus Pentacodon ))(Bisonalveus ((Alcidedorbignya (Esthonyx Cyriacotherium ))(Coryphodon (Pantolambda Titanoides ))))))((((((Diacodexis (Protoselene Homacodon ))(Hyopsodus (Meniscotherium Phenacodus )))(Protolipterna (Bunophorus ((Gobiohyus (Leptomeryx Poebrotherium ))(Elomeryx (Indohyus (Pakicetus Rodhocetus )))))))(Lessnessina (Tetraclaenodon (Copecion (Ectocion (Lambdotherium ((Eohippus Hyracotherium )(Homogalax (Heptodon Litolophus )))))))))(Mimatuta Desmatoclaenus ))((Macrocranion (Alsaticopithecus (Teilhardimys (Apheliscus Haplomylus ))))(Hilalia (Orthaspidotherium Pleuraspidotherium )))))((((Apatemys (Blarina Solenodon ))(Tubulodon Domnina ))(Lambertocyon (Escavadodon Onychodectes )))(((Litocherus (Adapisorex Echinosorex ))(Uropsilus (Desmana Oreotalpa )))(Centetodon Leptacodon )))))(Prodiacodon ((Simpsonotus (((Potamogale (Rhynchocyon (Chambius (Todralestes (Dilambdogale Widanelfarasia )))))(Procavia Eritherium ))((Chaetophractus Utaetus )(Bradypus Tamandua ))))(Asiostylops Arctostylops ))))))(Chacopterygus Procerberus )))(Puercolestes Betonnia ))))))(Gallolestes (Alostera (Parazhelestes (Aspanlestes Zhelestes )))))))))*
(Peramus (Deltatheridium (Sheikhdzheilia (Avitotherium ((Paranyctoides (Batodon ((Maelestes (Bobolestes (((Kulbeckia (Zhangolestes (Lainodon (Barunlestes (Alymlestes Zalambdalestes )))))(Kennalestes (Asioryctes Ukhaatherium )))(Daulestes (Bulaklestes Uchkudukodon )))))(Cimolestes ((Eoryctes (((Gypsonictops Leptictis )(Protungulatum (((((((Purgatorius (Plesiadapis (Notharctus Adapis )))((Elphidotarsius (Cantius Saxonella ))(Bessoecetor (Mixodectes Wyonycteris ))))(Cynocephalus (Elpidophorus (Worlandia Plagiomene ))))(Ptilocercus Tupaia ))(Tribosphenomys (Paramys (Rhombomylus Gomphos ))))(((((((Didymictis ((Uintacyon (Vulpavus Miacis ))(Viverravus Protictis )))((((Didelphodus Parapternodus )(Acmeodon Gelastops ))((Aaptoryctes (Wyolestes (Palaeosinopa (Palaeanodon (Eomanis Eurotamandua )))))(Palaeoryctes Pararyctes )))((Prolimnocyon Pyrocyon )(Dipsalidictis Tytthaena ))))(Oxyclaenus (((Chriacus Thryptacodon )(Claenodon Anacodon ))(Loxolophus (Arctocyon (Eoconodon Goniacodon ))))))((Sinonyx (Hapalodectes (Ankalagon (Dissacus (Pachyaena Mesonyx )))))(Pteropus (Onychonycteris Icaronycteris ))))(((Molinodus (Conacodon (Anisonchus (Haploconus (Periptychus (Ectoconus Hemithlaeus ))))))(Aphronorus Pentacodon ))(Bisonalveus ((Alcidedorbignya (Esthonyx Cyriacotherium ))(Coryphodon (Pantolambda Titanoides ))))))((((((Diacodexis (Protoselene Homacodon ))(Hyopsodus (Meniscotherium Phenacodus )))(Protolipterna (Bunophorus ((Gobiohyus (Leptomeryx Poebrotherium ))(Elomeryx (Indohyus (Pakicetus Rodhocetus )))))))(Lessnessina (Tetraclaenodon (Copecion (Ectocion (Lambdotherium ((Eohippus Hyracotherium )(Homogalax (Heptodon Litolophus )))))))))(Mimatuta Desmatoclaenus ))((Macrocranion (Alsaticopithecus (Teilhardimys (Apheliscus Haplomylus ))))(Hilalia (Orthaspidotherium Pleuraspidotherium )))))((((Apatemys (Blarina Solenodon ))(Tubulodon Domnina ))(Lambertocyon (Escavadodon Onychodectes )))(((Litocherus (Adapisorex Echinosorex ))(Uropsilus (Desmana Oreotalpa )))(Centetodon Leptacodon )))))(Prodiacodon ((Simpsonotus (((Potamogale (Rhynchocyon (Chambius (Todralestes (Dilambdogale Widanelfarasia )))))(Procavia Eritherium ))((Chaetophractus Utaetus )(Bradypus Tamandua ))))(Asiostylops Arctostylops ))))))(Chacopterygus Procerberus )))(Puercolestes Betonnia ))))))(Gallolestes (Alostera (Parazhelestes (Aspanlestes Zhelestes )))))))))*
(Peramus (Deltatheridium (Sheikhdzheilia (Avitotherium ((Paranyctoides (Batodon ((Maelestes (Bobolestes (((Kulbeckia (Lainodon ((Zhangolestes Barunlestes )(Alymlestes Zalambdalestes ))))(Kennalestes (Asioryctes Ukhaatherium )))(Bulaklestes (Daulestes Uchkudukodon )))))(Cimolestes (Eoryctes ((((Gypsonictops Leptictis )(Protungulatum (((((((Purgatorius (Plesiadapis (Notharctus Adapis )))((Elphidotarsius (Cantius Saxonella ))(Bessoecetor (Mixodectes Wyonycteris ))))(Cynocephalus (Elpidophorus (Worlandia Plagiomene ))))(Ptilocercus Tupaia ))(Tribosphenomys (Paramys (Rhombomylus Gomphos ))))(((((((Didymictis ((Uintacyon (Vulpavus Miacis ))(Viverravus Protictis )))((((Didelphodus Parapternodus )(Acmeodon Gelastops ))((Aaptoryctes (Wyolestes (Palaeosinopa (Palaeanodon (Eomanis Eurotamandua )))))(Palaeoryctes Pararyctes )))((Prolimnocyon Pyrocyon )(Dipsalidictis Tytthaena ))))(Oxyclaenus (((Chriacus Thryptacodon )(Claenodon Anacodon ))(Loxolophus (Arctocyon (Eoconodon Goniacodon ))))))((Sinonyx (Hapalodectes (Ankalagon (Dissacus (Pachyaena Mesonyx )))))(Pteropus (Onychonycteris Icaronycteris ))))(((Molinodus (Conacodon (Anisonchus (Haploconus (Periptychus (Ectoconus Hemithlaeus ))))))(Aphronorus Pentacodon ))(Bisonalveus ((Alcidedorbignya (Esthonyx Cyriacotherium ))(Coryphodon (Pantolambda Titanoides ))))))((((((Diacodexis (Protoselene Homacodon ))(Hyopsodus (Meniscotherium Phenacodus )))(Protolipterna (Bunophorus ((Gobiohyus (Leptomeryx Poebrotherium ))(Elomeryx (Indohyus (Pakicetus Rodhocetus )))))))(Lessnessina (Tetraclaenodon (Copecion (Ectocion (Lambdotherium ((Eohippus Hyracotherium )(Homogalax (Heptodon Litolophus )))))))))(Mimatuta Desmatoclaenus ))((Macrocranion (Alsaticopithecus (Teilhardimys (Apheliscus Haplomylus ))))(Hilalia (Orthaspidotherium Pleuraspidotherium )))))((((Apatemys (Blarina Solenodon ))(Tubulodon Domnina ))(Lambertocyon (Escavadodon Onychodectes )))(((Litocherus (Adapisorex Echinosorex ))(Uropsilus (Desmana Oreotalpa )))(Centetodon Leptacodon )))))(Prodiacodon ((Simpsonotus (((Potamogale (Rhynchocyon (Chambius (Todralestes (Dilambdogale Widanelfarasia )))))(Procavia Eritherium ))((Chaetophractus Utaetus )(Bradypus Tamandua ))))(Asiostylops Arctostylops ))))))(Chacopterygus Procerberus ))(Puercolestes Betonnia )))))))(Gallolestes (Alostera (Parazhelestes (Aspanlestes Zhelestes )))))))))*
(Peramus (Deltatheridium (Sheikhdzheilia (Avitotherium ((Paranyctoides (Batodon ((Maelestes (Bobolestes (((Kulbeckia (Lainodon (Zhangolestes (Barunlestes (Alymlestes Zalambdalestes )))))(Kennalestes (Asioryctes Ukhaatherium )))(Bulaklestes (Daulestes Uchkudukodon )))))(Cimolestes ((Eoryctes (((Gypsonictops Leptictis )(Protungulatum (((((((Purgatorius (Plesiadapis (Notharctus Adapis )))((Elphidotarsius (Cantius Saxonella ))(Bessoecetor (Mixodectes Wyonycteris ))))(Cynocephalus (Elpidophorus (Worlandia Plagiomene ))))(Ptilocercus Tupaia ))(Tribosphenomys (Paramys (Rhombomylus Gomphos ))))(((((((Didymictis ((Uintacyon (Vulpavus Miacis ))(Viverravus Protictis )))((((Didelphodus Parapternodus )(Acmeodon Gelastops ))((Aaptoryctes (Wyolestes (Palaeosinopa (Palaeanodon (Eomanis Eurotamandua )))))(Palaeoryctes Pararyctes )))((Prolimnocyon Pyrocyon )(Dipsalidictis Tytthaena ))))(Oxyclaenus (((Chriacus Thryptacodon )(Claenodon Anacodon ))(Loxolophus (Arctocyon (Eoconodon Goniacodon ))))))((Sinonyx (Hapalodectes (Ankalagon (Dissacus (Pachyaena Mesonyx )))))(Pteropus (Onychonycteris Icaronycteris ))))(((Molinodus (Conacodon (Anisonchus (Haploconus (Periptychus (Ectoconus Hemithlaeus ))))))(Aphronorus Pentacodon ))(Bisonalveus ((Alcidedorbignya (Esthonyx Cyriacotherium ))(Coryphodon (Pantolambda Titanoides ))))))((((((Diacodexis (Protoselene Homacodon ))(Hyopsodus (Meniscotherium Phenacodus )))(Protolipterna (Bunophorus ((Gobiohyus (Leptomeryx Poebrotherium ))(Elomeryx (Indohyus (Pakicetus Rodhocetus )))))))(Lessnessina (Tetraclaenodon (Copecion (Ectocion (Lambdotherium ((Eohippus Hyracotherium )(Homogalax (Heptodon Litolophus )))))))))(Mimatuta Desmatoclaenus ))((Macrocranion (Alsaticopithecus (Teilhardimys (Apheliscus Haplomylus ))))(Hilalia (Orthaspidotherium Pleuraspidotherium )))))((((Apatemys (Blarina Solenodon ))(Tubulodon Domnina ))(Lambertocyon (Escavadodon Onychodectes )))(((Litocherus (Adapisorex Echinosorex ))(Uropsilus (Desmana Oreotalpa )))(Centetodon Leptacodon )))))(Prodiacodon ((Simpsonotus (((Potamogale (Rhynchocyon (Chambius (Todralestes (Dilambdogale Widanelfarasia )))))(Procavia Eritherium ))((Chaetophractus Utaetus )(Bradypus Tamandua ))))(Asiostylops Arctostylops ))))))(Chacopterygus Procerberus )))(Puercolestes Betonnia ))))))(Gallolestes (Alostera (Parazhelestes (Aspanlestes Zhelestes )))))))))*
(Peramus (Deltatheridium (Sheikhdzheilia (Avitotherium ((Paranyctoides (Batodon ((Maelestes (Bobolestes (((Kulbeckia (Lainodon ((Zhangolestes Barunlestes )(Alymlestes Zalambdalestes ))))(Kennalestes (Asioryctes Ukhaatherium )))(Daulestes (Bulaklestes Uchkudukodon )))))(Cimolestes ((Eoryctes (((Gypsonictops Leptictis )(Protungulatum (((((((Purgatorius (Plesiadapis (Notharctus Adapis )))((Elphidotarsius (Cantius Saxonella ))(Bessoecetor (Mixodectes Wyonycteris ))))(Cynocephalus (Elpidophorus (Worlandia Plagiomene ))))(Ptilocercus Tupaia ))(Tribosphenomys (Paramys (Rhombomylus Gomphos ))))(((((((Didymictis ((Uintacyon (Vulpavus Miacis ))(Viverravus Protictis )))((((Didelphodus Parapternodus )(Acmeodon Gelastops ))((Aaptoryctes (Wyolestes (Palaeosinopa (Palaeanodon (Eomanis Eurotamandua )))))(Palaeoryctes Pararyctes )))((Prolimnocyon Pyrocyon )(Dipsalidictis Tytthaena ))))(Oxyclaenus (((Chriacus Thryptacodon )(Claenodon Anacodon ))(Loxolophus (Arctocyon (Eoconodon Goniacodon ))))))((Sinonyx (Hapalodectes (Ankalagon (Dissacus (Pachyaena Mesonyx )))))(Pteropus (Onychonycteris Icaronycteris ))))(((Molinodus (Conacodon (Anisonchus (Haploconus (Periptychus (Ectoconus Hemithlaeus ))))))(Aphronorus Pentacodon ))(Bisonalveus ((Alcidedorbignya (Esthonyx Cyriacotherium ))(Coryphodon (Pantolambda Titanoides ))))))((((((Diacodexis (Protoselene Homacodon ))(Hyopsodus (Meniscotherium Phenacodus )))(Protolipterna (Bunophorus ((Gobiohyus (Leptomeryx Poebrotherium ))(Elomeryx (Indohyus (Pakicetus Rodhocetus )))))))(Lessnessina (Tetraclaenodon (Copecion (Ectocion (Lambdotherium ((Eohippus Hyracotherium )(Homogalax (Heptodon Litolophus )))))))))(Mimatuta Desmatoclaenus ))((Macrocranion (Alsaticopithecus (Teilhardimys (Apheliscus Haplomylus ))))(Hilalia (Orthaspidotherium Pleuraspidotherium )))))((((Apatemys (Blarina Solenodon ))(Tubulodon Domnina ))(Lambertocyon (Escavadodon Onychodectes )))(((Litocherus (Adapisorex Echinosorex ))(Uropsilus (Desmana Oreotalpa )))(Centetodon Leptacodon )))))(Prodiacodon ((Simpsonotus (((Potamogale (Rhynchocyon (Chambius (Todralestes (Dilambdogale Widanelfarasia )))))(Procavia Eritherium ))((Chaetophractus Utaetus )(Bradypus Tamandua ))))(Asiostylops Arctostylops ))))))(Chacopterygus Procerberus )))(Puercolestes Betonnia ))))))(Gallolestes (Alostera (Parazhelestes (Aspanlestes Zhelestes )))))))))*
(Peramus (Deltatheridium (Sheikhdzheilia (Avitotherium ((Paranyctoides (Batodon ((Maelestes (Bobolestes (((Kulbeckia (Lainodon ((Zhangolestes Barunlestes )(Alymlestes Zalambdalestes ))))(Kennalestes (Asioryctes Ukhaatherium )))(Bulaklestes (Daulestes Uchkudukodon )))))(Cimolestes ((Eoryctes (((Gypsonictops Leptictis )(Protungulatum (((((((Purgatorius (Plesiadapis (Notharctus Adapis )))((Elphidotarsius (Cantius Saxonella ))(Bessoecetor (Mixodectes Wyonycteris ))))(Cynocephalus (Elpidophorus (Worlandia Plagiomene ))))(Ptilocercus Tupaia ))(Tribosphenomys (Paramys (Rhombomylus Gomphos ))))(((((((Didymictis ((Uintacyon (Vulpavus Miacis ))(Viverravus Protictis )))((((Didelphodus Parapternodus )(Acmeodon Gelastops ))((Aaptoryctes (Wyolestes (Palaeosinopa (Palaeanodon (Eomanis Eurotamandua )))))(Palaeoryctes Pararyctes )))((Prolimnocyon Pyrocyon )(Dipsalidictis Tytthaena ))))(Oxyclaenus (((Chriacus Thryptacodon )(Claenodon Anacodon ))(Loxolophus (Arctocyon (Eoconodon Goniacodon ))))))((Sinonyx (Hapalodectes (Ankalagon (Dissacus (Pachyaena Mesonyx )))))(Pteropus (Onychonycteris Icaronycteris ))))(((Molinodus (Conacodon (Anisonchus (Haploconus (Periptychus (Ectoconus Hemithlaeus ))))))(Aphronorus Pentacodon ))(Bisonalveus ((Alcidedorbignya (Esthonyx Cyriacotherium ))(Coryphodon (Pantolambda Titanoides ))))))((((((Diacodexis (Protoselene Homacodon ))(Hyopsodus (Meniscotherium Phenacodus )))(Protolipterna (Bunophorus ((Gobiohyus (Leptomeryx Poebrotherium ))(Elomeryx (Indohyus (Pakicetus Rodhocetus )))))))(Lessnessina (Tetraclaenodon (Copecion (Ectocion (Lambdotherium ((Eohippus Hyracotherium )(Homogalax (Heptodon Litolophus )))))))))(Mimatuta Desmatoclaenus ))((Macrocranion (Alsaticopithecus (Teilhardimys (Apheliscus Haplomylus ))))(Hilalia (Orthaspidotherium Pleuraspidotherium )))))((((Apatemys (Blarina Solenodon ))(Tubulodon Domnina ))(Lambertocyon (Escavadodon Onychodectes )))(((Litocherus (Adapisorex Echinosorex ))(Uropsilus (Desmana Oreotalpa )))(Centetodon Leptacodon )))))(Prodiacodon ((Simpsonotus (((Potamogale (Rhynchocyon (Chambius (Todralestes (Dilambdogale Widanelfarasia )))))(Procavia Eritherium ))((Chaetophractus Utaetus )(Bradypus Tamandua ))))(Asiostylops Arctostylops ))))))(Chacopterygus Procerberus )))(Puercolestes Betonnia ))))))(Gallolestes (Alostera (Parazhelestes (Aspanlestes Zhelestes )))))))));
proc-;
